# Supplementary material for: Comparative genome analysis investigation of nosocomial and community-acquired cases of Legionnaires’ disease caused by ST2858 and ST378
Source: Microbiol Spectr. 2025 Jun 9;13(7):e00513-25. doi: 10.1128/spectrum.00513-25 (PMC12211059; doi:10.1128/spectrum.00513-25)
Supplement: Table S3 — Genome annotation of strains included in this study. [file spectrum.00513-25-s0003.xlsx]

## Sheet: M34295
Table S3: Genome annotation of strain M34295
locus_tag	ftype	length_bp	gene	EC_number	COG	product
M34295_00001	CDS	1608				virulence factor MviN
M34295_00002	CDS	1806				nucleotidyltransferase PLUS glutamate rich protein GrpB PLUS ribosomal protein alanine acetyltransferase
M34295_00003	CDS	606				methyltransferase
M34295_00004	CDS	99				hypothetical protein
M34295_00005	CDS	390				hypothetical protein
M34295_00006	CDS	444				hypothetical protein
M34295_00007	CDS	669		5.4.2.6		beta-phosphoglucomutase
M34295_00008	CDS	2694	pacL	3.6.1.-		cation efflux transporter
M34295_00009	CDS	1257				chemiosmotic efflux system B protein C
M34295_00010	CDS	1137				chemiosmotic efflux system B protein B
M34295_00011	CDS	3129				chemiosmotic efflux system B protein A
M34295_00012	CDS	1788	phbC_1	2.3.1.-		polyhydroxyalkanoic synthase
M34295_00013	CDS	192				hypothetical protein
M34295_00014	CDS	459				hypothetical protein
M34295_00015	CDS	603				proton transporter
M34295_00016	CDS	969				hypothetical protein
M34295_00017	CDS	864				hypothetical protein
M34295_00018	CDS	1212				hypothetical protein
M34295_00019	CDS	993				hypothetical protein
M34295_00020	CDS	504		1.8.4.11		peptide methionine sulfoxide reductase
M34295_00021	CDS	1275				hypothetical protein
M34295_00022	CDS	420				bacterial/Archaeal transporter family protein
M34295_00023	CDS	882				putative lipase
M34295_00024	CDS	2061				hypothetical protein
M34295_00025	CDS	123				hypothetical protein
M34295_00026	CDS	696				hypothetical protein
M34295_00027	CDS	639				hypothetical protein
M34295_00028	CDS	384				hypothetical protein
M34295_00029	CDS	192				hypothetical protein
M34295_00030	CDS	711				hypothetical protein
M34295_00031	CDS	2370				sensory box protein (GGDEF domain/EAL domain)
M34295_00032	CDS	273	kaiB			Circadian clock protein KaiB
M34295_00033	CDS	1653	kaiC2			DNA integration/recombination/inversion protein
M34295_00034	CDS	2349				chitinase
M34295_00035	CDS	474				hypothetical protein
M34295_00036	CDS	1116				serine-type D-Ala-D-Ala carboxypeptidase
M34295_00037	CDS	1065		3.1.3.2		major acid phosphatase
M34295_00038	CDS	1767				hypothetical protein
M34295_00039	CDS	735				hypothetical protein
M34295_00040	CDS	1329		3.2.1.-		membrane bound lytic murein transglycosylase D
M34295_00041	CDS	762	artJ_1			Peb1 (arginine binding periplasmic protein)
M34295_00042	CDS	591				hypothetical protein
M34295_00043	CDS	696				cystine/glutamine-binding periplasmic protein
M34295_00044	CDS	3432		3.6.3.8		calcium-transporting ATPase
M34295_00045	CDS	1509				acyl CoA synthetase	long chain fatty acid:CoA ligase
M34295_00046	CDS	465		3.5.-.-		cytidine/deoxycytidylate deaminase
M34295_00047	CDS	1560				hypothetical protein
M34295_00048	CDS	1452	cyaA4	4.6.1.1		adenylate cyclase
M34295_00049	CDS	327				hypothetical protein
M34295_00050	CDS	1128	cfa	2.1.1.79		cyclopropane fatty acid synthase
M34295_00051	CDS	381				hypothetical protein
M34295_00052	CDS	1053				nitropropane dioxygenase/(trans-enoyl-CoA reductase)
M34295_00053	CDS	612				bacterial regulatory proteins	TetR family
M34295_00054	CDS	903				hypothetical protein
M34295_00055	CDS	222				hypothetical protein
M34295_00056	CDS	948				hypothetical protein
M34295_00057	CDS	1023				spermidine/putrescine-binding periplasmic protein PotD
M34295_00058	CDS	768	potC			spermidine/putrescine ABC transporter permease protein PotC
M34295_00059	CDS	825	potB			spermidine/putrescine ABC transporter permease protein PotB
M34295_00060	CDS	1095				spermidine/putrescine ABC transporter	ATP-binding protein PotA
M34295_00061	CDS	231				endonuclease
M34295_00062	CDS	123				hypothetical protein
M34295_00063	CDS	885		1.-.-.-		short chain type dehydrogenase/reductase
M34295_00064	CDS	474				hypothetical protein
M34295_00065	CDS	2310				hypothetical protein
M34295_00066	CDS	1482		3.4.17.19		thermostable carboxypeptidase 1
M34295_00067	CDS	504				hypothetical protein
M34295_00068	CDS	1485				hypothetical protein
M34295_00069	CDS	783				hypothetical protein
M34295_00070	CDS	1065				transcription regulator protein
M34295_00071	CDS	1473				hypothetical protein
M34295_00072	CDS	831				hypothetical protein
M34295_00073	CDS	1488				amine oxidase
M34295_00074	CDS	1083				hypothetical protein
M34295_00075	CDS	1680		4.1.1.1		pyruvate decarboxylase
M34295_00076	CDS	1197				aminopeptidase
M34295_00077	CDS	765				lipase B
M34295_00078	CDS	735				hypothetical protein
M34295_00079	CDS	1038				permeases of drug/transporter
M34295_00080	CDS	246				hypothetical protein
M34295_00081	CDS	651				phosphoribosyltransferase
M34295_00082	CDS	732				OmpA-like transmembrane domain protein
M34295_00083	CDS	1287				MFS transporter
M34295_00084	CDS	1155	argE	3.5.1.16		acetylornithine deacetylase
M34295_00085	CDS	717	udk_1	2.7.1.48		uridine kinase
M34295_00086	CDS	1989				hypothetical protein
M34295_00087	CDS	486				hypothetical protein
M34295_00088	CDS	2268				sensory box protein
M34295_00089	CDS	1344				hypothetical protein
M34295_00090	CDS	1089		1.97.1.4		pyruvate formate lyase-activating enzyme PflA
M34295_00091	CDS	420				hypothetical protein
M34295_00092	CDS	1473				TPR repeat protein
M34295_00093	CDS	1587	pilS			sensor protein PilS
M34295_00094	CDS	1329	pilR			two component response regulator PilR
M34295_00095	CDS	246				hypothetical protein
M34295_00096	CDS	219				hypothetical protein
M34295_00097	CDS	936				hydrolase	alpha/beta fold family
M34295_00098	CDS	1437				Zn-dependent protease
M34295_00099	CDS	1074	ribD			riboflavin biosynthesis protein RibD
M34295_00100	CDS	615	ribE	2.5.1.9		riboflavin synthase	alpha subunit RibE
M34295_00101	CDS	1209	ribA	3.5.4.25		riboflavin biosynthesis protein RibA
M34295_00102	CDS	468	ribH	2.5.1.9		riboflavin synthase	beta subunit
M34295_00103	CDS	1638	pyrG	6.3.4.2		CTP synthase PyrG
M34295_00104	CDS	825	kdsA	2.5.1.55		2-dehydro-3-deoxyphosphonooctonate aldolase
M34295_00105	CDS	1860				hypothetical protein
M34295_00106	CDS	2388				outer membrane protein RomA
M34295_00107	tRNA	88				tRNA-Ser(tga)
M34295_00108	CDS	774				competence lipoprotein ComL
M34295_00109	CDS	939	rdgC			exonuclease involved in removal of stalled replication fork
M34295_00110	CDS	1896	kup2_1			Kup system potassium uptake protein
M34295_00111	CDS	984				hypothetical protein
M34295_00112	CDS	1173				SAM-dependent methyltransferase
M34295_00113	CDS	1149				glycosyl hydrolase family 3
M34295_00114	CDS	726				ThiJ/PfpI family protein
M34295_00115	CDS	624	hisI			phosphoribosyl-ATP pyrophosphatase/phosphoribosyl AMP cyclohydrolase = histidine biosynthesis bifunctional protein
M34295_00116	CDS	768		4.1.3.-		imidazoleglycerol-phosphate synthase	cyclase subunit HisF
M34295_00117	CDS	720	hisA	5.3.1.16		phosphoribosylformimino-5-aminoimidazole carboxamide ribotide isomerase
M34295_00118	CDS	600	hisH_1	2.4.2.-		amidotransferase HisH
M34295_00119	CDS	1059				histidinol phosphatase and imidazoleglycerol-phosphate dehydratase = bifunctional protein HisB
M34295_00120	CDS	1095	hisC	2.6.1.9		histidinol-phosphate aminotransferase
M34295_00121	CDS	1296		1.1.1.23		histidinol dehydrogenase
M34295_00122	CDS	882	hisG	2.4.2.17		ATP phosphoribosyltransferase HisG
M34295_00123	CDS	297	trpR			Trp operon repressor
M34295_00124	CDS	171				hypothetical protein
M34295_00125	CDS	1533	cydA-2	1.10.3.-		cytochrome D ubiquinol oxidase	subunit I
M34295_00126	CDS	1137	cydB	1.10.3.-		cytochrome D ubiquinol oxidase	subunit II
M34295_00127	CDS	102				hypothetical protein
M34295_00128	CDS	633	pyrE	2.4.2.10		orotate phosphoribosyltransferase
M34295_00129	CDS	234				cold shock domain family protein CspA
M34295_00130	CDS	573				sigma 54 modulation protein YhbH
M34295_00131	CDS	456				hypothetical protein
M34295_00132	CDS	420				transcriptional regulator MarR family protein
M34295_00133	CDS	789				phenazine biosynthesis PhzF
M34295_00134	CDS	549				acetyltransferase
M34295_00135	CDS	639				transporter	LysE family
M34295_00136	CDS	960				IAA acetyltransferase/MarR transcriptional regulatory protein
M34295_00137	CDS	564				hypothetical protein
M34295_00138	CDS	1308				2-acylglycerophosphoethanolamine acyltransferase
M34295_00139	CDS	936	hemF	1.3.3.3		oxygen-dependent coproporphyrinogen III oxidase
M34295_00140	CDS	393	flgB			flagellar basal body rod protein FlgB
M34295_00141	CDS	423	flgC			flagellar basal body rod protein FlgC
M34295_00142	CDS	678	flgD			flagellar basal body rod modification protein FlgD
M34295_00143	CDS	1314	flgE			flagellar hook protein FlgE
M34295_00144	CDS	747	flgF			flagellar basal body rod protein FlgF
M34295_00145	CDS	786	flgG			flagellar basal body rod protein FlgG
M34295_00146	CDS	693	flgH			flagellar L-ring protein FlgH
M34295_00147	CDS	1167	flgI			flagellar P-ring protein (precursor) FlgI
M34295_00148	CDS	876				muramidase	peptidoglycan hydrolase FlgJ
M34295_00149	CDS	1950	flgK			flagellar hook associated protein 1 FlgK
M34295_00150	CDS	1236	flgL			flagellar hook associated protein type 3 FlgL
M34295_00151	CDS	1797				hypothetical protein
M34295_00152	tRNA	77				tRNA-Arg(cct)
M34295_00153	CDS	1065				hypothetical protein
M34295_00154	CDS	456				hypothetical protein
M34295_00155	CDS	285				transporter	TrkA family
M34295_00156	CDS	1632		1.5.5.1		electron transferring flavoprotein dehydrogenase
M34295_00157	CDS	1812	abcT3_1			ABC transporter ATP binding protein
M34295_00158	CDS	318				hypothetical protein
M34295_00159	CDS	372				hypothetical protein
M34295_00160	CDS	1725	sfcA	1.1.1.38		malate oxidoreductase
M34295_00161	CDS	384				hypothetical protein
M34295_00162	CDS	756	surE	3.1.3.2		stationary phase surival protein SurE
M34295_00163	CDS	732				lipoprotein NlpD
M34295_00164	CDS	1026	rpoS			stationary phase specific sigma factor RpoS
M34295_00165	CDS	1251		1.13.11.5		homogentisate 1	2-dioxygenase
M34295_00166	CDS	744				YebC
M34295_00167	CDS	525	ruvC	3.1.22.4		crossover junction endodeoxyribonuclease RuvC
M34295_00168	CDS	600	ruvA			Holliday junction DNA helicase RuvA
M34295_00169	CDS	321				hypothetical protein
M34295_00170	CDS	1587				hypothetical protein
M34295_00171	CDS	1416				two component sensor kinase
M34295_00172	CDS	678				DNA-binding response regulator
M34295_00173	CDS	546	ispZ			intracellular septation protein A
M34295_00174	CDS	1440		3.2.1.-		membrane bound lytic murein transglycosylase D
M34295_00175	CDS	765		3.1.2.6		hydroxyacylglutathione hydrolase GloB
M34295_00176	CDS	849				protein involved in catabolism of external DNA
M34295_00177	CDS	282				hypothetical protein
M34295_00178	CDS	855	folD			5	10-methylenetetrahydrofolate dehydrogenase
M34295_00179	CDS	201				hypothetical protein
M34295_00180	CDS	2442				transmembrane Tfp pilus assembly protein FimV (twitching motility)
M34295_00181	CDS	468				integral membrane protein
M34295_00182	CDS	1299				oxidoreductase
M34295_00183	CDS	789				tRNA pseudouridine synthase A
M34295_00184	CDS	588	trpF			phosphoribosyl anthranilate isomerase
M34295_00185	CDS	1200		4.2.1.20		tryptophan synthetase	beta subunit
M34295_00186	CDS	819	trpA	4.2.1.20		tryptophan synthetase	alpha chain TrpA
M34295_00187	CDS	1656	glnS	6.1.1.18		glutaminyl-tRNA synthetase
M34295_00188	CDS	1371	cysS	6.1.1.16		cysteinyl-tRNA synthetase
M34295_00189	CDS	1914				sulfatase domain protein
M34295_00190	CDS	315				hypothetical protein
M34295_00191	CDS	3375	legC1			coiled-coil-containing protein
M34295_00192	CDS	165				transposase
M34295_00193	CDS	291				endonuclease
M34295_00194	CDS	750				transposase
M34295_00195	CDS	1023				hypothetical protein
M34295_00196	CDS	888				hypothetical protein
M34295_00197	CDS	1983				hypothetical protein
M34295_00198	CDS	1485				type II secretory pathway protein E
M34295_00199	CDS	2376				type II protein secretion LspD
M34295_00200	CDS	1029				oxidoreductase
M34295_00201	CDS	2106	cyaA_1	4.6.1.1		adenylate cyclase 1 protein
M34295_00202	CDS	1161				drug resistance transporter	Bcr/CflA
M34295_00203	CDS	1215				multidrug resistance efflux pump
M34295_00204	CDS	1743	frgA_1			siderophore biosynthetic enzyme FrgA
M34295_00205	CDS	1035				hypothetical protein
M34295_00206	CDS	315				hypothetical protein
M34295_00207	CDS	2409	legT			thaumatin domain-containing protein
M34295_00208	CDS	1149				hypothetical protein
M34295_00209	tRNA	77				tRNA-Met(cat)
M34295_00210	CDS	1377	htrA	3.4.21.-		protease DO
M34295_00211	CDS	726	yfiH	1.10.3.-	COG1496	Polyphenol oxidase
M34295_00212	CDS	966	rluD	4.2.1.70		ribosomal large subunit pseudouridine synthase D	RluD
M34295_00213	CDS	1344				tRNA thiotransferase
M34295_00214	CDS	1299				major facilitator family transporter (permease)
M34295_00215	CDS	675	enhA_1			enhanced entry protein EnhA
M34295_00216	CDS	405	fliS			flagellar protein FliS
M34295_00217	CDS	1626	fliD			flagellar hook associated protein 2 FliD
M34295_00218	CDS	282				hypothetical protein
M34295_00219	CDS	1428	fliC			flagellin
M34295_00220	CDS	885	accD	6.4.1.2		acetyl CoA carboxylase	carboxyltransferase	beta subunit
M34295_00221	CDS	1287	folC			FolC bifunctional protein
M34295_00222	CDS	771	dedD			Cell division protein DedD
M34295_00223	CDS	534	dedE			colicin V
M34295_00224	CDS	636		2.7.7.18		nicotinate-nucleotide adenylyltransferase
M34295_00225	CDS	1026	holA	2.7.7.7		DNA polymerase III	delta subunit
M34295_00226	CDS	492				rare lipoprotein B
M34295_00227	CDS	2472	leuS	6.1.1.4		leucyl tRNA synthetase
M34295_00228	CDS	1536	cutE	2.3.1.-		apolipoprotein N-acyltransferase
M34295_00229	CDS	1089				L-lysine dehydrogenase
M34295_00230	CDS	1521		1.2.1.3		piperidine-6-carboxylate dehydrogenase
M34295_00231	CDS	2370	fadB			3-hydroxyacyl CoA dehydrogenase oxidoreductase protein/
M34295_00232	CDS	1185	fadA	2.3.1.16		3-ketoacyl CoA thiolase
M34295_00233	CDS	1176				hypothetical protein
M34295_00234	CDS	2898	sidG			SidG
M34295_00235	CDS	1131				TPR repeat protein
M34295_00236	CDS	2379				inner membrane protein PLUS sensory box protein LssE
M34295_00237	CDS	969	xcpX			general secretion pathway protein LspK
M34295_00238	CDS	618	xcpW			general secretion pathway protein LspJ
M34295_00239	CDS	378				general secretion pathway protein LspI
M34295_00240	CDS	507	xcpU			general secretion pathway protein LspH
M34295_00241	CDS	423	gspG			type II protein secretion LspG
M34295_00242	CDS	1200	gspF			type II protein secretion LspF
M34295_00243	CDS	1410	glnA	6.3.1.2		glutamine synthetase	type I
M34295_00244	CDS	561				hypothetical protein
M34295_00245	CDS	774	yaaA		COG3022	Peroxide stress resistance protein YaaA
M34295_00246	CDS	900		3.5.99.7		1-aminocyclopropane-1-carboxylate deaminase
M34295_00247	CDS	1578				hypothetical protein
M34295_00248	CDS	1872	htpG			chaperone Hsp90 HtpG
M34295_00249	CDS	297	fis_1		COG2901	DNA-binding protein Fis
M34295_00250	CDS	1155	lpxB_1	2.4.1.182		lipid A disaccharide synthase
M34295_00251	CDS	963				oxidoreductase
M34295_00252	CDS	576	rnhB	3.1.26.4		ribonuclease HII
M34295_00253	CDS	1119	rodA			rod shape determining protein RodA
M34295_00254	CDS	1854	pbpA			penicillin binding protein 2
M34295_00255	CDS	471	rlmH	2.1.1.177	COG1576	Ribosomal RNA large subunit methyltransferase H
M34295_00256	CDS	339	rsfS			Ribosomal silencing factor RsfS
M34295_00257	CDS	1443				proton/peptide symporter	POT family protein
M34295_00258	CDS	1665		4.2.1.49		urocanate hydratase
M34295_00259	CDS	1521		4.3.1.3		histidine ammonia lyase
M34295_00260	CDS	1404		1.2.1.68		aldehyde dehydrogenase	NAD dependent
M34295_00261	CDS	810				dehydrogenase	short chain (dhs-6C)
M34295_00262	CDS	432	rnhA	3.1.26.4		ribonuclease HI
M34295_00263	CDS	702	dnaQ	2.7.7.7		DNA polymerase III	epsilon subunit
M34295_00264	CDS	378				hypothetical protein
M34295_00265	CDS	474				enhanced entry protein EnhA
M34295_00266	CDS	1410				hypothetical protein
M34295_00267	CDS	393	ydiC_1			HesB family protein
M34295_00268	CDS	1086		2.1.1.61		tRNA (5 methylaminomethyl-2-thiouridylate) methyltransferase
M34295_00269	CDS	429				hypothetical protein
M34295_00270	CDS	192	rpmF			50S ribosomal protein L32
M34295_00271	CDS	1029	plsX			fatty acid/phospholipid synthesis protein PlsX
M34295_00272	CDS	954	fabH_1			3-oxoacyl-(acyl carrier protein) synthase II FabH
M34295_00273	CDS	948		2.3.1.39		S-malonyl transferase
M34295_00274	CDS	747	fabG_1	1.1.1.100		3-oxoacyl-(acyl carrier protein) reductase
M34295_00275	CDS	249	acpP_1			acyl carrier protein
M34295_00276	CDS	1239	fabF1	2.3.1.41		beta-ketoacyl-acyl carrier protein synthase II
M34295_00277	CDS	999				periplasmic solute-binding protein
M34295_00278	CDS	639		2.7.4.9		thymidylate kinase
M34295_00279	CDS	906	holB	2.7.7.7		DNA polymerase III	delta prime subunit
M34295_00280	CDS	342	pilZ			type 4 fimbrial biogenesis protein PilZ
M34295_00281	CDS	789		3.1.21.-		deoxyribonuclease TatD
M34295_00282	CDS	1101	anmK	2.7.1.170	COG2377	Anhydro-N-acetylmuramic acid kinase
M34295_00283	CDS	1293				major facilitator family transporter
M34295_00284	CDS	1281	cmr			multidrug translocase MdfA	chloramphenicol resistance pump Cmr
M34295_00285	CDS	1167				glycosyltransferase
M34295_00286	CDS	1386				dolichol monophosphate mannose synthase
M34295_00287	CDS	1143	licA			choline kinase
M34295_00288	CDS	771				hypothetical protein
M34295_00289	CDS	597				transcriptional regulatory protein
M34295_00290	CDS	657	adk	2.7.4.3		adenylate kinase
M34295_00291	CDS	363	trxA3			thioredoxin
M34295_00292	CDS	1521	glpD	1.1.5.3		glycerol-3-phosphate dehydrogenase
M34295_00293	CDS	1476		2.7.1.30		glycerol kinase
M34295_00294	CDS	1272	gltA	2.3.3.1		citrate synthase
M34295_00295	CDS	882		2.4.2.3		purine nucleoside phosphorylase II
M34295_00296	CDS	2592	gyrA	5.99.1.3		DNA gyrase	A subunit
M34295_00297	CDS	1050	serC	2.6.1.52		3-phosphoserine aminotransferase
M34295_00298	CDS	1302				3-phosphoshikimate 1-carboxyvinyltransferase
M34295_00299	CDS	693	cmk	2.7.4.14		cytidylate kinase
M34295_00300	CDS	1677	rpsA			30S ribosomal protein S1
M34295_00301	CDS	291				hypothetical membrane protein
M34295_00302	CDS	1170				TPR domain protein (heat shock protein) N-acetylglucosaminyl transferase
M34295_00303	CDS	1116				aminotransferase
M34295_00304	CDS	690	pyrF	4.1.1.23		orotidine 5'-phosphate decarboxylase PyrF
M34295_00305	CDS	2652				hypothetical protein
M34295_00306	CDS	780				short chain dehydrogenase
M34295_00307	CDS	474				Tfp type 4 fimbrial pilin related signal peptide protein domain protein
M34295_00308	CDS	537	ubiC	4.1.3.40		Chorismate pyruvate-lyase
M34295_00309	CDS	849		2.5.1.-		4-hydroxybenzoate octaprenyltransferase UbiA
M34295_00310	CDS	399				hypothetical protein
M34295_00311	CDS	1773				FAD linked oxidase
M34295_00312	CDS	765	deoC	4.1.2.4		2-deoxyribose-5-phosphate aldolase
M34295_00313	CDS	840	xapA	2.4.2.-		xanthosine phosphorylase
M34295_00314	CDS	396	cdd	3.5.4.5		cytidine deaminase
M34295_00315	CDS	804				hypothetical protein
M34295_00316	CDS	1239	cpxA			sensor histidine kinase CpxA
M34295_00317	CDS	681	cpxR			transcriptional regulatory protein CpxR
M34295_00318	CDS	864				Mg2+ and Co2+ transporter CorC
M34295_00319	CDS	477				metal dependent hydrolase
M34295_00320	CDS	807				phosphate starvation-inducible protein PhoH
M34295_00321	CDS	840				metal dependent phosphoesterase
M34295_00322	CDS	666				translation factor
M34295_00323	CDS	1215	trpS	6.1.1.2		tryptophanyl tRNA synthetase
M34295_00324	CDS	792	scpA		COG1354	Segregation and condensation protein A
M34295_00325	CDS	582	scpB		COG1386	Segregation and condensation protein B
M34295_00326	CDS	747				pseudouridine synthase
M34295_00327	CDS	759				transcription regulator protein	response regulator containing CheY-like receiver domain and HTH DNA-binding domain
M34295_00328	CDS	2613				hypothetical protein
M34295_00329	CDS	993				iron/ascorbate oxidoreductase family protein	putative
M34295_00330	CDS	450				hypothetical protein
M34295_00331	CDS	852				lipase A
M34295_00332	CDS	519				hypothetical protein
M34295_00333	CDS	1386				multidrug efflux protein
M34295_00334	CDS	1257				phospholipase C
M34295_00335	CDS	1335		2.1.1.-		23S rRNA (uracil-5-)methyltransferase RumA
M34295_00336	CDS	2205	relA	2.7.6.5		GTP pyrophosphokinase ((p)ppGpp synthetase I) stringent stress response RelA
M34295_00337	CDS	366				hypothetical membrane protein
M34295_00338	CDS	1194	yfdZ	2.6.1.17		aspartate aminotransferase
M34295_00339	CDS	810				hypothetical protein
M34295_00340	CDS	1740	recJ	3.1.-.-		single stranded DNA specific exonuclease RecJ
M34295_00341	CDS	954				zinc binding TIM barrel protein	YjbN family
M34295_00342	CDS	2691	secA			preprotein translocase; secretion protein SecA
M34295_00343	CDS	405	mutT_1	3.6.1.55	COG0494	8-oxo-dGTP diphosphatase
M34295_00344	CDS	819				hypothetical protein
M34295_00345	CDS	747	zapD		COG4582	Cell division protein ZapD
M34295_00346	CDS	606		2.7.1.24		dephospho-CoA kinase
M34295_00347	CDS	474				hypothetical protein
M34295_00348	CDS	1599				Rtn protein
M34295_00349	CDS	1650		3.4.16.4		serine-type D-Ala-D-Ala carboxypeptidase
M34295_00350	CDS	1335	bioA	2.6.1.62		adenosylmethionine-8-amino-7-oxononanoate aminotransferase
M34295_00351	CDS	948		2.8.1.6		biotin synthase BioB
M34295_00352	CDS	1146	bioF	2.3.1.47		8-amino-7-oxononanoate synthase
M34295_00353	CDS	720	bioH			biotin biosynthesis protein BioH
M34295_00354	CDS	639	bioD	6.3.3.3		dethiobiotin synthetase
M34295_00355	CDS	315				hypothetical protein
M34295_00356	CDS	630				transmembrane protein
M34295_00357	CDS	1782		6.1.1.12		aspartyl tRNA synthetase
M34295_00358	CDS	2949				potassium efflux system KefA
M34295_00359	CDS	672	mutH			DNA mismatch repair protein MutH
M34295_00360	CDS	1041				hypothetical protein
M34295_00361	CDS	837				hypothetical protein
M34295_00362	CDS	1590	legK1	2.7.1.-		serine/threonine-protein kinase
M34295_00363	CDS	750				hypothetical protein
M34295_00364	CDS	402				hypothetical protein
M34295_00365	CDS	522				AsnC family transcription regulator protein
M34295_00366	CDS	531				acetyltransferase	GNAT family
M34295_00367	CDS	2598	legC5			coiled-coil-containing protein
M34295_00368	CDS	1032				hypothetical protein
M34295_00369	CDS	1326	cyaA_2	4.6.1.1		adenylate cyclase PLUS two component hybrid sensor and regulator
M34295_00370	CDS	1242				hypothetical protein
M34295_00371	CDS	1023				spectinomycin phosphotransferase
M34295_00372	CDS	381				hypothetical protein
M34295_00373	CDS	291				hypothetical protein
M34295_00374	CDS	1797				hypothetical protein
M34295_00375	CDS	2682	pepN_1	3.4.11.2		aminopeptidase N
M34295_00376	CDS	924				hypothetical protein
M34295_00377	CDS	534				hypothetical protein
M34295_00378	CDS	702				oxidoreductase	short chain dehydrogenase/reductase
M34295_00379	CDS	465		2.3.1.128		GCN5-related N-acetyltransferase
M34295_00380	CDS	1425	lpdA	1.8.1.4		dihydrolipoamide dehydrogenase
M34295_00381	CDS	1635	aceF	2.3.1.12		pyruvate dehydrogenase E2 component
M34295_00382	CDS	2664	aceE	1.2.4.1		pyruvate dehydrogenase E1 component oxidoreductase protein AceE
M34295_00383	CDS	390				hypothetical protein
M34295_00384	CDS	753				inner membrane protein AmpE
M34295_00385	CDS	1173				sodium/hydrogen antiporter
M34295_00386	CDS	822				rare lipoprotein A
M34295_00387	CDS	1224		3.4.16.4		D-alanyl-D-alanine carboxypeptidase
M34295_00388	CDS	837		2.6.1.21		D-alanine-aminotransferase
M34295_00389	CDS	264				hypothetical protein
M34295_00390	CDS	600		6.-.-.-		lipoate-protein ligase B
M34295_00391	CDS	2037				DedA/PAP2 domain protein
M34295_00392	CDS	606				type I secretion system LssZ
M34295_00393	CDS	732				lipoprotein
M34295_00394	CDS	2157	apxIB		COG2274	Toxin RTX-I translocation ATP-binding protein
M34295_00395	CDS	1137				HlyD family secretion protein
M34295_00396	CDS	2529				sensory box protein/GGDEF domain/EAL domain protein
M34295_00397	CDS	570		2.4.2.8		purine/pyrimidine phosphoribosyltransferase
M34295_00398	CDS	327				hypothetical protein
M34295_00399	CDS	744				generic methyl-transferase
M34295_00400	CDS	1725	pilB			(type IV) pilus assembly protein PilB
M34295_00401	CDS	1221	pilC			(type IV) pilus assembly protein PilC
M34295_00402	CDS	864	pilD			type 4 (IV) prepilin-like protein leader peptide processing enzyme PilD
M34295_00403	CDS	1206				CAAX amino terminal protease family protein
M34295_00404	CDS	594				hypothetical protein
M34295_00405	CDS	456				hypothetical protein
M34295_00406	CDS	816	ppsR	2.7.11.33	COG1806	Phosphoenolpyruvate synthase regulatory protein
M34295_00407	CDS	1449	prpD	4.2.1.79		2-methylcitrate dehydratase PrpD
M34295_00408	CDS	1119		2.3.3.5		2-methylcitrate synthase
M34295_00409	CDS	786				phenazine biosynthesis PhzF
M34295_00410	CDS	2001				putative peptidase
M34295_00411	CDS	1488	ydgR			peptide transport protein	POT family
M34295_00412	CDS	1290	hemL	5.4.3.8		glutamate-1-semialdehyde-2	1-aminomutase
M34295_00413	CDS	177				rubredoxin (rubredoxin-type Fe(Cys)4 protein)
M34295_00414	CDS	423				transmembrane protein
M34295_00415	CDS	732				transport protein
M34295_00416	CDS	1272	pcnB	2.7.7.19		poly(A) polymerase I
M34295_00417	CDS	426		2.7.6.3		2-amino-4-hydroxy-6- hydroxymethyldihydropteridine pyrophosphokinase FolK
M34295_00418	CDS	423				universal stress protein A
M34295_00419	CDS	1389	engA			GTP-binding protein EngA
M34295_00420	CDS	1155				PQQ (pyrrolo quinoline) WD40-like repeat	enzyme repeat domain protein
M34295_00421	CDS	675				transmembrane protein
M34295_00422	CDS	1281	hisS	6.1.1.21		histidyl tRNA synthetase
M34295_00423	CDS	570				DNA-binding protein	putative
M34295_00424	CDS	783				fimbrial biogenesis and twitching motility protein PilF
M34295_00425	CDS	1149				radical SAM enzyme	Cfr family
M34295_00426	CDS	426	ndk	2.7.4.6		nucleoside diphosphate kinase
M34295_00427	CDS	885				hypothetical protein
M34295_00428	CDS	624				tRNA-(ms(2)io(6)a)-hydrolase(tRNA hydroxylase)
M34295_00429	CDS	732				hypothetical protein
M34295_00430	CDS	729		3.6.1.-		UDP-2	3-diacylglucosamine hydrolase
M34295_00431	CDS	696	minC			septum site determining protein MinC
M34295_00432	CDS	1710	fadD-1	6.2.1.3		long chain fatty acid-CoA ligase
M34295_00433	CDS	738	artJ_2			arginine 3rd transport system periplasmic binding protein
M34295_00434	CDS	552	nudL	3.6.1.-		putative Nudix hydrolase NudL
M34295_00435	CDS	1323		4.1.3.-		para-aminobenzoate synthase	component I
M34295_00436	CDS	1074		1.2.4.1		pyruvate dehydrogenase E1 alpha subunit
M34295_00437	CDS	975		1.2.4.1		pyruvate dehydrogenase E1 beta subunit
M34295_00438	CDS	1113		2.3.1.12		dihydrolipoamide acetyltransferase
M34295_00439	CDS	2205				potassium efflux system KefA
M34295_00440	CDS	2145	merA1	1.16.1.1		mercuric reductase
M34295_00441	CDS	711				hypothetical protein
M34295_00442	CDS	726				integral membrane protein
M34295_00443	CDS	945	thi3			thiamine biosynthesis protein NMT-1
M34295_00444	CDS	1041				thiamine biosynthesis oxidoreductase ThiO
M34295_00445	CDS	204				hypothetical protein
M34295_00446	CDS	789	thiG			thiamine (thiazole) biosynthesis protein ThiG
M34295_00447	CDS	1467	thiDE			phosphomethylpyrimidine kinase ThiD/thiamin-phosphate pyrophosphorylase fused protein ThiE
M34295_00448	CDS	1128				sulfurylase ThiF
M34295_00449	CDS	834				3'-nucleotidase/nuclease
M34295_00450	CDS	1260	tolB			TolB colicin import protein
M34295_00451	CDS	999	tolA			TolA colicin import membrane protein
M34295_00452	CDS	456	tolR			biopolymer transport protein TolR
M34295_00453	CDS	678	tolQ			biopolymer transport protein TolQ
M34295_00454	CDS	396				esterase
M34295_00455	CDS	1032	ruvB			Holliday junction DNA helicase RuvB
M34295_00456	CDS	564	rpoE			RNA polymerase sigma E factor RpoE
M34295_00457	CDS	450				hypothetical protein
M34295_00458	CDS	192				hypothetical protein
M34295_00459	CDS	1059				glycine cleavage T protein
M34295_00460	CDS	549				cytochrome b-561 transmembrane protein
M34295_00461	CDS	4878				NAD-glutamate dehydrogenase
M34295_00462	CDS	489				hypothetical protein
M34295_00463	CDS	1389		1.2.1.16		succinate semialdehyde dehyrogenase (NADP+)
M34295_00464	CDS	768		2.7.8.8		(CDP-alcohol) phosphatidyltransferase
M34295_00465	CDS	489	enhB_1			enhanced entry protein EnhB
M34295_00466	CDS	501				hypothetical protein
M34295_00467	CDS	558				hypothetical thiol-disulfide isomerase and thioredoxins family protein
M34295_00468	CDS	2019	legC6			coiled-coil-containing protein
M34295_00469	CDS	450	rplI			50S ribosomal protein L9
M34295_00470	CDS	912				membrane protein
M34295_00471	CDS	228	rpsR			30S ribosomal protein S18
M34295_00472	CDS	339	rpsF			30S ribosomal protein S6
M34295_00473	CDS	198				carbon storage regulator CsrA
M34295_00474	CDS	891				hypothetical protein
M34295_00475	CDS	735	ycfS	2.-.-.-	COG1376	putative L	D-transpeptidase YcfS
M34295_00476	CDS	2019	yfcX			enoyl CoA hydratase
M34295_00477	CDS	1320		2.3.1.16		thiolase
M34295_00478	CDS	1062				hypothetical protein
M34295_00479	tRNA	90				tRNA-Ser(gct)
M34295_00480	tRNA	77				tRNA-Arg(acg)
M34295_00481	CDS	1287	legL2			leucine-rich repeat-containing protein
M34295_00482	CDS	1425				hypothetical protein
M34295_00483	CDS	678				hypothetical protein
M34295_00484	CDS	375				hypothetical protein
M34295_00485	CDS	660	yfiC	2.1.1.223		tRNA1(Val) (adenine(37)-N6)-methyltransferase
M34295_00486	CDS	2316	capP	4.1.1.31		phosphoenolpyruvate carboxylase
M34295_00487	CDS	471				MutT/nudix family protein
M34295_00488	CDS	1254		1.2.1.41		gamma-glutamyl phosphate reductase
M34295_00489	CDS	1071	proB	2.7.2.11		glutamate-5-kinase
M34295_00490	CDS	141				hypothetical protein
M34295_00491	CDS	948				transcriptional regulator	MerR family	mercury resistance
M34295_00492	CDS	753				transcriptional regulator SkgA	mercury resistance
M34295_00493	CDS	528				acetyltransferase	GNAT family
M34295_00494	CDS	957	yqkA			glutamate rich protein GrpB
M34295_00495	CDS	1782	abcT3_2			multidrug resistance ABC transporter ATP binding protein
M34295_00496	CDS	1461	uup			ABC transporter ATP-binding protein Uup	erythromycin resistance
M34295_00497	CDS	873				putative signal peptide protein
M34295_00498	CDS	801				beta-lactamase AmpS
M34295_00499	CDS	1911	ftsI4			cell division protein FtsI/penicillin binding protein 2
M34295_00500	CDS	420	blaI		COG3682	Penicillinase repressor
M34295_00501	CDS	1320				hypothetical protein
M34295_00502	CDS	759				hypothetical protein
M34295_00503	CDS	1017				hydrogenase
M34295_00504	CDS	984				alpha/beta hydrolase
M34295_00505	CDS	393				hypothetical protein
M34295_00506	CDS	2208		3.6.3.-		copper efflux ATPase
M34295_00507	CDS	861				putative secreted protein
M34295_00508	CDS	1275				coenzyme F390 synthetase FtsA
M34295_00509	CDS	825				Zn-dependent hydrolase GumP
M34295_00510	CDS	987				3-beta-hydroxysteroid dehydrogenase/isomerase
M34295_00511	CDS	984		2.3.1.41		chalcone and stilbene synthases
M34295_00512	CDS	1164				glycosyltransferase
M34295_00513	CDS	657				hypothetical protein
M34295_00514	CDS	3003				oxidase
M34295_00515	CDS	540				dienelactone hydrolase
M34295_00516	CDS	849				acetyltransferase	GNAT family
M34295_00517	CDS	891				polysaccharide deacetylase
M34295_00518	CDS	1215				drug:proton antiporter
M34295_00519	CDS	1260				hypothetical protein
M34295_00520	CDS	558				transmembrane protein
M34295_00521	CDS	1971				acylaminoacyl peptidase
M34295_00522	CDS	1254	sidB			SidB
M34295_00523	CDS	1269	thrC	4.2.3.1		threonine synthase
M34295_00524	CDS	765				hypothetical protein
M34295_00525	CDS	576	yceI_1			Protein YceI
M34295_00526	CDS	531				cytochrome b561 transmembrane protein
M34295_00527	CDS	594	yceI_2		COG2353	Protein YceI
M34295_00528	CDS	258				signal peptide protein
M34295_00529	CDS	885	iolE			myo-inositol catabolism protein IolE
M34295_00530	CDS	1872	iolD			myo-inositol catabolism protein IolD
M34295_00531	CDS	1887				IolC/IolB transferase kinase protein
M34295_00532	CDS	1005				myo-inositol-2-dehydrogenase
M34295_00533	CDS	1416				D-xylose-proton symporter
M34295_00534	CDS	1116				hypothetical protein
M34295_00535	CDS	1674	lasB	3.4.24.26		class 4 metalloprotease
M34295_00536	CDS	924	dcsG	6.3.3.5		Cycloserine biosynthesis protein DcsG
M34295_00537	CDS	768				NG	NG-dimethylarginine dimethylaminohydrolase
M34295_00538	CDS	1317				amino acid antiporter
M34295_00539	CDS	1038				membrane protein
M34295_00540	CDS	1482	legL3			leucine-rich repeat-containing protein
M34295_00541	CDS	1119				hypothetical protein
M34295_00542	CDS	597				putative transport protein
M34295_00543	CDS	501				hypothetical protein
M34295_00544	CDS	2307				penicillin binding protein 1C	peptidoglycan biosynthesis
M34295_00545	CDS	5766				hypothetical protein
M34295_00546	CDS	1362				hypothetical protein
M34295_00547	CDS	1368				hypothetical protein
M34295_00548	CDS	825				hypothetical protein
M34295_00549	CDS	201				hypothetical protein
M34295_00550	CDS	240				hypothetical protein
M34295_00551	CDS	2226		3.2.1.1		alpha-amylase	putative
M34295_00552	CDS	891				hypothetical protein
M34295_00553	CDS	2118		3.2.1.1		alpha-amylase	putative
M34295_00554	CDS	579		2.1.2.2		phosphoribosylglycinamide formyltransferase
M34295_00555	CDS	1320		6.3.4.13		phosphoribosylamine-glycine ligase
M34295_00556	CDS	1500	purF	2.4.2.14		amidophosphoribosyltransferase
M34295_00557	CDS	996		6.3.2.6		phosphoribosylimidazole-succinocarboxamide synthase
M34295_00558	CDS	1260	purQ	6.3.5.3		phosphoribosylformylglycinamidine synthase I
M34295_00559	CDS	1044	purM	6.3.3.1		phosphoribosylformylglycinamidine cyclo ligase
M34295_00560	CDS	2343	purL2	6.3.5.3		phosphoribosylformylglycinamidine synthase II
M34295_00561	CDS	714				hypothetical protein
M34295_00562	CDS	195				hypothetical protein
M34295_00563	CDS	1350	dsbD_1	1.8.1.8		thiol:disulfide interchange protein DsbD
M34295_00564	CDS	162				hypothetical protein
M34295_00565	CDS	852				oxidoreductase	short chain dehydrogenase/reductase family
M34295_00566	CDS	1509				hypothetical protein
M34295_00567	CDS	1398				hypothetical protein
M34295_00568	CDS	870				hypothetical protein
M34295_00569	CDS	318				hypothetical protein
M34295_00570	CDS	1203				hypothetical protein
M34295_00571	CDS	1245				putative flagellar hook-length control protein
M34295_00572	CDS	627				23.7 kDa protein
M34295_00573	CDS	2676	acnA	4.2.1.3		aconitate hydratase
M34295_00574	CDS	1395				amino acid antiporter
M34295_00575	CDS	1311				hypothetical protein
M34295_00576	CDS	375				transposase IS630 family protein
M34295_00577	CDS	3153	putA			proline dehydrogenase/delta-1-pyrroline-5-carboxylate dehydrogenase = bifunctional PutA protein
M34295_00578	CDS	678				hypothetical protein
M34295_00579	CDS	366				ProQ-like	activator of ProP osmoprotectant transporter
M34295_00580	CDS	693	ubiG	2.1.1.64		3-demethylubiquinone-9 3-methyltransferase UbiG
M34295_00581	CDS	720		3.2.2.-		uracil DNA glycosylase
M34295_00582	CDS	1677	legC3			kinectin 1 (kinesin receptor)
M34295_00583	CDS	1641				Tpr
M34295_00584	CDS	1257				SOS mutagenesis and repair UmuC protein
M34295_00585	CDS	525		3.4.21.-		SOS (error prone) mutagenesis protein UmuD (RumA)
M34295_00586	CDS	1170				carboxypeptidase G2
M34295_00587	CDS	1044		2.3.1.109		arginine/ornithine succinyltransferase
M34295_00588	CDS	1488	aruD	1.2.1.-		succinylglutamic-5-semialdehyde dehydrogenase
M34295_00589	CDS	1347	astB	3.-.-.-		succinylarginine dihydrolase
M34295_00590	CDS	726	speE	2.5.1.16		Polyamine aminopropyltransferase
M34295_00591	CDS	342				hypothetical protein
M34295_00592	CDS	558	frr			ribosome recycling factor
M34295_00593	CDS	744	pyrH	2.7.4.-		uridylate kinase
M34295_00594	CDS	879	tsf			translation elongation factor Ts (EF-Ts)
M34295_00595	CDS	765	rpsB			30S ribosomal protein S2
M34295_00596	CDS	411				16 kD immunogenic protein
M34295_00597	CDS	447				hypothetical protein
M34295_00598	CDS	1689				hypothetical protein
M34295_00599	CDS	1638	legAS4			eukaryotic huntingtin interacting protein B
M34295_00600	CDS	765	map	3.4.11.18		methionine aminopeptidase
M34295_00601	CDS	2586	glnD	2.7.7.59		protein-PII uridylyltransferase
M34295_00602	CDS	444	yfhC			deaminase
M34295_00603	CDS	1578	guaA	6.3.5.2		GMP synthetase
M34295_00604	CDS	1473	guaB	1.1.1.205		inosine-5'-monophosphate dehydrogenase
M34295_00605	CDS	831	minD			septum site-determining protein MinD
M34295_00606	CDS	270	minE		COG0851	Cell division topological specificity factor
M34295_00607	CDS	2487	yafH	1.3.99.-		oxidoreductase	acyl CoA dehydrogenase family
M34295_00608	CDS	786				hydrolase
M34295_00609	CDS	909				hypothetical protein
M34295_00610	CDS	1092	ugpC			sn-glycerol-3-phosphate transport	ATP binding protein
M34295_00611	CDS	828	ugpE			sn-glycerol-3-phosphate transmembrane ABC transporter
M34295_00612	CDS	879	ugpA			sn-glycerol-3-phosphate transmembrane ABC transporter
M34295_00613	CDS	1002	qor			quinone oxidoreductase
M34295_00614	CDS	1284				chloride channel protein EriC (voltage gated)
M34295_00615	CDS	2148		4.1.3.27		anthranilate synthase (glutamine amidotransferase) component I
M34295_00616	CDS	297	gatC	6.3.5.-		glutamyl/tRNA (Gln) amidotransferase	C subunit
M34295_00617	CDS	1452	gatA	6.3.5.-		glutamyl/tRNA (Gln) amidotransferase	A subunit
M34295_00618	CDS	1434	gatB	6.3.5.-		glutamyl/tRNA (Gln) amidotransferase	B subunit
M34295_00619	CDS	990				hypothetical protein
M34295_00620	CDS	2247	gidA_1	4.6.1.1		adenylate/guanylate cyclase transmembrane protein
M34295_00621	CDS	465				hypothetical protein
M34295_00622	CDS	789				hypothetical protein
M34295_00623	CDS	390				hypothetical protein
M34295_00624	CDS	288	fis_2			Fis transcriptional activator
M34295_00625	CDS	369	ydiC_2			HesB family protein
M34295_00626	CDS	384				NifU family iron binding protein	[Fe-S] cluster formation/repair protein IscU	HesB
M34295_00627	CDS	1164	iscS	4.4.1.-		cysteine desulfurase NifS
M34295_00628	CDS	774		2.1.1.-		RNA methyltransferase
M34295_00629	CDS	786	suhB	3.1.3.25		inositol-1-monophosphatase
M34295_00630	CDS	957	sppA			signal peptide peptidase
M34295_00631	CDS	2577	clpB			ClpB protein
M34295_00632	CDS	1311				hypothetical protein
M34295_00633	CDS	609				hypothetical protein
M34295_00634	CDS	1368	mpl	6.3.2.-		UDP-N-acetylmuramate:L-alanyl-gamma-D-glutamyl- meso-diaminopimelate ligase
M34295_00635	CDS	621				hypothetical protein
M34295_00636	CDS	3822				transmembrane protein
M34295_00637	CDS	456	fliJ			flagellar protein FliJ
M34295_00638	CDS	1350	fliI	3.6.3.14		nucleotide binding protein FliI
M34295_00639	CDS	639	fliH			flagellar assembly protein FliH
M34295_00640	CDS	990	fliG			flagellar motor switch protein FliG
M34295_00641	CDS	1635	fliF			flagellar basal body M-ring protein FliF
M34295_00642	CDS	315				flagellar hook-basal body protein FliE
M34295_00643	CDS	1314	fleR			sigma 54-dependent response regulator
M34295_00644	CDS	1023	flrB			sensor kinase HydH
M34295_00645	CDS	1305				ATPase associated with chromosome architecture
M34295_00646	CDS	609	lolA			outer membrane lipoprotein carrier protein
M34295_00647	CDS	2385	ftsK			cell division protein FtsK
M34295_00648	CDS	951	trxB1	1.8.1.9		thioredoxin reductase
M34295_00649	CDS	669	aat	2.3.2.6		leucyl/phenylalanyl-tRNA protein transferase
M34295_00650	CDS	372				rhodanese domain protein
M34295_00651	CDS	222	infA			translation initiation factor IF-1
M34295_00652	CDS	1359	pmbA			peptide maturation protein PmbA
M34295_00653	CDS	777				hypothetical protein
M34295_00654	CDS	951				eukaryotic small stress protein PASS1
M34295_00655	CDS	2829	nrdA	1.17.4.1		ribonucleoside-diphosphate reductase	alpha subunit
M34295_00656	CDS	1104	nrdB	1.17.4.1		ribonucleoside-diphosphate reductase	beta subunit
M34295_00657	CDS	486				hypothetical protein
M34295_00658	CDS	1491	lysU	6.1.1.6		lysine tRNA synthetase	heat inducible
M34295_00659	CDS	972	prfB			peptide chain release factor 2 (RF-2)
M34295_00660	CDS	402				hypothetical protein
M34295_00661	CDS	804	motB_1			flagellar motor protein MotB
M34295_00662	CDS	774	motA_1			flagellar motor protein MotA
M34295_00663	CDS	717	fliA			flagellar biosynthesis sigma factor FliA
M34295_00664	CDS	870				flagellar biosynthesis MinD
M34295_00665	CDS	1140				flagellar GTP-binding protein FlhF
M34295_00666	CDS	2079	flhA			flagellar biosynthetic protein FlhA
M34295_00667	CDS	1149	flhB			flagellar biosynthetic protein FlhB
M34295_00668	CDS	771	fliR			flagellar biosynthetic protein FliR
M34295_00669	CDS	270	fliQ			flagellar biosynthetic protein FliQ
M34295_00670	CDS	750				flagellar biosynthetic protein FliP
M34295_00671	CDS	411	fliO			flagellar assembly protein FliO
M34295_00672	CDS	330				flagellar motor switch protein FliN
M34295_00673	CDS	1062	fliM			flagellar protein
M34295_00674	CDS	240				hypothetical protein
M34295_00675	CDS	1296				oxidoreductase (L-gululonolactone oxidase)
M34295_00676	CDS	723		1.-.-.-		oxidoreductase	short chain dehydrogenase/reductase family
M34295_00677	CDS	927				transcriptional regulator	LysR family
M34295_00678	CDS	234				hypothetical protein
M34295_00679	CDS	1242				hypothetical protein
M34295_00680	CDS	1197				hypothetical protein
M34295_00681	CDS	198				hypothetical protein
M34295_00682	CDS	2583	alaS_1	6.1.1.7		alanyl tRNA synthetase
M34295_00683	CDS	453				regulatory protein RecX
M34295_00684	CDS	1047	recA			RecA bacterial DNA recombination protein
M34295_00685	CDS	936				hypothetical protein
M34295_00686	CDS	495				hypothetical 17.2kDa protein	CinA-related competence damage protein
M34295_00687	CDS	195				hypothetical protein
M34295_00688	CDS	2541	mutS			DNA mismatch repair protein MutS
M34295_00689	CDS	1689				outer membrane protein
M34295_00690	CDS	2541				periplasmic protein
M34295_00691	CDS	996	hemB	4.2.1.24		porphobilinogen synthase
M34295_00692	CDS	393				hypothetical protein
M34295_00693	CDS	1479				long chain fatty acid transporter
M34295_00694	CDS	2562	lysC			aspartokinase
M34295_00695	CDS	3231				ATP-dependent DNA helicase (UvrD/Rep helicase)
M34295_00696	CDS	1074	mrp			ATPase (Mrp)
M34295_00697	CDS	555				hypothetical protein
M34295_00698	CDS	891	oxyR_1			hydrogen peroxide-inducible genes activator OxyR
M34295_00699	CDS	1101				major facilitator family transporter
M34295_00700	CDS	951				hypothetical protein
M34295_00701	CDS	972		2.7.1.130		tetraacyl disaccharide 4'-kinase
M34295_00702	CDS	1767				ABC transporter	ATP binding/permease protein MsbA
M34295_00703	CDS	783				hypothetical protein
M34295_00704	CDS	1002	pyrD	1.3.98.1		dihydroorotate oxidase
M34295_00705	CDS	999				hypothetical protein
M34295_00706	CDS	687				hypothetical protein
M34295_00707	CDS	1161		1.3.8.4		acyl CoA dehydrogenase
M34295_00708	CDS	1185	atoB	2.3.1.9		acyl CoA C-acetyltransferase
M34295_00709	CDS	315				hypothetical protein
M34295_00710	CDS	1608		6.4.1.3		propionyl CoA carboxylase beta subunit
M34295_00711	CDS	795		4.2.1.17		enoyl CoA hydratase/isomerase (crotonase)
M34295_00712	CDS	1965		6.3.4.14		acyl CoA carboxylase subunit alpha subunit
M34295_00713	CDS	909	mvaB	4.1.3.4		hydroxymethylglutaryl-CoA lyase
M34295_00714	CDS	1941				acetoacetyl CoA synthetase
M34295_00715	CDS	417				hypothetical protein
M34295_00716	CDS	1026	metN			D-methionine transport ATP binding protein MetN
M34295_00717	CDS	648	metI			ATP binding protein	permease protein
M34295_00718	CDS	780				29 kDa immunogenic protein
M34295_00719	CDS	1419				coiled coil domain protein
M34295_00720	CDS	201				hypothetical protein
M34295_00721	CDS	732				SAM-dependent methyltransferase
M34295_00722	CDS	531				histidinol phosphate phosphatase
M34295_00723	CDS	2067	glyS	6.1.1.14		glycyl tRNA synthetase	beta subunit
M34295_00724	CDS	906	glyQ	6.1.1.14		glycyl tRNA synthetase	alpha subunit
M34295_00725	CDS	786	com1			27 kDa outer membrane protein
M34295_00726	CDS	2166	uvrD	3.6.1.-		DNA dependent ATPase I and helicase II
M34295_00727	CDS	960	pip	3.4.11.5		proline iminopeptidase
M34295_00728	CDS	438	dtD	3.1.-.-		D-tyrosyl-tRNA
M34295_00729	CDS	768	vacJ			lipoprotein VacJ-like protein
M34295_00730	CDS	960	gshB	6.3.2.3		glutathione synthetase
M34295_00731	CDS	1296				glutamate-cysteine ligase
M34295_00732	CDS	897				ABC transporter	transmembrane permease	permeases of drug/metabolite transporter type
M34295_00733	CDS	282				hypothetical protein
M34295_00734	CDS	351				rhodanese domain protein
M34295_00735	CDS	663				hypothetical protein
M34295_00736	CDS	1653				alkaline phosphatase
M34295_00737	CDS	699	udk_2	2.7.1.48		uridine kinase
M34295_00738	CDS	789	fabI	1.3.1.9		enoyl reductase
M34295_00739	CDS	1875	ppiD	5.2.1.8		peptidyl prolyl cis-trans isomerase D
M34295_00740	tRNA	77				tRNA-Asp(gtc)
M34295_00741	tRNA	76				tRNA-Val(tac)
M34295_00742	CDS	303	hupB			HupB DNA binding protein HU-beta
M34295_00743	CDS	2451	lon	3.4.21.53		ATP-dependent protease La
M34295_00744	CDS	1275	clpX			ATP-dependent Clp protease	ATP binding subunit ClpX
M34295_00745	CDS	645	clpP	3.4.21.92		ATP-dependent Clp protease	proteolytic subunit ClpP
M34295_00746	CDS	1332	tig			trigger factor TF (FKBP-type peptidyl prolyl cis-trans isomerase)
M34295_00747	tRNA	85				tRNA-Leu(tag)
M34295_00748	tRNA	76				tRNA-His(gtg)
M34295_00749	tRNA	77				tRNA-Arg(tct)
M34295_00750	tRNA	77				tRNA-Pro(tgg)
M34295_00751	CDS	1227				site specific recombinase	phage integrase
M34295_00752	CDS	1851				ABC transporter	ATP-binding component
M34295_00753	CDS	675	rnc	3.1.26.3		ribonuclease III
M34295_00754	CDS	393				transmembrane protein
M34295_00755	CDS	756	lepB-1	3.4.21.89		signal peptidase I (lepB-1)
M34295_00756	CDS	1833	lepA_1			GTP binding elongation factor LepA
M34295_00757	CDS	1017		3.2.1.-		membrane bound lytic murein transglycosylase
M34295_00758	CDS	1140				general secretion pathway protein L
M34295_00759	CDS	471	yghD			putative general secretion pathway protein M-type YghD
M34295_00760	CDS	531				hypothetical protein
M34295_00761	CDS	1326		3.1.5.1		deoxyguanosinetriphosphate triphosphohydrolase
M34295_00762	tRNA	76				tRNA-Glu(ttc)
M34295_00763	tRNA	76				tRNA-Glu(ttc)
M34295_00764	tRNA	76				tRNA-Ala(ggc)
M34295_00765	CDS	1086				hypothetical protein
M34295_00766	CDS	441	gloA	4.4.1.5		lactoylglutathione lyase
M34295_00767	CDS	528				transmembrane protein
M34295_00768	CDS	1218	legC2			microtubule binding protein	putative
M34295_00769	CDS	315				hypothetical protein
M34295_00770	CDS	258				acylphosphatase
M34295_00771	CDS	354				hypothetical protein
M34295_00772	CDS	1332	clsB	2.7.8.-		Cardiolipin synthase B
M34295_00773	CDS	966				lipase
M34295_00774	CDS	1662	legLC8			leucine-rich repeat- and coiled coil-containing protein
M34295_00775	CDS	303				hypothetical protein
M34295_00776	CDS	420				hypothetical protein
M34295_00777	CDS	1281				major facilitator family transporter
M34295_00778	CDS	1281				chloride channel protein (voltage gated)
M34295_00779	CDS	504				hypothetical protein
M34295_00780	CDS	480				hypothetical protein
M34295_00781	CDS	1806				glutathione-regulated potassium efflux system
M34295_00782	CDS	915				methanol dehydrogenase regulatory protein
M34295_00783	CDS	951				transmembrane protein
M34295_00784	CDS	1989				transglutaminase domain protein
M34295_00785	CDS	1188	roxA	1.14.11.47	COG2850	50S ribosomal protein L16 3-hydroxylase
M34295_00786	CDS	327				hypothetical protein
M34295_00787	CDS	903				hydrolase
M34295_00788	CDS	903				integral membrane protein
M34295_00789	CDS	1182				ectonucleoside triphosphate diphosphohydrolase I
M34295_00790	CDS	534				transporting ATPase
M34295_00791	CDS	1806				hypothetical protein
M34295_00792	CDS	606	gst	2.5.1.18		glutathione S-transferase
M34295_00793	CDS	996				hypothetical protein
M34295_00794	CDS	1263		3.4.16.4		D-alanyl-D-alanine carboxypeptidase
M34295_00795	CDS	1413	gltX	6.1.1.17		glutamate tRNA synthetase catalytic subunit
M34295_00796	CDS	2730		2.7.3.-		sensory box histidine kinase/response regulator
M34295_00797	CDS	1245		2.7.1.11		6-phosphofructokinase
M34295_00798	CDS	414	pilE_1			fimbrial protein	type IV pilin	PilE
M34295_00799	CDS	411	pilE_2			Tfp pilus assembly protein	major type IV pilin class A
M34295_00800	CDS	318	bolA			putative regulator of murein genes BolA
M34295_00801	CDS	1422				amino acid antiporter
M34295_00802	CDS	1431				hypothetical protein
M34295_00803	CDS	753	kdsB	2.7.7.38		3-deoxy-manno-octulosonate cytidylyltransferase
M34295_00804	CDS	180	lpxK	2.7.1.130		tetraacyldisaccharide-1-P-4'-kinase
M34295_00805	CDS	672				glycoprotease (O-sialoglycoprotein endopeptidase)
M34295_00806	CDS	1959				ATP dependent DNA helicase (DEAD box family) Rad3
M34295_00807	CDS	336				ferredoxin II (4Fe-4S)
M34295_00808	CDS	2793				hypothetical protein
M34295_00809	CDS	2646				hypothetical protein
M34295_00810	CDS	558				hypothetical protein
M34295_00811	CDS	270				putative Fe(2+)-trafficking protein
M34295_00812	CDS	927	indA			indigoidine synthase A-like protein	uncharacterized enzyme involved in pigment biosynthesis
M34295_00813	tRNA	76				tRNA-Phe(gaa)
M34295_00814	CDS	1152				hypothetical protein
M34295_00815	CDS	744				hypothetical protein
M34295_00816	CDS	255				hypothetical protein
M34295_00817	CDS	615	legL7_1			leucine-rich repeat-containing protein
M34295_00818	CDS	1296	hipA	2.7.11.1	COG3550	Serine/threonine-protein kinase toxin HipA
M34295_00819	CDS	282	hipB_1			Antitoxin HipB
M34295_00820	CDS	90				hypothetical protein
M34295_00821	CDS	1893				methoxymalonyl CoA synthase
M34295_00822	CDS	1044				pyoverdine biosynthesis regulatory gene SyrP-like protein
M34295_00823	CDS	1482				coenzyme F390 synthetase
M34295_00824	CDS	1317				polyketide synthase	type I
M34295_00825	CDS	1521				peptide synthetase
M34295_00826	CDS	1128				acyl CoA dehydrogenase
M34295_00827	CDS	855		1.1.1.157		3-hydroxyacyl CoA dehydrogenase
M34295_00828	CDS	240				hypothetical protein
M34295_00829	CDS	1005				transmembrane protein
M34295_00830	CDS	984				3'	5'-cyclic nucleotide phosphodiesterase
M34295_00831	CDS	672				transcriptional regulator LuxR
M34295_00832	CDS	750				hypothetical protein
M34295_00833	CDS	993	legLC4			leucine-rich repeat- and coiled coil-containing protein
M34295_00834	CDS	1341				hypothetical protein
M34295_00835	CDS	1125	sec7			guanine nucleotide exchange protein
M34295_00836	CDS	864	yegS	2.7.1.-		lipid kinase YegS
M34295_00837	CDS	810		3.1.4.17		3'	5'-cyclic nucleotide phosphodiesterase
M34295_00838	CDS	2235	legC4			coiled-coil-containing protein
M34295_00839	CDS	576				hypothetical protein
M34295_00840	CDS	1290				hypothetical permease
M34295_00841	CDS	1104				chloromuconate cycloisomerase
M34295_00842	CDS	1320				EbhA protein
M34295_00843	CDS	1605	legL5			leucine-rich repeat-containing protein
M34295_00844	CDS	1995				hypothetical protein
M34295_00845	CDS	774				hypothetical protein
M34295_00846	CDS	1515				hypothetical protein
M34295_00847	CDS	567		5.2.1.8		peptidyl-prolyl cis-trans isomerase (rotamase)
M34295_00848	CDS	2100				hypothetical protein
M34295_00849	CDS	1311				hypothetical protein
M34295_00850	CDS	2934				hypothetical protein
M34295_00851	CDS	1566				hypothetical protein
M34295_00852	CDS	228				hypothetical protein
M34295_00853	CDS	567				transcriptional regulator	TetR family
M34295_00854	CDS	765				hypothetical protein
M34295_00855	CDS	243				hypothetical protein
M34295_00856	CDS	1794				hypothetical protein
M34295_00857	CDS	624		2.5.1.18		glutathione S-transferase
M34295_00858	CDS	420				organic hydroperoxide resistance protein OsmC	predicted redox protein	regulator of sulfide bond formation
M34295_00859	CDS	378				hypothetical protein
M34295_00860	CDS	243				hypothetical protein
M34295_00861	CDS	894				major outer membrane protein
M34295_00862	CDS	603				hypothetical protein
M34295_00863	CDS	861	legG1			UVB-resistance protein UVR8
M34295_00864	CDS	585				intracellular protease	ThiJ/PfpI family
M34295_00865	CDS	1896				hypothetical teichoic acid biosynthesis protein)
M34295_00866	CDS	1368				hypothetical protein
M34295_00867	CDS	303				hypothetical protein
M34295_00868	CDS	264				hypothetical protein
M34295_00869	CDS	1044				hypothetical protein
M34295_00870	CDS	1200				hypothetical; 3-hydroxy-3-methylglutaryl coenzyme A reductase-like protein
M34295_00871	CDS	738	hyuE	5.1.99.-		hydantoin racemase
M34295_00872	CDS	1314	gad	3.5.4.3		guanine aminohydrolase
M34295_00873	CDS	2814				hypothetical protein
M34295_00874	CDS	468				phosphohistidine phosphatase SixA
M34295_00875	CDS	546				dihydrofolate reductase
M34295_00876	CDS	417				glutathione S-transferase-related protein-like protein
M34295_00877	CDS	735				hypothetical protein
M34295_00878	CDS	651				hypothetical protein
M34295_00879	CDS	501				hypothetical protein
M34295_00880	CDS	861				polysaccharide deacetylase
M34295_00881	CDS	225				hypothetical protein
M34295_00882	CDS	1194		3.2.1.-		(outer) membrane bound lytic murein transglycosylase family protein
M34295_00883	CDS	558				hypothetical protein
M34295_00884	CDS	807				hypothetical protein
M34295_00885	CDS	315				hypothetical protein
M34295_00886	CDS	1110	hisC2	2.6.1.9		histidinol phosphate aminotransferase
M34295_00887	CDS	342		4.2.1.96		pterin 4 alpha carbinolamine dehydratase
M34295_00888	CDS	918	secF			protein export protein SecF
M34295_00889	CDS	1857	secD			protein export protein SecD
M34295_00890	CDS	336	yajC			transmembrane protein YajC	preprotein translocase subunit
M34295_00891	CDS	834	tgt_1	2.4.2.29		queuine tRNA-ribosyltransferase
M34295_00892	CDS	1014	queA	5.-.-.-		S-adenosylmethionine:tRNA ribosyltransferase-isomerase
M34295_00893	CDS	414				hypothetical protein
M34295_00894	CDS	1854	uup-A			ABC transporter ATP binding protein
M34295_00895	CDS	492				aspartyl protease
M34295_00896	CDS	387				endoribonuclease L-PSP
M34295_00897	CDS	2124	spoT	3.1.7.2		guanosine-3	5-bis(diphosphate)-3-pyrophosphohydrolase
M34295_00898	CDS	204	rpoZ	2.7.7.6		DNA-directed RNA polymerase subunit omega
M34295_00899	CDS	630	gmk	2.7.4.8		guanylate kinase
M34295_00900	CDS	867				stress-induced protein
M34295_00901	CDS	708	rph	2.7.7.56		ribonuclease PH
M34295_00902	CDS	1035	pilT			twitching motility protein PilT
M34295_00903	CDS	696				pyridoxal-5'-phosphate dependent enzyme family protein
M34295_00904	CDS	789	proC	1.5.1.2		pyrroline-5-carboxylate reductase
M34295_00905	CDS	576				hypothetical	YGGT family protein
M34295_00906	CDS	603				hypothetical protein
M34295_00907	CDS	282				hypothetical protein
M34295_00908	CDS	1689		3.4.21.-		serine metalloprotease
M34295_00909	CDS	1008	oruR			transcriptional regulator OruR	AraC family
M34295_00910	CDS	1326	ahcY	3.3.1.1		adenosylhomocysteinase
M34295_00911	CDS	1149	metK	2.5.1.6		S-adenosylmethionine synthetase
M34295_00912	CDS	1113		6.3.5.5		carbamoyl phosphate synthase	small subunit
M34295_00913	CDS	1140	dnaJ			heat shock protein DnaJ	chaperone protein
M34295_00914	CDS	1935	dnaK			chaperone protein DnaK	heat shock protein Hsp70
M34295_00915	CDS	600	grpE			heat shock protein GrpE
M34295_00916	CDS	1338	dhs1	2.5.1.54		2-keto-3-deoxy-D-arabino-heptulosonate 7-phosphate synthase
M34295_00917	CDS	1062	hemE	4.1.1.37		uroporphyrinogen decarboxylase
M34295_00918	CDS	339		4.1.2.25		dihydroneopterin aldolase FolB	putative kinase
M34295_00919	CDS	696	ftsN			Cell division protein FtsN
M34295_00920	CDS	1761	argS	6.1.1.19		arginyl tRNA synthetase
M34295_00921	CDS	1059				transporter	permease
M34295_00922	CDS	2073	recG_1	3.6.1.-		ATP dependent DNA helicase RecG
M34295_00923	CDS	1143				cation efflux family protein
M34295_00924	CDS	759				transporter	Zip family
M34295_00925	CDS	603				Maf-like protein (septum formation)
M34295_00926	CDS	1269	eno	4.2.1.11		enolase
M34295_00927	CDS	270				transmembrane protein
M34295_00928	CDS	879		2.7.1.36		putative mevalonate kinase
M34295_00929	CDS	948		4.1.1.33		mevalonate diphosphate decarboxylase
M34295_00930	CDS	654				radical activating enzyme
M34295_00931	CDS	969				outer membrane protein
M34295_00932	CDS	531				peptidoglycan associated lipoprotein
M34295_00933	CDS	603				hypothetical protein
M34295_00934	CDS	924				ABC transport system periplasmic substrate binding protein
M34295_00935	CDS	738				ABC transporter	ATP binding protein
M34295_00936	CDS	1125				ABC transporter	permease
M34295_00937	CDS	825				hypothetical protein
M34295_00938	CDS	300				hypothetical protein
M34295_00939	CDS	1059				hypothetical protein
M34295_00940	CDS	1029		5.3.3.2		isopentenyl-diphosphate delta-isomerase
M34295_00941	CDS	1299		1.1.1.34		hydroxymethylglutaryl CoA reductase
M34295_00942	CDS	879				hypothetical protein
M34295_00943	tRNA	76				tRNA-Lys(ttt)
M34295_00944	tRNA	76				tRNA-Lys(ttt)
M34295_00945	tRNA	77				tRNA-Arg(tcg)
M34295_00946	CDS	1161	intD			Prophage dlp12 integrase
M34295_00947	CDS	1005	yhcG_1	3.1.-.-	COG4804	Putative nuclease YhcG
M34295_00948	CDS	483				hypothetical protein
M34295_00949	CDS	1275	tphA_1			TphA (ProP)
M34295_00950	CDS	513				hypothetical protein
M34295_00951	CDS	684	rutD	3.5.1.-		Putative aminoacrylate hydrolase RutD
M34295_00952	CDS	804				hypothetical protein
M34295_00953	CDS	240				hypothetical protein
M34295_00954	CDS	198				hypothetical protein
M34295_00955	CDS	396				hypothetical protein
M34295_00956	CDS	1908		3.6.3.3		cadmium efflux ATPase
M34295_00957	CDS	171				hypothetical protein
M34295_00958	CDS	2136	cadA-1_1	3.6.1.-		cadmium translocating P-type ATPase CadA
M34295_00959	CDS	3150				cobalt/zinc/cadmium efflux RND transporter	permease protein HelA
M34295_00960	CDS	1257				cation efflux system HelB
M34295_00961	CDS	1245				cobalt/zinc/cadmium efflux RND transporter	outer membrane protein
M34295_00962	CDS	663				phage repressor
M34295_00963	CDS	873	lvrA_1			LvrA
M34295_00964	CDS	384	lvrB			LvrB
M34295_00965	CDS	198	csrA-2_1			carbon storage regulator
M34295_00966	CDS	435				putative exported protein
M34295_00967	CDS	609				hypothetical protein
M34295_00968	CDS	837				putative exported protein
M34295_00969	CDS	459				hypothetical protein
M34295_00970	CDS	699				hypothetical protein
M34295_00971	CDS	324				hypothetical protein
M34295_00972	CDS	264				hypothetical protein
M34295_00973	CDS	387				hypothetical protein
M34295_00974	CDS	351				hypothetical protein
M34295_00975	CDS	663				hypothetical protein
M34295_00976	CDS	783				hypothetical protein
M34295_00977	CDS	1314				exported membrane protein
M34295_00978	CDS	390				hypothetical protein
M34295_00979	CDS	2775				Type IV secretory protein VirB4 components
M34295_00980	CDS	996				hypothetical protein
M34295_00981	CDS	1383				membrane protein	Tfp pilus assembly	pilus retraction ATPase PilT
M34295_00982	CDS	1569				membrane protein
M34295_00983	CDS	210				hypothetical protein
M34295_00984	CDS	333				hypothetical protein
M34295_00985	CDS	2007				conjugative coupling factor TraD
M34295_00986	CDS	486				hypothetical protein
M34295_00987	CDS	210				hypothetical protein
M34295_00988	CDS	969				hypothetical protein
M34295_00989	CDS	804				putative integrase
M34295_00990	CDS	900				putative integrase
M34295_00991	CDS	186				hypothetical protein
M34295_00992	CDS	507				antirestriction protein
M34295_00993	CDS	618				hypothetical protein
M34295_00994	CDS	492				4-diphosphocytidyl-2-methyl-D-erithritol synthase
M34295_00995	CDS	819	dam_1	2.1.1.72		DNA adenine methylase
M34295_00996	CDS	1671	dnaZX	2.7.7.7		DNA polymerase III subunits gamma and tau
M34295_00997	CDS	339	ybaB		COG0718	Nucleoid-associated protein YbaB
M34295_00998	CDS	594	recR			recombinational DNA repair protein RecR
M34295_00999	CDS	861				hypothetical protein
M34295_01000	CDS	1998				hypothetical protein
M34295_01001	CDS	1467				hypothetical protein
M34295_01002	CDS	726				DNA-binding response regulator
M34295_01003	CDS	642				hypothetical protein
M34295_01004	CDS	717				hypothetical protein
M34295_01005	CDS	1266				Mg2+ and Co2+ transporter CorB	hemolysin
M34295_01006	CDS	537	ppa	3.6.1.1		inorganic pyrophosphatase
M34295_01007	CDS	342	hit			HIT family hydrolase
M34295_01008	CDS	540	folE2	3.5.4.16		GTP cyclohydrolase I
M34295_01009	CDS	1092		1.1.1.-		L-sorbosone dehydrogenase
M34295_01010	CDS	2190	pnp	2.7.7.8		polyribonucleotide nucleotidyltransferase
M34295_01011	CDS	276	rpsO			30S ribosomal protein S15 (S15/S13E)
M34295_01012	CDS	129				hypothetical protein
M34295_01013	CDS	912				tRNA pseudouridine synthase B
M34295_01014	CDS	372	rbfA			ribosome binding factor A
M34295_01015	CDS	2607	infB			initiation factor IF2-beta (IF-2 gamma	IF-2 alpha)
M34295_01016	CDS	1479	nusA			N utilization substance protein A
M34295_01017	CDS	444	rimP		COG0779	Ribosome maturation factor RimP
M34295_01018	tRNA	77				tRNA-Met(cat)
M34295_01019	CDS	1440	nuoN	1.6.5.3		NADH dehydrogenase I	N subunit
M34295_01020	CDS	1506	nuoM	1.6.5.3		NADH dehydrogenase I	M subunit
M34295_01021	CDS	1974	nuoL	1.6.5.3		NADH dehydrogenase I	L subunit
M34295_01022	CDS	306	nuoK	1.6.5.3		NADH dehydrogenase I	K subunit
M34295_01023	CDS	660	nuoJ	1.6.5.3		NADH dehydrogenase I	J subunit
M34295_01024	CDS	501	nuoI	1.6.5.3		NADH dehydrogenase I	I subunit
M34295_01025	CDS	1023	nuoH	1.6.5.3		NADH dehydrogenase I	H subunit
M34295_01026	CDS	2352	nuoG	1.6.5.3		NADH dehydrogenase I	G subunit
M34295_01027	CDS	1278	nuoF	1.6.5.3		NADH dehydrogenase I	F subunit
M34295_01028	CDS	504				NADH dehydrogenase I	E subunit
M34295_01029	CDS	1254	nuoD	1.6.5.3		NADH dehydrogenase I	D subunit
M34295_01030	CDS	684	nuoC	1.6.5.3		NADH dehydrogenase I	C subunit
M34295_01031	CDS	477	nuoB2	1.6.5.3		NADH dehydrogenase I	B subunit
M34295_01032	CDS	357	nuoA	1.6.5.3		NADH dehydrogenase I	A subunit
M34295_01033	tRNA	85				tRNA-Leu(gag)
M34295_01034	CDS	324	secG			preprotein translocase	SecG subunit
M34295_01035	CDS	750	tpiA			triosephosphate isomerase (TIM)
M34295_01036	CDS	3456	lepA_2			interaptin
M34295_01037	CDS	1368	mrsA			phosphoglucomutase/phosphomannomutase MrsA
M34295_01038	CDS	876				7	8-dihydropteroate synthase
M34295_01039	CDS	1911	ftsH	3.4.24.-		cell division protein FtsH
M34295_01040	CDS	621		2.1.1.-		ribosomal RNA large subunit methyltransferase J
M34295_01041	CDS	267			COG1534	RNA-binding protein
M34295_01042	CDS	1977				O-acetyltransferase
M34295_01043	CDS	1728	frgA_2			siderophore biosynthetic protein	iron repressed gene FrgA
M34295_01044	CDS	555		2.7.8.5		phosphatidylglycerophosphate synthase
M34295_01045	CDS	693				DnaA-like family protein
M34295_01046	CDS	801				hypothetical protein
M34295_01047	CDS	1314				hypothetical protein
M34295_01048	CDS	1503	yhiP			peptide transport protein	POT family
M34295_01049	CDS	1383				hypothetical protein
M34295_01050	CDS	1110				patatin family protein
M34295_01051	CDS	798	aroE	1.1.1.25		shikimate-5-dehydrogenase
M34295_01052	CDS	2592	pepN_2	3.4.11.2		aminopeptidase N
M34295_01053	CDS	1932	prkA	2.7.11.1		serine protein kinase
M34295_01054	CDS	1266				hypothetical protein
M34295_01055	CDS	1524				sporulation protein
M34295_01056	CDS	861	vipE			VipE
M34295_01057	CDS	1206				aminopeptidase
M34295_01058	CDS	2052				hypothetical protein
M34295_01059	CDS	1998	rep	3.6.1.-		ATP-dependent DNA helicase Rep
M34295_01060	CDS	150				hypothetical protein
M34295_01061	CDS	846	yrfI			heat shock protein 33	redox regulated chaperonin
M34295_01062	CDS	498				hypothetical protein
M34295_01063	CDS	960				tyrosine phosphatase II superfamily protein
M34295_01064	CDS	1011				aldo/keto reductase
M34295_01065	CDS	813				sugar kinase
M34295_01066	CDS	1827	bipA			virulence regulator BipA
M34295_01067	CDS	888		2.7.1.23		sugar kinase
M34295_01068	CDS	1668	recN_1			DNA repair protein RecN
M34295_01069	CDS	207				cold shock protein CspE
M34295_01070	CDS	1728				hypothetical protein
M34295_01071	CDS	972				hypothetical protein
M34295_01072	CDS	1257				hypothetical protein
M34295_01073	CDS	6678	sidH			SidH
M34295_01074	CDS	723	legU2			UBOX-containing protein
M34295_01075	CDS	1848	vipD			VipD
M34295_01076	CDS	1641				hypothetical protein
M34295_01077	CDS	381	yciA	3.1.2.-		acyl-CoA thioester hydrolase
M34295_01078	CDS	2370				transcription accessory protein
M34295_01079	CDS	666	tpm	2.1.1.67		thiopurine S-methyltransferase
M34295_01080	CDS	1815	glmS	2.6.1.16		glucosamine-fructose-6-phosphate aminotransferase	isomerizing
M34295_01081	CDS	1302				phospholipase/lecithinase/hemolysin	lysophospholipase A	glycerophospholipid-cholesterol acyltransferase
M34295_01082	CDS	765				rhodanese domain protein
M34295_01083	CDS	471	smpB			SsrA (tmRNA) binding protein
M34295_01084	CDS	465				peroxiredoxin	AhpC/TSA family protein
M34295_01085	CDS	1200				major facilitator superfamily protein
M34295_01086	CDS	1407				PhoH protein (phosphate starvation inducible protein)
M34295_01087	CDS	1014		1.1.1.205		inosine 5'-monophosphate dehydrogenase
M34295_01088	CDS	1086				hypothetical histidine-rich protein
M34295_01089	CDS	810		3.1.1.23		Thermostable monoacylglycerol lipase
M34295_01090	CDS	234				hypothetical protein
M34295_01091	CDS	963				hypothetical protein
M34295_01092	CDS	981				ribonuclease	T2 family
M34295_01093	CDS	1305				TPR repeat protein
M34295_01094	CDS	216				cold shock transcriptional regulator CspA
M34295_01095	CDS	1458	hemG	1.3.3.4		protoporphyrinogen oxidase
M34295_01096	CDS	1383	amiC	3.5.1.4		amidase	6-aminohexanoate-cyclic-dimer hydrolase
M34295_01097	CDS	1650				hypothetical protein	KQDN repeats
M34295_01098	CDS	927				hypothetical protein
M34295_01099	CDS	933				TPR (repeat) domain protein
M34295_01100	CDS	1059				hypothetical protein
M34295_01101	CDS	486				hypothetical protein
M34295_01102	CDS	912				hypothetical protein
M34295_01103	CDS	996				MoxR protein (ATPase) methanol dehydrogenase regulatory protein
M34295_01104	CDS	444				hypothetical protein
M34295_01105	CDS	987				nitrogen regulation protein
M34295_01106	CDS	1911	legC8			coiled-coil containing protein
M34295_01107	CDS	756				pteridine reductase 1
M34295_01108	CDS	1113				hypothetical protein
M34295_01109	CDS	495		4.2.3.12		6-pyruvoyl tetrahydropterin synthase	putative
M34295_01110	CDS	2178				primosomal protein N'
M34295_01111	CDS	393				thioesterase
M34295_01112	CDS	270				hypothetical protein
M34295_01113	CDS	795	thyA	2.1.1.45		thymidylate synthase (TS)
M34295_01114	CDS	771	lgt	2.4.99.-		prolipoprotein diacylglyceryl transferase
M34295_01115	CDS	807				hypothetical protein
M34295_01116	CDS	2295	ptsP	2.7.3.9		phosphoenolpyruvate protein phosphotransferase PtsP
M34295_01117	CDS	528		3.6.1.-		(di)nucleoside polyphosphate hydrolase
M34295_01118	CDS	1011				L-asparaginase I (cytoplasmic)
M34295_01119	CDS	885				hypothetical protein
M34295_01120	CDS	1386	glmU			UDP-N-acetylglucosamine pyrophosphorylase
M34295_01121	CDS	1242				arsenite efflux protein ArsB
M34295_01122	CDS	1290				queuosine precursor transporter
M34295_01123	CDS	1065	corA_1			cobalt/magnesium uptake transporter
M34295_01124	CDS	1734				hypothetical protein
M34295_01125	CDS	636	nth	4.2.99.18		endonuclease III
M34295_01126	CDS	615				iron-sulfur cluster binding protein
M34295_01127	CDS	2013	metG_1	6.1.1.10		methionyl tRNA synthetase
M34295_01128	CDS	570		4.1.1.-		3-octaprenyl-4-hydroxybenzoate carboxy-lyase
M34295_01129	CDS	738				hypothetical protein
M34295_01130	CDS	543				hypothetical protein
M34295_01131	CDS	687				ExsB protein
M34295_01132	CDS	1437	rfbA_1	2.7.7.22		phosphomannose isomerase GDP mannose pyrophosphorylase
M34295_01133	CDS	1914				hypothetical protein
M34295_01134	CDS	1875	gidA_2			glucose inhibited division protein A
M34295_01135	CDS	627	gidB	2.1.-.-		glucose inhibited division protein B
M34295_01136	CDS	771	soj			sporulation initiation inhibitor protein Soj
M34295_01137	CDS	870				chromosome partitioning protein ParB
M34295_01138	CDS	543				hypothetical protein
M34295_01139	CDS	273				hypothetical protein
M34295_01140	CDS	870		1.9.3.1		cytochrome c oxidase	subunit III
M34295_01141	CDS	543	coxG			cytochrome c oxidase	assembly transmembrane protein CoxG
M34295_01142	CDS	1617		1.9.3.1		cytochrome c oxidase	subunit I
M34295_01143	CDS	1206		1.9.3.1		cytochrome c oxidase	subunit II
M34295_01144	CDS	1614				cytochrome c
M34295_01145	CDS	354				hypothetical protein
M34295_01146	CDS	1029	capM2			CapM protein	capsular polysaccharide biosynthesis
M34295_01147	CDS	606				transporter	LysE family
M34295_01148	CDS	426				hypothetical protein
M34295_01149	CDS	753		2.1.1.-		ubiquinone/menaquinone biosynthesis methyltransferase UbiE
M34295_01150	CDS	618	ubiJ		COG3165	Ubiquinone biosynthesis accessory factor UbiJ
M34295_01151	CDS	117				hypothetical protein
M34295_01152	CDS	1650				ubiquinone biosynthesis AarF
M34295_01153	CDS	186	tatA			Sec-independent protein translocase protein TatA
M34295_01154	CDS	270	tatB			sec-independent protein translocase TatB
M34295_01155	CDS	261				hypothetical protein
M34295_01156	CDS	1116				hypothetical protein
M34295_01157	CDS	870	msrA	1.8.4.11		peptide methionine sulfoxide reductase
M34295_01158	CDS	189				hypothetical protein
M34295_01159	CDS	1935	tynA			histamine oxidase
M34295_01160	CDS	1272		3.4.16.-		serine carboxypeptidase
M34295_01161	CDS	1488				hypothetical protein
M34295_01162	CDS	1443				hypothetical protein
M34295_01163	CDS	192				hypothetical protein
M34295_01164	CDS	291				hypothetical protein
M34295_01165	CDS	210				hypothetical protein
M34295_01166	CDS	504				hypothetical protein
M34295_01167	CDS	1047				hypothetical protein
M34295_01168	CDS	963				lytic murein transglycosylase
M34295_01169	CDS	1179		3.4.16.4		(serine-type) D-alanyl-D-alanine carboxypeptidase
M34295_01170	CDS	420				hypothetical protein
M34295_01171	CDS	327				hypothetical protein
M34295_01172	CDS	1194				ABC transporter	permease
M34295_01173	CDS	690				ABC transporter	ATP binding protein
M34295_01174	CDS	1146				lipoprotein
M34295_01175	CDS	1629				outer membrane efflux protein
M34295_01176	CDS	831	apaH	3.6.1.41		bis(5'-nucleosyl)tetraphosphatase	symmetrical
M34295_01177	CDS	1338				hypothetical protein
M34295_01178	CDS	771	ksgA	2.1.1.-		dimethyladenosine transferase
M34295_01179	CDS	402	panD	4.1.1.11		aspartate-1-decarboxylase
M34295_01180	CDS	717	tatC			sec-independent (periplasmic) protein translocase protein TatC
M34295_01181	CDS	312	hspQ			Heat shock protein HspQ
M34295_01182	CDS	195				hypothetical protein
M34295_01183	CDS	714	ubiB	1.5.1.30		CDP-6-deoxy-3	4-glucoseen reductase
M34295_01184	CDS	1467	yigC	4.1.1.-		oxidoreductase	3-octaprenyl-4-hydroxybenzoate carboxy-lyase
M34295_01185	CDS	1263				transcription termination factor Rho
M34295_01186	CDS	327	trxA			RSc1188; probable thioredoxin 1
M34295_01187	CDS	729	rsmE	2.1.1.193	COG1385	Ribosomal RNA small subunit methyltransferase E
M34295_01188	CDS	1395	fum	4.2.1.2		fumarate hydratase
M34295_01189	CDS	624				hypothetical protein
M34295_01190	CDS	1173				hypothetical BNR/Asp box repeat protein
M34295_01191	CDS	837	waaM_1	2.3.1.-		lipid A lauroyl acyltransferase
M34295_01192	CDS	849	waaM_2	2.3.1.-		WaaM
M34295_01193	CDS	1071				hypothetical protein
M34295_01194	CDS	831		2.3.1.129		UDP-N-acetylglucosamine acyltransferase	acyl-[acyl carrier protein]-UDP-N-acetylglucosamine-O-acyltransferase
M34295_01195	CDS	1032	lpxD_1	2.3.1.-		UDP-3-O-[3-hydroxymyristoyl] glucosamine N-acyltransferase
M34295_01196	CDS	1152	lpxB_2	2.4.1.182		lipid A-disaccharide synthase
M34295_01197	CDS	858				hypothetical protein
M34295_01198	CDS	1803				ABC transporter	ATP binding protein
M34295_01199	CDS	471				hypothetical protein
M34295_01200	CDS	315				hypothetical protein
M34295_01201	CDS	1827	wbmI			asparagine synthetase (B)
M34295_01202	CDS	114				hypothetical protein
M34295_01203	CDS	966				hypothetical protein
M34295_01204	CDS	138				hypothetical protein
M34295_01205	CDS	267				hypothetical protein
M34295_01206	CDS	216				hypothetical protein
M34295_01207	CDS	951		2.5.1.47		cystathionine beta synthase
M34295_01208	CDS	1044				hypothetical protein
M34295_01209	CDS	726				hypothetical protein
M34295_01210	CDS	717				hypothetical protein
M34295_01211	CDS	312	hipB_2			integration host factor beta subunit
M34295_01212	CDS	567	dcd	3.5.4.13		deoxycytidine triphosphate deaminase
M34295_01213	CDS	756				stomatin like transmembrane protein
M34295_01214	CDS	1506				transmembrane protein
M34295_01215	CDS	1593				hypothetical protein
M34295_01216	CDS	972				major outer membrane protein
M34295_01217	CDS	867				major outer membrane protein
M34295_01218	CDS	867				major outer membrane protein
M34295_01219	CDS	885				sodium-type flagellar protein
M34295_01220	CDS	1038	pyrC	3.5.2.3		dihydroorotase	homodimeric type
M34295_01221	CDS	624	rnt	3.1.13.-		ribonuclease T
M34295_01222	CDS	606				peroxynitrite reductase	AhpC/Tsa family
M34295_01223	CDS	318				glutaredoxin-related protein
M34295_01224	CDS	579	sodB	1.15.1.1		superoxide dismutase
M34295_01225	CDS	1170	argD	2.6.1.11		N-acetylornithine aminotransferase ArgD
M34295_01226	CDS	768	rbn	3.1.26.11		Ribonuclease BN
M34295_01227	CDS	783		3.1.4.46		glycerophosphoryl diester phosphodiesterase
M34295_01228	CDS	1671	maeA	1.1.1.38		malate dehydrogenase (NAD-linked)	malic enzyme
M34295_01229	CDS	969				SUA5/yciO/yrdC family:Sua5/YciO/YrdC/YwlC protein family protein
M34295_01230	tRNA	87				tRNA-Leu(cag)
M34295_01231	CDS	852	psd	4.1.1.65		phosphatidylserine decarboxylase
M34295_01232	CDS	2616				hypothetical protein
M34295_01233	CDS	1530				hypothetical protein
M34295_01234	CDS	1350		3.4.24.-		zinc metalloprotease (virulence metalloprotease)
M34295_01235	CDS	333				hypothetical protein
M34295_01236	CDS	855				hypothetical protein
M34295_01237	CDS	2238	parC	5.99.1.-		DNA topoisomerase IV subunit A
M34295_01238	CDS	423	atpC	3.6.3.14		ATP synthase epsilon chain	ATP synthase F1 epsilon subunit
M34295_01239	CDS	1377	atpD_1	3.6.3.14		H+-transporting two-sector ATPase	ATP synthase F1 subunit beta
M34295_01240	CDS	867	atpG	3.6.3.14		ATP synthase gamma chain	ATP synthase F1 gamma chain
M34295_01241	CDS	1554		3.6.3.14		F0F1-ATPase subunit alpha	ATP synthase alpha chain
M34295_01242	CDS	543	atpH_1	3.6.3.14		ATP synthase F1	delta subunit
M34295_01243	CDS	471	atpF	3.6.3.14		ATP synthase F0	B subunit
M34295_01244	CDS	276	atpE	3.6.3.14		ATP synthase F0	C subunit
M34295_01245	CDS	837	atpB	3.6.3.14		ATP synthase F0	A subunit
M34295_01246	CDS	396	atpI			ATP synthase protein I
M34295_01247	CDS	246				hypothetical protein
M34295_01248	CDS	588				hemolysin	lipoprotein
M34295_01249	CDS	573				periplasmic protein
M34295_01250	CDS	600	gmhA			phosphoheptose isomerase
M34295_01251	CDS	357				hypothetical protein
M34295_01252	CDS	1812				lipoprotein
M34295_01253	CDS	852				tetrapyrrole (corrin/porphyrin) methylase
M34295_01254	CDS	1068				alkane-1-monooxygenase
M34295_01255	CDS	2166				sulfate transporter
M34295_01256	CDS	801	legP			astacin protease
M34295_01257	CDS	1839				hypothetical protein
M34295_01258	CDS	1341	thdF			GTP binding protein in thiophene and furan oxidation (GTPase)
M34295_01259	CDS	1671				inner membrane protein	60 kDa
M34295_01260	CDS	228				hypothetical protein
M34295_01261	CDS	345	rnpA	3.1.26.5	COG0594	Ribonuclease P protein component
M34295_01262	CDS	135	rpmH			50S ribosomal protein L34
M34295_01263	CDS	1359	dnaA			chromosomal replication initiator protein DnaA
M34295_01264	CDS	1104		2.7.7.7		DNA polymerase III beta chain
M34295_01265	CDS	1062				DNA recombination and repair protein ATPase RecF
M34295_01266	CDS	2418	gyrB	5.99.1.3		DNA gyrase subunit B
M34295_01267	CDS	1041				peptidylarginine deiminase
M34295_01268	CDS	1893	speA	4.1.1.19		biosynthetic arginine decarboxylase
M34295_01269	CDS	846				putative hydrolase
M34295_01270	CDS	1260				hypothetical protein
M34295_01271	CDS	258	hfq			host factor-I protein for bacteriophage Q beta replication
M34295_01272	CDS	1245				GTP binding protein HflX
M34295_01273	CDS	471	resA			thiol-disulfide oxidoreductase ResA
M34295_01274	CDS	1578				hypothetical protein
M34295_01275	CDS	840				pirin-like protein
M34295_01276	CDS	1212				transmembrane protein
M34295_01277	CDS	99				hypothetical protein
M34295_01278	CDS	1074				multidrug resistance protein
M34295_01279	CDS	933				hypothetical protein
M34295_01280	CDS	906				hypothetical protein
M34295_01281	CDS	1386				outer membrane efflux protein
M34295_01282	CDS	1677		3.4.24.-		hemagglutinin/protease	zinc metalloprotease
M34295_01283	CDS	150				hypothetical protein
M34295_01284	CDS	912				integral membrane protein
M34295_01285	CDS	480				alpha helix protein
M34295_01286	CDS	2124	rlmL		COG0116	Ribosomal RNA large subunit methyltransferase K/L
M34295_01287	CDS	543				transmembrane protein
M34295_01288	CDS	426				hemin binding protein Hbp
M34295_01289	CDS	573				Rcp
M34295_01290	CDS	1392				amino acid permease
M34295_01291	CDS	996	pit			low affinity inorganic phosphate transporter
M34295_01292	CDS	642				ubiquinone biosynthesis protein COQ7
M34295_01293	CDS	2958	rre41			sensory box (GGDEF/EAL domain) regulatory protein
M34295_01294	CDS	891				hypothetical protein
M34295_01295	CDS	1194				leucine aminopeptidase
M34295_01296	CDS	1026				hypothetical protein
M34295_01297	CDS	762				hypothetical protein
M34295_01298	CDS	357				hypothetical protein
M34295_01299	CDS	723				hypothetical protein
M34295_01300	CDS	744	artJ_3			arginine 3rd transport system periplasmic binding protein
M34295_01301	CDS	1518	legA10			ankyrin repeat-containing protein
M34295_01302	CDS	498				hypothetical protein
M34295_01303	CDS	996				integral membrane protein
M34295_01304	CDS	2229				hypothetical protein
M34295_01305	CDS	702				hypothetical protein
M34295_01306	CDS	192				hypothetical protein
M34295_01307	CDS	861				hypothetical protein
M34295_01308	CDS	237				hypothetical protein
M34295_01309	CDS	876				hypothetical protein
M34295_01310	CDS	213				hypothetical protein
M34295_01311	CDS	399				hypothetical protein
M34295_01312	CDS	663				chloramphenicol acetyltransferase
M34295_01313	CDS	879				acetyltransferase
M34295_01314	CDS	1296				amino acid transporter	permease
M34295_01315	CDS	867				integral membrane protein
M34295_01316	CDS	153				hypothetical protein
M34295_01317	CDS	483				hypothetical protein
M34295_01318	CDS	894		4.1.3.30		carboxyphosphoenolpyruvate phosphonomutase
M34295_01319	CDS	735				transferase enzyme
M34295_01320	CDS	702				hypothetical protein
M34295_01321	CDS	909				transcriptional regulator	LysR family
M34295_01322	CDS	720				hypothetical protein
M34295_01323	CDS	405				putative regulator	MerR family transcription regulators
M34295_01324	CDS	744				hypothetical protein
M34295_01325	CDS	1092				hypothetical protein
M34295_01326	CDS	282				phage related integrase
M34295_01327	CDS	183				hypothetical protein
M34295_01328	CDS	666				methylase
M34295_01329	CDS	1179				multidrug resistance protein
M34295_01330	CDS	1272				hypothetical protein
M34295_01331	CDS	1188	aroH	2.5.1.54		phospho-2-dehydro-3-deoxyheptonate aldolase
M34295_01332	CDS	111				hypothetical protein
M34295_01333	CDS	927				hypothetical protein
M34295_01334	CDS	819				hypothetical protein
M34295_01335	CDS	1305				phosphoribosylglycinamide synthetase ATP-grasp (A) domain protein
M34295_01336	CDS	591				YdeN-like protein
M34295_01337	CDS	948				transmembrane protein
M34295_01338	tRNA	76				tRNA-Asn(gtt)
M34295_01339	CDS	1179	aatA	2.6.1.1		aspartate aminotransferase A
M34295_01340	CDS	1992	uvrB			excinuclease ABC subunit B
M34295_01341	CDS	1602				diguanylate cyclase/phosphodiesterase domain 2
M34295_01342	CDS	1572				glutamate synthase
M34295_01343	CDS	315				hypothetical protein
M34295_01344	CDS	582				hypothetical protein
M34295_01345	CDS	1311	pepP	3.4.11.9		Xaa-Pro aminopeptidase
M34295_01346	CDS	1203	ubiH	1.14.13.-		2-octaprenyl-6-methoxyphenol hydroxylase
M34295_01347	CDS	1164				2-polyprenyl-6-methoxyphenol hydroxylase
M34295_01348	CDS	768				hypothetical protein
M34295_01349	CDS	1326				hypothetical protein
M34295_01350	CDS	459				hypothetical protein
M34295_01351	CDS	948				glutathione synthase/ribosomal protein S6 modification enzyme
M34295_01352	CDS	1524				hypothetical protein
M34295_01353	CDS	474				hypothetical protein
M34295_01354	CDS	1926				hypothetical protein
M34295_01355	CDS	591				hypothetical protein
M34295_01356	CDS	732				glutamine ABC transporter
M34295_01357	CDS	447				hypothetical protein
M34295_01358	CDS	3975				hypothetical protein
M34295_01359	CDS	465				hypothetical protein
M34295_01360	CDS	2100	vacB	3.1.-.-		(exo)ribonuclease R
M34295_01361	CDS	762		2.1.1.-		tRNA/rRNA methyltransferase
M34295_01362	CDS	651	rpiA	5.3.1.6		ribose-5-phosphate isomerase A
M34295_01363	CDS	1380				cytosolic IMP-GMP specific 5'-nucleotidase
M34295_01364	CDS	1194				hypothetical protein
M34295_01365	CDS	342				alkylphosphonate uptake protein PhnA
M34295_01366	CDS	453				two component sensor and regulator	histidine kinase response regulator
M34295_01367	CDS	2691	polI	2.7.7.7		DNA polymerase I
M34295_01368	CDS	1056		2.3.1.-		UDP-3-O-[3-hydroxymyristoyl] glucosamine N-acyltransferase
M34295_01369	CDS	783				hypothetical protein
M34295_01370	CDS	1230	fabF	2.3.1.41		3-oxoacyl-(acyl carrier protein) synthase
M34295_01371	CDS	861				hypothetical protein
M34295_01372	CDS	576		1.8.4.11		peptide methionine sulfoxide reductase
M34295_01373	CDS	597				cytochrome oxidase-like protein
M34295_01374	CDS	1281				xanthine/uracil permease
M34295_01375	CDS	807				hypothetical protein
M34295_01376	CDS	270				hypothetical protein
M34295_01377	CDS	1803				hypothetical protein
M34295_01378	CDS	1038	fdfT			squalene and phytoene synthases
M34295_01379	CDS	2727				hypothetical protein
M34295_01380	CDS	309				hypothetical protein
M34295_01381	CDS	11343	pksJ			polyketide synthase	type I
M34295_01382	CDS	402				hypothetical protein
M34295_01383	CDS	954	ygjT			drug efflux protein
M34295_01384	CDS	1863				IcmL-like protein
M34295_01385	CDS	501	ibpA			global stress protein GspA
M34295_01386	CDS	552				small HspC2 heat shock protein
M34295_01387	CDS	1518				sulfate transporter
M34295_01388	CDS	627		4.2.1.1		(beta)-carbonic anhydrase
M34295_01389	CDS	297				hypothetical protein
M34295_01390	CDS	972				ornithine cyclodeaminase
M34295_01391	CDS	447				hypothetical protein
M34295_01392	CDS	1503				peptide transport	POT family
M34295_01393	CDS	582				hypothetical protein
M34295_01394	CDS	537				hypothetical protein
M34295_01395	CDS	1431				replication factor C subunit (activator I)
M34295_01396	CDS	333				Protein archease
M34295_01397	CDS	1557				alginate O-acetylation protein AlgJ
M34295_01398	CDS	1422				alginate O-acetylation protein
M34295_01399	CDS	537				hypothetical protein
M34295_01400	CDS	1101				hypothetical protein
M34295_01401	CDS	1224				hypothetical protein
M34295_01402	CDS	1014				zinc binding dehydrogenase
M34295_01403	CDS	528				hypothetical protein
M34295_01404	CDS	1050				hypothetical protein
M34295_01405	CDS	405				hypothetical protein
M34295_01406	CDS	1275	bcp			acetylpolyamine aminohydolase
M34295_01407	CDS	417				hemin binding protein Hbp
M34295_01408	CDS	924				nucleoside-diphosphate sugar epimerase
M34295_01409	CDS	1596	legA2			ankyrin repeat-containing protein
M34295_01410	CDS	1773				purine NTPase	putative
M34295_01411	CDS	975				chitinase domain protein
M34295_01412	CDS	1086		1.14.15.7		choline monooxygenase
M34295_01413	CDS	1122				hypothetical protein
M34295_01414	CDS	1500				hypothetical protein
M34295_01415	CDS	720				hypothetical protein
M34295_01416	CDS	1128				TPR repeat protein	protein-protein interaction
M34295_01417	CDS	1224				hypothetical protein
M34295_01418	CDS	1782				UVB-resistance protein UVR8
M34295_01419	CDS	1530				expressed protein (GH3 )
M34295_01420	CDS	1692				isovaleryl CoA dehydrogenase
M34295_01421	CDS	1422				acetyl CoA carboxylase alpha subunit
M34295_01422	CDS	1062		2.3.1.41		3-oxoacyl-(acyl carrier protein) synthase III
M34295_01423	CDS	1746				saframycin Mx1 synthetase B
M34295_01424	CDS	1380		6.2.1.3		acyl CoA ligase
M34295_01425	CDS	234				hypothetical protein
M34295_01426	CDS	753	fabG_2	1.1.1.100		3-oxoacyl reductase
M34295_01427	CDS	1011	fabH_2	2.3.1.41		3-oxoacyl-(acyl carrier protein) synthase III FabH
M34295_01428	CDS	228				acyl carrier protein
M34295_01429	CDS	1224				multidrug resistance protein D
M34295_01430	CDS	1203				sterol desaturase
M34295_01431	CDS	2343				nitric oxide reductase	subunit B
M34295_01432	CDS	1833	abcT3_3			multidrug resistance ABC transporter ATP-binding protein (fused permease/ATPase domains)
M34295_01433	CDS	387				transmembrane protein
M34295_01434	CDS	3858				hypothetical protein
M34295_01435	CDS	1209				dipeptidyl aminopeptidase/acylaminoacyl peptidase
M34295_01436	CDS	1269				GTP cyclohydrolase II; riboflavin biosynthesis
M34295_01437	CDS	1242				hypothetical protein
M34295_01438	CDS	645		2.4.2.9		uracil phosphoribosyltransferase
M34295_01439	CDS	2901				hypothetical protein
M34295_01440	CDS	138				hypothetical protein
M34295_01441	CDS	1293	dctA			C4-dicarboxylate transport protein
M34295_01442	CDS	510				hypothetical protein
M34295_01443	CDS	756				DedA family protein
M34295_01444	CDS	2235				hypothetical protein
M34295_01445	CDS	699				glutamine amidotransferase	class I
M34295_01446	CDS	1161		1.1.1.-		alcohol dehydrogenase	iron containing
M34295_01447	CDS	1398				succinate semialdehyde dehydrogenase
M34295_01448	CDS	1374				glutamine synthetase
M34295_01449	CDS	789				hypothetical protein
M34295_01450	CDS	897				hypothetical protein
M34295_01451	CDS	252				hypothetical protein
M34295_01452	CDS	1359				metallo-beta-lactamase superfamily protein
M34295_01453	CDS	651				hypothetical protein
M34295_01454	CDS	291				hypothetical protein
M34295_01455	CDS	312	osmY_1			periplasmic	osmotically inducible protein Y-like
M34295_01456	CDS	1788	phbC_2	2.3.1.-		PHA synthase
M34295_01457	CDS	1407				phosphate acetyl/butyryltransferase family protein) includes: (de)hydratase mit MaoC domain)
M34295_01458	CDS	1119	ackA2	2.7.2.1		acetate kinase
M34295_01459	CDS	891	cbpA			curved DNA binding protein DnaJ
M34295_01460	CDS	315	cbpM			Chaperone modulatory protein CbpM
M34295_01461	CDS	564				acyltransferase
M34295_01462	CDS	552				hypothetical protein
M34295_01463	CDS	1239				prolidase
M34295_01464	CDS	561				hypothetical protein
M34295_01465	CDS	2547				RecB family exonuclease	hypothetical
M34295_01466	CDS	843				oxidoreductase (NAD-dependent epimerase/dehydratase)
M34295_01467	CDS	651				hypothetical protein
M34295_01468	CDS	489				transmembrane protein
M34295_01469	CDS	1314	ugpB			glycerol-3-phosphate binding periplasmic protein
M34295_01470	CDS	720	ugpQ	3.1.4.46		glycerophosphoryl diester esterase
M34295_01471	CDS	696				putative protein
M34295_01472	CDS	1074		1.4.1.9		Glu/Leu/Phe/Val dehydrogenase
M34295_01473	CDS	657		2.1.1.-		O-methyltransferase	SAM-dependent
M34295_01474	CDS	1047	hpd	1.13.11.27		4-hydroxyphenylpyruvate dioxygenase
M34295_01475	CDS	999				fumarylacetoacetate hydrolase
M34295_01476	CDS	639		5.2.1.2		glutathione S-transferase
M34295_01477	CDS	561				hypothetical protein
M34295_01478	CDS	1404	asnS	6.1.1.22		asparaginyl tRNA synthetase
M34295_01479	CDS	399				hypothetical protein
M34295_01480	CDS	684				ABC transporter	ATP binding protein
M34295_01481	CDS	1248				lipoprotein ABC transporter
M34295_01482	CDS	879				pirin
M34295_01483	CDS	621	acpD	3.1.4.14		[acyl carrier protein] phosphodiesterase
M34295_01484	CDS	921				transcriptional regulator	LysR family
M34295_01485	tRNA	87				tRNA-Leu(taa)
M34295_01486	tRNA	74				tRNA-Cys(gca)
M34295_01487	tRNA	76				tRNA-Gly(gcc)
M34295_01488	CDS	564	pgsA	2.7.8.5		CDP-diacylglycerol--glycerol-3-phosphate 3-phosphatidyltransferase
M34295_01489	CDS	660		3.1.3.18		hydrolase (haloacid dehalogenase family)
M34295_01490	CDS	948	rluC	4.2.1.70		ribosomal large subunit (23S rRNA) pseudouridine synthase C
M34295_01491	CDS	2004	rne	3.1.4.-		ribonuclease E
M34295_01492	CDS	1278	legC7			inclusion membrane protein A
M34295_01493	CDS	2877	hepA			ATP-dependent RNA helicase
M34295_01494	CDS	1404	legA3			ankyrin repeat domain protein
M34295_01495	CDS	774				hypothetical Smr domain protein
M34295_01496	CDS	1023	asd	1.2.1.11		aspartate semialdehyde dehydrogenase
M34295_01497	CDS	1059				chorismate synthase AroC
M34295_01498	CDS	927				adenine specific methylase
M34295_01499	CDS	570				Smr domain protein	DNA mismatch repair protein-like
M34295_01500	CDS	420				rhodanese domain protein
M34295_01501	CDS	255	grxC			glutaredoxin 3
M34295_01502	CDS	489	secB			protein export protein SecB
M34295_01503	CDS	990	gpsA			glycerol-3-phosphate dehydrogenase (NAD(P)+)
M34295_01504	CDS	840	murI	5.1.1.3		glutamate racemase
M34295_01505	CDS	3480				interaptin
M34295_01506	CDS	303				hypothetical protein
M34295_01507	CDS	1293				hypothetical protein
M34295_01508	CDS	231				hypothetical protein
M34295_01509	CDS	873		4.3.3.7		dihydropicolinate synthase
M34295_01510	CDS	252				hypothetical protein
M34295_01511	CDS	183				hypothetical protein
M34295_01512	CDS	783	bdhA	1.1.1.30		3-hydroxybutyrate dehydrogenase
M34295_01513	CDS	1161				transmembrane protein
M34295_01514	CDS	906	motA_2			chemotaxis (motility protein A) transmembrane
M34295_01515	CDS	939	motB_2			chemotaxis (motility protein B) transmembrane
M34295_01516	CDS	438				hypothetical protein
M34295_01517	CDS	1296	sdaC			serine transporter
M34295_01518	CDS	1926	legA5			cardiac ankyrin repeat protein
M34295_01519	CDS	1122	uptC			type II secretion system protein (twitching motility protein)
M34295_01520	CDS	1929		1.1.3.8		L-gulono-gamma-lactone oxidase
M34295_01521	CDS	837				hypothetical protein
M34295_01522	CDS	1353	radA			DNA repair protein RadA
M34295_01523	CDS	894				CG18304 gene product
M34295_01524	CDS	384				hypothetical protein
M34295_01525	CDS	231	xseB	3.1.11.6		exodeoxyribonuclease VII small subunit
M34295_01526	CDS	897	ispA	2.5.1.10		geranyltranstransferase
M34295_01527	CDS	1005	bioC			biotin synthase BioC
M34295_01528	CDS	591				competence protein ComF
M34295_01529	CDS	1074		3.4.24.-		membrane associated zinc metalloprotease
M34295_01530	CDS	279				hypothetical protein
M34295_01531	CDS	177				hypothetical protein
M34295_01532	CDS	1326	hemA	1.2.1.-		glutamyl tRNA reductase
M34295_01533	CDS	1089	prfA			peptide chain release factor 1 (RF-1)
M34295_01534	CDS	864		2.1.1.-		protein methyltransferase HemK
M34295_01535	CDS	477	dksA			DnaK suppressor protein
M34295_01536	CDS	825				hypothetical protein
M34295_01537	CDS	1260	kdtA	2.-.-.-		3-deoxy-D-manno-oct-2-ulosonic acid transferase
M34295_01538	CDS	891				DNA binding protein DnaJ	heat shock protein
M34295_01539	CDS	774				hypothetical protein
M34295_01540	CDS	930	sseJ			lysophospholipase A
M34295_01541	CDS	516				hypothetical protein
M34295_01542	CDS	219				hypothetical protein
M34295_01543	CDS	1770	deaD			ATP-dependent RNA helicase
M34295_01544	CDS	918				transcriptional regulator
M34295_01545	CDS	2025	fadH			2	4-dienoyl-CoA reductase FadH1
M34295_01546	CDS	489	sodC	1.15.1.1		superoxide dismutase (copper-zinc)
M34295_01547	CDS	516				alkylhydroperoxidase AhpD family core domain protein
M34295_01548	CDS	540				alkylhydroperoxide reductase	AhpC/TSA family
M34295_01549	CDS	852				hypothetical protein
M34295_01550	CDS	993	mdh	1.1.1.37		malate dehydrogenase
M34295_01551	CDS	561	yrfE	3.6.1.-		NUDIX hydrolase
M34295_01552	CDS	1128		1.3.3.3		(oxygen-independent) coproporphyrinogen III oxidase
M34295_01553	CDS	1410		3.5.1.4		amidase (enantiomer selective)
M34295_01554	CDS	834				transmembrane protein
M34295_01555	CDS	1002	gcp	3.4.24.57		O-sialoglycoprotein endopeptidase
M34295_01556	CDS	240	rpsU			30S ribosomal protein S21
M34295_01557	CDS	444	yqeY		COG1610	putative protein YqeY
M34295_01558	CDS	1734				DNA primase DnaG
M34295_01559	CDS	1866	rpoD			RNA polymerase sigma 70 factor (RpoD)
M34295_01560	tRNA	77				tRNA-Met(cat)
M34295_01561	CDS	1176				transposase (IS652)
M34295_01562	CDS	366				hypothetical protein
M34295_01563	CDS	366				TraK
M34295_01564	CDS	1752				inner membrane protein
M34295_01565	CDS	276				hypothetical protein
M34295_01566	CDS	228				hypothetical protein
M34295_01567	CDS	309				HipA (persistence to inhibition of murein or DNA biosynthesis)
M34295_01568	CDS	939				hypothetical protein
M34295_01569	CDS	615				hypothetical protein
M34295_01570	CDS	207				hypothetical protein
M34295_01571	CDS	1269				hypothetical protein
M34295_01572	CDS	666				hypothetical protein
M34295_01573	CDS	132				hypothetical protein
M34295_01574	CDS	312				mannose-6-phosphate isomerase
M34295_01575	CDS	186				hypothetical protein
M34295_01576	CDS	474				hypothetical protein
M34295_01577	CDS	918				transcriptional regulator	LysR family
M34295_01578	CDS	228				hypothetical protein
M34295_01579	CDS	174				hypothetical	HipA-like protein
M34295_01580	CDS	159				HipA (persistence to inhibition of murein or DNA biosynthesis)
M34295_01581	CDS	351				hypothetical protein
M34295_01582	CDS	579				hypothetical protein
M34295_01583	CDS	2568	mgt	3.6.3.2		magnesium-transporting ATPase	P-type
M34295_01584	CDS	150				hypothetical protein
M34295_01585	CDS	1455				hypothetical protein
M34295_01586	CDS	927				transcriptional regulator	LysR family
M34295_01587	CDS	1890	kup			Kup system potassium uptake protein
M34295_01588	CDS	1779				hypothetical protein
M34295_01589	CDS	564				hypothetical protein
M34295_01590	CDS	927	pla	3.4.23.49		plasminogen activator
M34295_01591	CDS	1707				amino acid permease
M34295_01592	CDS	2166		1.11.1.6		catalase-peroxidase KatB
M34295_01593	CDS	1233	proP1			proline/betaine transporter
M34295_01594	CDS	1305	sdbC			SdbC
M34295_01595	CDS	885	legL6			leucine-rich repeat-containing protein
M34295_01596	CDS	465				bacterioferritin (cytochrome b1)
M34295_01597	CDS	360				hypothetical protein
M34295_01598	CDS	1071				transcriptional regulator
M34295_01599	CDS	1200				secreted peptidase
M34295_01600	CDS	573				aminoglycoside 6'-N-acetyltransferase
M34295_01601	CDS	1347				hypothetical virulence protein
M34295_01602	CDS	1065	legL7_2			leucine-rich repeat-containing protein
M34295_01603	CDS	1515				putative secreted esterase
M34295_01604	CDS	921				regulatory protein (LysR transcriptional regulator)
M34295_01605	CDS	540				hypothetical protein
M34295_01606	CDS	99				hypothetical protein
M34295_01607	CDS	915				hypothetical protein
M34295_01608	CDS	402	mutT_2	3.6.1.-		mutator MutT protein
M34295_01609	CDS	1098				hypothetical protein
M34295_01610	CDS	306				hypothetical protein
M34295_01611	CDS	660				hypothetical protein
M34295_01612	CDS	819				hypothetical protein
M34295_01613	CDS	1998				hypothetical	patatin-like phospholipase
M34295_01614	CDS	828				hypothetical protein
M34295_01615	CDS	1224	ampC	3.5.2.6		AMPC cephalosporinase
M34295_01616	CDS	126				hypothetical protein
M34295_01617	CDS	438				hypothetical protein
M34295_01618	CDS	237				hypothetical protein
M34295_01619	CDS	294				hypothetical protein
M34295_01620	CDS	192				transmembrane protein
M34295_01621	CDS	1107	legA1			ankyrin repeat family protein
M34295_01622	CDS	120				hypothetical protein
M34295_01623	CDS	795				hypothetical protein
M34295_01624	CDS	1716				penicillin-binding protein AmpH	putative
M34295_01625	CDS	795				hypothetical protein
M34295_01626	CDS	552				hypothetical protein
M34295_01627	CDS	2262				hypothetical protein
M34295_01628	CDS	1695				hypothetical protein-transmembrane region and signal peptide prediction
M34295_01629	CDS	1347				hypothetical protein
M34295_01630	CDS	801				hypothetical protein
M34295_01631	CDS	1647	mdcA			malonate decarboxylase alpha subunit
M34295_01632	CDS	1197	mdcB_1			acetyl coenzyme A carboxylase	carboxyltransferase subunit beta
M34295_01633	CDS	720	mdcC			malonate decarboxylase gamma subunit
M34295_01634	CDS	624	mdcG			nucleotidyltransferases
M34295_01635	CDS	843	mdcB_2	4.2.-.-		2(5'-triphosphoribosyl)-3'-dephosphocoenzyme A synthase CitG	modifier of citrate lyase
M34295_01636	CDS	948				putative malonyl-CoA acyl-carrier-protein transacylase
M34295_01637	CDS	660	phoA			alkaline phosphatase
M34295_01638	CDS	1749				hypothetical protein
M34295_01639	CDS	486				hypothetical protein
M34295_01640	CDS	1044				hypothetical protein
M34295_01641	CDS	381				hypothetical protein
M34295_01642	CDS	192				hypothetical protein
M34295_01643	CDS	1191				florfenicol efflux pump
M34295_01644	CDS	552				NADPH-dependent FMN reductase domain protein
M34295_01645	CDS	960				glutathione S-transferase
M34295_01646	CDS	474				DNA binding protein
M34295_01647	CDS	411				PhnB protein
M34295_01648	CDS	540				hypothetical protein
M34295_01649	CDS	552				hypothetical protein
M34295_01650	CDS	486				hypothetical protein
M34295_01651	CDS	267				hypothetical protein
M34295_01652	CDS	186				endonuclease
M34295_01653	CDS	438				transposase	ISSod6
M34295_01654	CDS	681		3.4.13.-		D-alanyl-D-alanine dipeptidase
M34295_01655	CDS	729				integral membrane protein
M34295_01656	CDS	969		2.3.1.118		putative N-hydroxyarylamine O-acetyltransferase
M34295_01657	CDS	2544	legA14_1			ankyrin repeat-containing protein
M34295_01658	CDS	276				transposase	TnpA
M34295_01659	CDS	1182	int			integrase	phage related
M34295_01660	CDS	966				AbiD phage protein-like protein
M34295_01661	CDS	204				prophage regulatory protein-like protein
M34295_01662	CDS	258				hypothetical protein
M34295_01663	CDS	492				hypothetical protein
M34295_01664	CDS	639				hypothetical protein
M34295_01665	CDS	519		3.5.1.88		polypeptide deformylase
M34295_01666	CDS	1293	proP6			proline/betaine transporter ProP6
M34295_01667	CDS	1029				TPR repeat protein
M34295_01668	CDS	432				hypothetical protein
M34295_01669	CDS	210				cold shock domain family protein
M34295_01670	CDS	744	phaB_1	1.1.1.36		acetoacetyl CoA reductase
M34295_01671	CDS	1794	phbC_3	2.3.1.-		polyhydroxyalkanoic synthase
M34295_01672	CDS	690				sensory box/GGDEF family protein
M34295_01673	CDS	780				sensory box/GGDEF family protein
M34295_01674	CDS	543				guanylate cyclase
M34295_01675	CDS	264				hypothetical protein
M34295_01676	CDS	153				hypothetical protein
M34295_01677	CDS	441				hypothetical protein
M34295_01678	CDS	1425	atpD_2	3.6.3.14		ATP synthase F1	beta chain
M34295_01679	CDS	411				F0F1-type ATP synthase epsilon subunit-like protein
M34295_01680	CDS	279				ATP synthase	putative
M34295_01681	CDS	693	atpA	3.6.3.14		ATP synthase subunit A
M34295_01682	CDS	276	atpH_2			ATP synthase subunit c
M34295_01683	CDS	744		3.6.3.14		H(+) transporting ATP synthase	subunit B
M34295_01684	CDS	1473		3.6.3.14		ATP synthase F1	subunit alpha
M34295_01685	CDS	870				hypothetical protein
M34295_01686	CDS	1890				oxidoreductase	FAD-binding
M34295_01687	CDS	762				hypothetical protein
M34295_01688	CDS	822				hypothetical protein
M34295_01689	CDS	501				hypothetical protein
M34295_01690	CDS	666				putative S-isoprenylcysteine methyltransferase
M34295_01691	CDS	297				hypothetical protein
M34295_01692	CDS	303				hypothetical protein
M34295_01693	CDS	1281				Tn3 family transposase ISPsy42
M34295_01694	CDS	1521				Tn3 family transposase ISPsy42
M34295_01695	CDS	576				ISKra4 family transposase ISCep1
M34295_01696	CDS	174				hypothetical protein
M34295_01697	CDS	99				hypothetical protein
M34295_01698	CDS	2142	cadA-1_2	3.6.1.-		cadmium translocating P-type ATPase CadA
M34295_01699	CDS	132				hypothetical protein
M34295_01700	CDS	297	nmtR			HTH-type transcriptional regulator NmtR
M34295_01701	CDS	201				hypothetical protein
M34295_01702	CDS	3159				cobalt/zinc/cadmium efflux RND transporter	permease protein HelA
M34295_01703	CDS	1254				cation efflux system HelB
M34295_01704	CDS	1251				cobalt/zinc/cadmium efflux RND transporter	outer membrane protein
M34295_01705	CDS	510	artJ_4			arginine 3rd transport system periplasmic binding protein
M34295_01706	CDS	174				hypothetical protein
M34295_01707	CDS	612				hypothetical protein
M34295_01708	CDS	462				outer membrane lipoprotein
M34295_01709	CDS	3087	pcoA			copper efflux ATPase
M34295_01710	CDS	528				hypothetical protein
M34295_01711	CDS	156				hypothetical protein
M34295_01712	CDS	1680				hypothetical protein
M34295_01713	CDS	312				hypothetical protein
M34295_01714	CDS	453				hypothetical protein
M34295_01715	CDS	3213				chemiosmotic efflux system protein A (CzcA)
M34295_01716	CDS	954				chemiosmotic efflux system C protein B
M34295_01717	CDS	1299				chemiosmotic efflux system C protein C
M34295_01718	CDS	372				putative outer membrane lipoprotein
M34295_01719	CDS	882	yegE			sensory box/GGDEF/EAL family protein
M34295_01720	CDS	2217		3.6.3.-		copper efflux ATPase
M34295_01721	CDS	174				hypothetical protein
M34295_01722	CDS	906		2.7.6.1		ribose-phosphate pyrophosphokinase
M34295_01723	CDS	1518	deoA	2.4.2.4		thymidine phosphorylase TdRPase
M34295_01724	CDS	1362				metallo-beta lactamase family protein
M34295_01725	CDS	3144				chemiosmotic efflux system B protein A
M34295_01726	CDS	1134				chemiosmotic efflux system B protein B
M34295_01727	CDS	1260				chemiosmotic efflux system B protein C
M34295_01728	CDS	2709	mgtA	3.6.1.-		cation efflux transporter
M34295_01729	CDS	147				hypothetical protein
M34295_01730	CDS	852				putative secreted protein
M34295_01731	CDS	255				phage repressor
M34295_01732	CDS	900	lvrA_2			LvrA
M34295_01733	CDS	432				hypothetical protein
M34295_01734	CDS	201	csrA-2_2			carbon storage regulator
M34295_01735	CDS	414				putative exported protein
M34295_01736	CDS	588				hypothetical protein
M34295_01737	CDS	822				putative exported protein
M34295_01738	CDS	432				hypothetical protein
M34295_01739	CDS	633				hypothetical protein
M34295_01740	CDS	327				hypothetical protein
M34295_01741	CDS	267				hypothetical protein
M34295_01742	CDS	366				hypothetical protein
M34295_01743	CDS	363				hypothetical protein
M34295_01744	CDS	657				hypothetical protein
M34295_01745	CDS	777				hypothetical protein
M34295_01746	CDS	1263				exported membrane protein
M34295_01747	CDS	348				hypothetical protein
M34295_01748	CDS	2751				Type IV secretory protein VirB4 components
M34295_01749	CDS	975				hypothetical protein
M34295_01750	CDS	1368				membrane protein	Tfp pilus assembly	pilus retraction ATPase PilT
M34295_01751	CDS	1554				membrane protein
M34295_01752	CDS	174				hypothetical protein
M34295_01753	CDS	330				hypothetical protein
M34295_01754	CDS	1986				conjugative coupling factor TraD
M34295_01755	CDS	270				hypothetical protein
M34295_01756	CDS	1335				hypothetical protein
M34295_01757	CDS	804				hypothetical protein
M34295_01758	CDS	900				putative integrase
M34295_01759	CDS	246				hypothetical protein
M34295_01760	CDS	195				hypothetical protein
M34295_01761	CDS	423				single strand DNA binding protein
M34295_01762	CDS	507				antirestriction protein
M34295_01763	CDS	834				transmembrane protein
M34295_01764	CDS	1080				hypothetical protein
M34295_01765	CDS	759				hypothetical protein
M34295_01766	tRNA	75				tRNA-Thr(cgt)
M34295_01767	CDS	1146		3.6.1.5		ecto-ATP diphosphohydrolase II
M34295_01768	CDS	1464				amino acid permeases
M34295_01769	CDS	741				hypothetical protein
M34295_01770	CDS	1695				hypothetical protein
M34295_01771	CDS	552				hypothetical protein
M34295_01772	CDS	1878				nucleoside-diphosphate sugar epimerases
M34295_01773	CDS	1509				LphB
M34295_01774	CDS	885				4-hydroxybenzoate octaprenyltransferase
M34295_01775	CDS	1242				hypothetical protein
M34295_01776	CDS	3447	dnaE	2.7.7.7		DNA polymerase III	alpha subunit
M34295_01777	CDS	1347				peptide ABC transporter	permease protein
M34295_01778	CDS	978				peptide ABC transporter	permease protein
M34295_01779	CDS	2184	hbpA			bacterial extracellular solute-binding protein
M34295_01780	CDS	2022	lig	6.5.1.2		DNA ligase
M34295_01781	CDS	900				hypothetical protein
M34295_01782	CDS	1179				hypothetical protein
M34295_01783	CDS	1263				transmembrane protein
M34295_01784	CDS	3462	mfd			transcription repair coupling factor
M34295_01785	CDS	1668				AMP-binding protein
M34295_01786	CDS	879	ychK			phosphoesterase
M34295_01787	CDS	1443	tldD			TldD protein
M34295_01788	CDS	807				nitrilase
M34295_01789	CDS	675				carrier/transport protein
M34295_01790	CDS	969	korB	1.2.7.3		2-oxoglutarate ferredoxin oxidoreductase beta subunit
M34295_01791	CDS	1818		1.2.7.3		2-oxoglutarate ferredoxin oxidoreductase alpha subunit
M34295_01792	CDS	747	pdxJ			pyridoxal phosphate biosynthetic protein PdxJ
M34295_01793	CDS	888	legL1			Gala protein type 1	3 or 4
M34295_01794	CDS	1176				hypothetical protein
M34295_01795	CDS	690	recO			DNA repair protein RecO
M34295_01796	CDS	888	era			GTP-binding protein Era
M34295_01797	CDS	3126				hypothetical protein
M34295_01798	CDS	2190				LidA
M34295_01799	CDS	564	eda_1			2-dehydro-3-deoxy-phosphogluconate aldolase
M34295_01800	CDS	465	lspA	3.4.23.36	COG0597	Lipoprotein signal peptidase
M34295_01801	CDS	2796	ileS	6.1.1.5		isoleucyl tRNA synthetase
M34295_01802	CDS	987	ribF			riboflavin biosynthesis RibF
M34295_01803	CDS	432				universal stress protein A (UspA)
M34295_01804	CDS	1452				DamX-related protein
M34295_01805	CDS	1110	aroB	4.2.3.4		3-dehydroquinate synthetase
M34295_01806	CDS	528		2.7.1.71		shikimate kinase
M34295_01807	CDS	2097	pilQ			type IV pilus biogenesis protein PilQ
M34295_01808	CDS	588	pilP			type IV pilus biogenesis protein PilP
M34295_01809	CDS	600	pilO			type IV pilus biogenesis protein PilO
M34295_01810	CDS	549	pilN			type IV pilus biogenesis protein PilN
M34295_01811	CDS	1065	pilM			type IV pilus biogenesis protein PilM
M34295_01812	CDS	1011				hypothetical protein
M34295_01813	CDS	2385	ponA			penicillin binding protein 1A
M34295_01814	CDS	1122	ald	1.4.1.1		alanine dehydrogenase
M34295_01815	CDS	939	etfA-2			electron transfer flavoprotein	alpha subunit
M34295_01816	CDS	750	etfB			electron transfer flavoprotein	beta subunit
M34295_01817	CDS	1245				hypothetical protein
M34295_01818	CDS	639				phosphatidylglycerophosphatase B
M34295_01819	CDS	660				transmembrane protein
M34295_01820	CDS	1053		1.1.1.-		erythronate-4-phosphate dehydrogenase
M34295_01821	CDS	1452	murE	6.3.2.13		UDP-N-acetylmuramyl-tripeptide synthetase MurE
M34295_01822	CDS	1662	pbpB			penicillin binding protein 3
M34295_01823	CDS	339				cell division transmembrane protein FtsL
M34295_01824	CDS	927	mraW			S-adenosylmethyl transferase MraW
M34295_01825	CDS	459				MraZ protein
M34295_01826	CDS	771				Bvg accessory factor
M34295_01827	CDS	558	enhA_2			enhanced entry protein EnhA
M34295_01828	CDS	408				cytochrome c5
M34295_01829	CDS	702				flagella basal body P-ring formation protein FlgA
M34295_01830	CDS	321				negative regulator of flagellin synthesis
M34295_01831	CDS	498				flagellar biosynthesis/type III secretory pathway chaperone
M34295_01832	CDS	744		1.1.1.35		3-oxoacyl-(acyl carrier protein) reductase
M34295_01833	CDS	546				hydrolase	isochorismatase family
M34295_01834	CDS	1086				DegP protease (Do-like	S2-serine-like)
M34295_01835	CDS	339				hypothetical protein
M34295_01836	CDS	183				hypothetical protein
M34295_01837	CDS	897				hypothetical protein
M34295_01838	CDS	657				hypothetical protein
M34295_01839	CDS	1542				hypothetical protein
M34295_01840	CDS	1068		3.2.2.-		A/G specific adenine glycosylase
M34295_01841	CDS	705				hypothetical protein
M34295_01842	CDS	960				Na/Ca antiporter
M34295_01843	CDS	378				hypothetical protein
M34295_01844	CDS	510				hypothetical protein
M34295_01845	CDS	1371				cytokinin oxidase
M34295_01846	CDS	753				hypothetical protein
M34295_01847	CDS	1350				kynurenine 3-monooxygenase
M34295_01848	CDS	2316				sensory box protein/GGDEF/EAL domains
M34295_01849	CDS	1152	metC	4.4.1.8		cystathionine beta-lyase
M34295_01850	CDS	894				1-acyl-sn-glycerol-3-phosphate acyltransferase
M34295_01851	CDS	831	dapD	2.3.1.117		2	3	4	5-tetrahydropyridine-2-carboxylate N-succinyltransferase DapD
M34295_01852	CDS	1134	dapE_1			N-succinyl-diaminopimelate desuccinylase
M34295_01853	CDS	1281				sodium:dicarboxylate symporter
M34295_01854	CDS	1038				glycosyl hydrolase
M34295_01855	CDS	447				hypothetical protein
M34295_01856	CDS	435				hypothetical protein
M34295_01857	tRNA	88				tRNA-Ser(gga)
M34295_01858	CDS	642				hypothetical protein
M34295_01859	CDS	1098				two component response regulator with GGDEF domain protein
M34295_01860	CDS	276				hypothetical protein
M34295_01861	CDS	555				hypothetical transporter
M34295_01862	CDS	1134	pntAa	1.6.1.1		alanine dehydrogenase and pyridine nucleotide transhydrogenase
M34295_01863	CDS	297	pntAb2	1.6.1.2		transmembrane NAD(P) transhydrogenase
M34295_01864	CDS	1398	pntB	1.6.1.2		NAD(P) transhydrogenase
M34295_01865	CDS	384				hypothetical protein
M34295_01866	CDS	1581	prfC			peptide chain release factor 3
M34295_01867	CDS	867				hypothetical protein
M34295_01868	CDS	1059		4.2.1.17		3-hydroxyisobutyryl Coenzyme A hydrolase
M34295_01869	CDS	777		4.2.1.55		3-hydroxyisobutyryl Coenzyme A hydrolase
M34295_01870	CDS	1155		1.3.8.1		acyl CoA dehydrogenase	short chain specific
M34295_01871	CDS	1827	recQ	3.6.1.-		ATP-dependent DNA helicase RecQ
M34295_01872	CDS	552		3.2.2.-		3-methyladenine DNA glycosylase
M34295_01873	CDS	405				cytochrome c type biogenesis protein CycH
M34295_01874	CDS	204			COG3360	Dodecin
M34295_01875	CDS	687	cycH			cytochrome c type biogenesis protein CcmH
M34295_01876	CDS	402				c-type cytochrome biogenesis protein CcmH
M34295_01877	CDS	534	dsbE			thiol:disulfide interchange protein DsbE
M34295_01878	CDS	1953	ccmF			cytochrome c-type biogenesis protein CcmF
M34295_01879	CDS	432	ccmE			cytochrome c-type biogenesis protein CcmE
M34295_01880	CDS	159				cytochrome c-type biogenesis protein CcmD
M34295_01881	CDS	756	ccmC			heme exporter protein CcmC
M34295_01882	CDS	681	ccmB			heme exporter protein CcmB
M34295_01883	CDS	720	ccmA			heme exporter protein CcmA
M34295_01884	CDS	936		3.4.21.-		signal peptide peptidase SppA (protease IV)
M34295_01885	CDS	258				hypothetical protein
M34295_01886	CDS	1416	fleQ			transcriptional regulator FleQ
M34295_01887	CDS	594				hypothetical protein
M34295_01888	CDS	1017				membrane fusion protein
M34295_01889	CDS	1251				ABC transporter	permease protein
M34295_01890	CDS	678				ABC transporter	ATP binding protein
M34295_01891	CDS	759				hypothetical
M34295_01892	CDS	1269	murA	2.5.1.7		UDP-N-acetylglucosamine 1-carboxyvinyltransferase
M34295_01893	CDS	246	yrbA			hypothetical BolA like protein
M34295_01894	CDS	282				hypothetical protein
M34295_01895	CDS	609				signal peptide protein	toluene tolerance protein Ttg2D
M34295_01896	CDS	477				toluene tolerance protein Ttg2C
M34295_01897	CDS	783				toluene tolerance protein Ttg2B
M34295_01898	CDS	798				toluene tolerance ABC transporter	ATP binding protein Ttg2A
M34295_01899	CDS	963				polysialic acid capsule expression protein
M34295_01900	CDS	528				hydrolase	HAD superfamily	subfamily III A
M34295_01901	CDS	570	lptC			Lipopolysaccharide export system protein LptC
M34295_01902	CDS	510	lptA		COG1934	Lipopolysaccharide export system protein LptA
M34295_01903	CDS	726				ABC transporter	ATP binding protein
M34295_01904	CDS	579	pabA	4.1.3.27		anthranilate synthase component II
M34295_01905	CDS	1023	trpD	2.4.2.18		anthranilate phosphoribosyltransferase
M34295_01906	CDS	777	trpC	4.1.1.48		indole-3-glycerol phosphate synthase
M34295_01907	CDS	189				hypothetical protein
M34295_01908	CDS	1380				hypothetical protein
M34295_01909	CDS	1050				hypothetical protein
M34295_01910	CDS	1362				hypothetical protein
M34295_01911	CDS	1221	mshA	2.4.1.250	COG0438	D-inositol 3-phosphate glycosyltransferase
M34295_01912	CDS	975	rfbB_1	4.2.1.46		dTDP-glucose 4	6-dehydratase RmlB
M34295_01913	CDS	1287	wbpA	1.1.1.136	COG0677	UDP-N-acetyl-D-glucosamine 6-dehydrogenase
M34295_01914	CDS	846				oxidoreductase dehydrogenase	short chain
M34295_01915	CDS	810			COG3385	IS4 family transposase ISRm16
M34295_01916	CDS	369				hypothetical protein
M34295_01917	CDS	1341				flavin containing monooxygenae
M34295_01918	CDS	726				hypothetical protein
M34295_01919	CDS	1920				two component histidine kinase	GGDEF domain protein/EAL domain protein
M34295_01920	CDS	735				periplasmic protein
M34295_01921	CDS	1725	tolC			agglutination protein
M34295_01922	CDS	1332	xseA	3.1.11.6		exonuclease VII	large subunit
M34295_01923	CDS	903				peptidase	M23/M37 family
M34295_01924	CDS	600				rhomboid family protein
M34295_01925	CDS	336				neurogenic locus notch protein precursor
M34295_01926	CDS	1251				O-antigen biosynthesis protein
M34295_01927	CDS	780		2.-.-.-		lipopolysaccharide biosynthesis glycosyltransferase
M34295_01928	CDS	2268	cl			ATP binding protease component ClpA
M34295_01929	CDS	336	clpS			ATP-dependent Clp protease adapter protein ClpS
M34295_01930	CDS	1257	icd	1.1.1.42		isocitrate dehydrogenase	NADP-dependent
M34295_01931	CDS	699				hypothetical protein
M34295_01932	CDS	603				pseudouridine synthase
M34295_01933	CDS	480	mreD			rod shape determining protein MreD
M34295_01934	CDS	909	mreC			rod shape determining protein MreC
M34295_01935	CDS	1038	mreB			rod shape determining protein MreB
M34295_01936	CDS	318			COG1555	putative protein
M34295_01937	CDS	1416	dapE_2			succinyl-diaminopimelate desuccinylase
M34295_01938	CDS	1092	murG	2.4.1.227		UDP-N-acetylglucosamine-N-acetylmuramyl- (pentapeptide) pyrophosphoryl-undecaprenol N-acetylglucosamine transferase
M34295_01939	CDS	843	nadC	2.4.2.19		nicotinate-nucleotide pyrophosphorylase
M34295_01940	CDS	1440				Na+/H+ antiporter
M34295_01941	CDS	2388		2.7.9.2		phosphoenolpyruvate synthase
M34295_01942	CDS	999				choloylglycine hydrolase
M34295_01943	CDS	1704		1.3.99.-		acyl CoA dehydrogenase	short chain specific
M34295_01944	CDS	1704				sulfate transporter
M34295_01945	CDS	1371		4.3.2.2		adenylsuccinate lyase
M34295_01946	CDS	1650	nadB1	1.4.3.16		L-aspartate oxidase
M34295_01947	CDS	1344	nadA			quinolinate synthetase A (NadA)
M34295_01948	CDS	189			COG3385	IS4 family transposase ISLpn6
M34295_01949	rRNA	111				5S ribosomal RNA
M34295_01950	CDS	1920				hypothetical protein
M34295_01951	CDS	1170				hypothetical protein
M34295_01952	CDS	978				EngC GTPase
M34295_01953	CDS	1272		2.7.7.72		tRNA nucleotidyltransferase
M34295_01954	CDS	564	orn	3.1.-.-		oligoribonuclease
M34295_01955	CDS	663	queH	1.17.99.6	COG1636	Epoxyqueuosine reductase QueH
M34295_01956	CDS	924				cation efflux system protein
M34295_01957	CDS	1188	hemY			protoheme IX synthesis HemY
M34295_01958	CDS	1125		2.1.1.107		uroporphyrinogen III methylase
M34295_01959	CDS	753		4.2.1.75		uroporphyrinogen III methylase
M34295_01960	CDS	966		2.5.1.61		porphobilinogen deaminase
M34295_01961	CDS	1290		2.7.3.-		sensor protein LuxN
M34295_01962	CDS	564				hypothetical protein
M34295_01963	CDS	1026				(two component) response regulator
M34295_01964	CDS	1251				aminotransferase class II
M34295_01965	CDS	429	cycB			cytochrome c5
M34295_01966	CDS	492	dsbB			Disulfide bond formation protein B
M34295_01967	CDS	1152	tgt_2	2.4.2.29		queuine/archaeosine tRNA-ribosyltransferase
M34295_01968	CDS	495	ppiB	5.2.1.8		peptidylprolyl cis-trans isomerase B (cyclophilin-type) Lcy
M34295_01969	CDS	630				inner membrane protein
M34295_01970	CDS	345				hypothetical protein
M34295_01971	CDS	111				hypothetical protein
M34295_01972	CDS	300				transcriptional regulator
M34295_01973	CDS	1056				NADH-dependent flavin oxidoreductase	Oye family
M34295_01974	CDS	108				hypothetical protein
M34295_01975	CDS	918				glutamine amidotransferase
M34295_01976	CDS	1032	legN			cNMP binding domain-containing protein
M34295_01977	CDS	1152	ybdK	6.3.2.2	COG2170	Putative glutamate--cysteine ligase 2
M34295_01978	CDS	1563				hypothetical protein
M34295_01979	CDS	486				hypothetical protein
M34295_01980	CDS	288				hypothetical protein
M34295_01981	tRNA	75				tRNA-Val(gac)
M34295_01982	CDS	1914	thrS	6.1.1.3		threonyl tRNA synthase
M34295_01983	CDS	381	infC			translational initiation factor IF-3
M34295_01984	CDS	201	rpmI		COG0291	50S ribosomal protein L35
M34295_01985	CDS	360	rplT			50S ribosomal protein L20
M34295_01986	CDS	1017	pheS	6.1.1.20		phenylalanyl tRNA synthetase	alpha subunit
M34295_01987	CDS	2382	pheT	6.1.1.20		phenylalanyl tRNA synthetase	beta subunit
M34295_01988	CDS	294	ihfA			integration host factor (IHF) alpha subunit
M34295_01989	CDS	315				Ferredoxin	2Fe-2S
M34295_01990	CDS	435	rplM			50S ribosomal protein L13
M34295_01991	CDS	432				30S ribosomal protein S9
M34295_01992	CDS	627	petA	1.10.2.2		ubiquinol-cytochrome c reductase	iron-sulfur subunit
M34295_01993	CDS	1215	petB	1.10.2.2		ubiquinol-cytochrome c reductase	cytochrome b
M34295_01994	CDS	741		1.10.2.2		ubiquinol-cytochrome c reductase	cytochrome c1
M34295_01995	CDS	621	sspA			stringent starvation protein A
M34295_01996	CDS	396	sspB			stringent starvation protein B
M34295_01997	CDS	1482				sugar kinase
M34295_01998	CDS	483				ATPase or kinase
[truncated: 1,005 more rows]
[truncated: 1 more columns]

## Sheet: SPF544
Table S3: Genome annotation of strain SPF544
locus_tag	ftype	length_bp	gene	EC_number	COG	product
SPF544_00001	CDS	1608				virulence factor MviN
SPF544_00002	CDS	1806				nucleotidyltransferase PLUS glutamate rich protein GrpB PLUS ribosomal protein alanine acetyltransferase
SPF544_00003	CDS	606				methyltransferase
SPF544_00004	CDS	99				hypothetical protein
SPF544_00005	CDS	390				hypothetical protein
SPF544_00006	CDS	444				hypothetical protein
SPF544_00007	CDS	669		5.4.2.6		beta-phosphoglucomutase
SPF544_00008	CDS	2694	pacL	3.6.1.-		cation efflux transporter
SPF544_00009	CDS	1257				chemiosmotic efflux system B protein C
SPF544_00010	CDS	1137				chemiosmotic efflux system B protein B
SPF544_00011	CDS	3129				chemiosmotic efflux system B protein A
SPF544_00012	CDS	1788	phbC_1	2.3.1.-		polyhydroxyalkanoic synthase
SPF544_00013	CDS	192				hypothetical protein
SPF544_00014	CDS	459				hypothetical protein
SPF544_00015	CDS	603				proton transporter
SPF544_00016	CDS	969				hypothetical protein
SPF544_00017	CDS	864				hypothetical protein
SPF544_00018	CDS	1212				hypothetical protein
SPF544_00019	CDS	993				hypothetical protein
SPF544_00020	CDS	504		1.8.4.11		peptide methionine sulfoxide reductase
SPF544_00021	CDS	1275				hypothetical protein
SPF544_00022	CDS	420				bacterial/Archaeal transporter family protein
SPF544_00023	CDS	882				putative lipase
SPF544_00024	CDS	2061				hypothetical protein
SPF544_00025	CDS	123				hypothetical protein
SPF544_00026	CDS	696				hypothetical protein
SPF544_00027	CDS	639				hypothetical protein
SPF544_00028	CDS	384				hypothetical protein
SPF544_00029	CDS	192				hypothetical protein
SPF544_00030	CDS	711				hypothetical protein
SPF544_00031	CDS	2370				sensory box protein (GGDEF domain/EAL domain)
SPF544_00032	CDS	273	kaiB			Circadian clock protein KaiB
SPF544_00033	CDS	1653	kaiC2			DNA integration/recombination/inversion protein
SPF544_00034	CDS	2349				chitinase
SPF544_00035	CDS	474				hypothetical protein
SPF544_00036	CDS	1116				serine-type D-Ala-D-Ala carboxypeptidase
SPF544_00037	CDS	1065		3.1.3.2		major acid phosphatase
SPF544_00038	CDS	1767				hypothetical protein
SPF544_00039	CDS	735				hypothetical protein
SPF544_00040	CDS	1329		3.2.1.-		membrane bound lytic murein transglycosylase D
SPF544_00041	CDS	762	artJ_1			Peb1 (arginine binding periplasmic protein)
SPF544_00042	CDS	591				hypothetical protein
SPF544_00043	CDS	696				cystine/glutamine-binding periplasmic protein
SPF544_00044	CDS	3432		3.6.3.8		calcium-transporting ATPase
SPF544_00045	CDS	1509				acyl CoA synthetase	long chain fatty acid:CoA ligase
SPF544_00046	CDS	465		3.5.-.-		cytidine/deoxycytidylate deaminase
SPF544_00047	CDS	1560				hypothetical protein
SPF544_00048	CDS	1452	cyaA4	4.6.1.1		adenylate cyclase
SPF544_00049	CDS	327				hypothetical protein
SPF544_00050	CDS	1128	cfa	2.1.1.79		cyclopropane fatty acid synthase
SPF544_00051	CDS	381				hypothetical protein
SPF544_00052	CDS	1053				nitropropane dioxygenase/(trans-enoyl-CoA reductase)
SPF544_00053	CDS	612				bacterial regulatory proteins	TetR family
SPF544_00054	CDS	903				hypothetical protein
SPF544_00055	CDS	222				hypothetical protein
SPF544_00056	CDS	948				hypothetical protein
SPF544_00057	CDS	1023				spermidine/putrescine-binding periplasmic protein PotD
SPF544_00058	CDS	768	potC			spermidine/putrescine ABC transporter permease protein PotC
SPF544_00059	CDS	825	potB			spermidine/putrescine ABC transporter permease protein PotB
SPF544_00060	CDS	1095				spermidine/putrescine ABC transporter	ATP-binding protein PotA
SPF544_00061	CDS	231				endonuclease
SPF544_00062	CDS	123				hypothetical protein
SPF544_00063	CDS	885		1.-.-.-		short chain type dehydrogenase/reductase
SPF544_00064	CDS	474				hypothetical protein
SPF544_00065	CDS	2310				hypothetical protein
SPF544_00066	CDS	1482		3.4.17.19		thermostable carboxypeptidase 1
SPF544_00067	CDS	504				hypothetical protein
SPF544_00068	CDS	1485				hypothetical protein
SPF544_00069	CDS	783				hypothetical protein
SPF544_00070	CDS	1065				transcription regulator protein
SPF544_00071	CDS	1473				hypothetical protein
SPF544_00072	CDS	831				hypothetical protein
SPF544_00073	CDS	1488				amine oxidase
SPF544_00074	CDS	1083				hypothetical protein
SPF544_00075	CDS	1680		4.1.1.1		pyruvate decarboxylase
SPF544_00076	CDS	1197				aminopeptidase
SPF544_00077	CDS	765				lipase B
SPF544_00078	CDS	735				hypothetical protein
SPF544_00079	CDS	1038				permeases of drug/transporter
SPF544_00080	CDS	246				hypothetical protein
SPF544_00081	CDS	651				phosphoribosyltransferase
SPF544_00082	CDS	732				OmpA-like transmembrane domain protein
SPF544_00083	CDS	1287				MFS transporter
SPF544_00084	CDS	1155	argE	3.5.1.16		acetylornithine deacetylase
SPF544_00085	CDS	717	udk_1	2.7.1.48		uridine kinase
SPF544_00086	CDS	1989				hypothetical protein
SPF544_00087	CDS	486				hypothetical protein
SPF544_00088	CDS	2268				sensory box protein
SPF544_00089	CDS	1344				hypothetical protein
SPF544_00090	CDS	1089		1.97.1.4		pyruvate formate lyase-activating enzyme PflA
SPF544_00091	CDS	420				hypothetical protein
SPF544_00092	CDS	1473				TPR repeat protein
SPF544_00093	CDS	1587	pilS			sensor protein PilS
SPF544_00094	CDS	1329	pilR			two component response regulator PilR
SPF544_00095	CDS	246				hypothetical protein
SPF544_00096	CDS	219				hypothetical protein
SPF544_00097	CDS	936				hydrolase	alpha/beta fold family
SPF544_00098	CDS	1437				Zn-dependent protease
SPF544_00099	CDS	1074	ribD			riboflavin biosynthesis protein RibD
SPF544_00100	CDS	615	ribE	2.5.1.9		riboflavin synthase	alpha subunit RibE
SPF544_00101	CDS	1209	ribA	3.5.4.25		riboflavin biosynthesis protein RibA
SPF544_00102	CDS	468	ribH	2.5.1.9		riboflavin synthase	beta subunit
SPF544_00103	CDS	1638	pyrG	6.3.4.2		CTP synthase PyrG
SPF544_00104	CDS	825	kdsA	2.5.1.55		2-dehydro-3-deoxyphosphonooctonate aldolase
SPF544_00105	CDS	1860				hypothetical protein
SPF544_00106	CDS	2388				outer membrane protein RomA
SPF544_00107	tRNA	88				tRNA-Ser(tga)
SPF544_00108	CDS	774				competence lipoprotein ComL
SPF544_00109	CDS	939	rdgC			exonuclease involved in removal of stalled replication fork
SPF544_00110	CDS	1896	kup2_1			Kup system potassium uptake protein
SPF544_00111	CDS	984				hypothetical protein
SPF544_00112	CDS	1173				SAM-dependent methyltransferase
SPF544_00113	CDS	1149				glycosyl hydrolase family 3
SPF544_00114	CDS	726				ThiJ/PfpI family protein
SPF544_00115	CDS	624	hisI			phosphoribosyl-ATP pyrophosphatase/phosphoribosyl AMP cyclohydrolase = histidine biosynthesis bifunctional protein
SPF544_00116	CDS	768		4.1.3.-		imidazoleglycerol-phosphate synthase	cyclase subunit HisF
SPF544_00117	CDS	720	hisA	5.3.1.16		phosphoribosylformimino-5-aminoimidazole carboxamide ribotide isomerase
SPF544_00118	CDS	600	hisH_1	2.4.2.-		amidotransferase HisH
SPF544_00119	CDS	1059				histidinol phosphatase and imidazoleglycerol-phosphate dehydratase = bifunctional protein HisB
SPF544_00120	CDS	1095	hisC	2.6.1.9		histidinol-phosphate aminotransferase
SPF544_00121	CDS	1296		1.1.1.23		histidinol dehydrogenase
SPF544_00122	CDS	882	hisG	2.4.2.17		ATP phosphoribosyltransferase HisG
SPF544_00123	CDS	297	trpR			Trp operon repressor
SPF544_00124	CDS	171				hypothetical protein
SPF544_00125	CDS	1533	cydA-2	1.10.3.-		cytochrome D ubiquinol oxidase	subunit I
SPF544_00126	CDS	1137	cydB	1.10.3.-		cytochrome D ubiquinol oxidase	subunit II
SPF544_00127	CDS	102				hypothetical protein
SPF544_00128	CDS	633	pyrE	2.4.2.10		orotate phosphoribosyltransferase
SPF544_00129	CDS	234				cold shock domain family protein CspA
SPF544_00130	CDS	573				sigma 54 modulation protein YhbH
SPF544_00131	CDS	456				hypothetical protein
SPF544_00132	CDS	420				transcriptional regulator MarR family protein
SPF544_00133	CDS	789				phenazine biosynthesis PhzF
SPF544_00134	CDS	549				acetyltransferase
SPF544_00135	CDS	639				transporter	LysE family
SPF544_00136	CDS	960				IAA acetyltransferase/MarR transcriptional regulatory protein
SPF544_00137	CDS	564				hypothetical protein
SPF544_00138	CDS	1308				2-acylglycerophosphoethanolamine acyltransferase
SPF544_00139	CDS	936	hemF	1.3.3.3		oxygen-dependent coproporphyrinogen III oxidase
SPF544_00140	CDS	393	flgB			flagellar basal body rod protein FlgB
SPF544_00141	CDS	423	flgC			flagellar basal body rod protein FlgC
SPF544_00142	CDS	678	flgD			flagellar basal body rod modification protein FlgD
SPF544_00143	CDS	1314	flgE			flagellar hook protein FlgE
SPF544_00144	CDS	747	flgF			flagellar basal body rod protein FlgF
SPF544_00145	CDS	786	flgG			flagellar basal body rod protein FlgG
SPF544_00146	CDS	693	flgH			flagellar L-ring protein FlgH
SPF544_00147	CDS	1167	flgI			flagellar P-ring protein (precursor) FlgI
SPF544_00148	CDS	876				muramidase	peptidoglycan hydrolase FlgJ
SPF544_00149	CDS	1950	flgK			flagellar hook associated protein 1 FlgK
SPF544_00150	CDS	1236	flgL			flagellar hook associated protein type 3 FlgL
SPF544_00151	CDS	1797				hypothetical protein
SPF544_00152	tRNA	77				tRNA-Arg(cct)
SPF544_00153	CDS	1065				hypothetical protein
SPF544_00154	CDS	456				hypothetical protein
SPF544_00155	CDS	285				transporter	TrkA family
SPF544_00156	CDS	1632		1.5.5.1		electron transferring flavoprotein dehydrogenase
SPF544_00157	CDS	1812	abcT3_1			ABC transporter ATP binding protein
SPF544_00158	CDS	318				hypothetical protein
SPF544_00159	CDS	372				hypothetical protein
SPF544_00160	CDS	1725	sfcA	1.1.1.38		malate oxidoreductase
SPF544_00161	CDS	384				hypothetical protein
SPF544_00162	CDS	756	surE	3.1.3.2		stationary phase surival protein SurE
SPF544_00163	CDS	732				lipoprotein NlpD
SPF544_00164	CDS	1026	rpoS			stationary phase specific sigma factor RpoS
SPF544_00165	CDS	1251		1.13.11.5		homogentisate 1	2-dioxygenase
SPF544_00166	CDS	744				YebC
SPF544_00167	CDS	525	ruvC	3.1.22.4		crossover junction endodeoxyribonuclease RuvC
SPF544_00168	CDS	600	ruvA			Holliday junction DNA helicase RuvA
SPF544_00169	CDS	321				hypothetical protein
SPF544_00170	CDS	1587				hypothetical protein
SPF544_00171	CDS	1416				two component sensor kinase
SPF544_00172	CDS	678				DNA-binding response regulator
SPF544_00173	CDS	546	ispZ			intracellular septation protein A
SPF544_00174	CDS	1440		3.2.1.-		membrane bound lytic murein transglycosylase D
SPF544_00175	CDS	765		3.1.2.6		hydroxyacylglutathione hydrolase GloB
SPF544_00176	CDS	849				protein involved in catabolism of external DNA
SPF544_00177	CDS	282				hypothetical protein
SPF544_00178	CDS	855	folD			5	10-methylenetetrahydrofolate dehydrogenase
SPF544_00179	CDS	201				hypothetical protein
SPF544_00180	CDS	2442				transmembrane Tfp pilus assembly protein FimV (twitching motility)
SPF544_00181	CDS	468				integral membrane protein
SPF544_00182	CDS	1299				oxidoreductase
SPF544_00183	CDS	789				tRNA pseudouridine synthase A
SPF544_00184	CDS	588	trpF			phosphoribosyl anthranilate isomerase
SPF544_00185	CDS	1200		4.2.1.20		tryptophan synthetase	beta subunit
SPF544_00186	CDS	819	trpA	4.2.1.20		tryptophan synthetase	alpha chain TrpA
SPF544_00187	CDS	1656	glnS	6.1.1.18		glutaminyl-tRNA synthetase
SPF544_00188	CDS	1371	cysS	6.1.1.16		cysteinyl-tRNA synthetase
SPF544_00189	CDS	1914				sulfatase domain protein
SPF544_00190	CDS	315				hypothetical protein
SPF544_00191	CDS	3375	legC1			coiled-coil-containing protein
SPF544_00192	CDS	165				transposase
SPF544_00193	CDS	291				endonuclease
SPF544_00194	CDS	750				transposase
SPF544_00195	CDS	1023				hypothetical protein
SPF544_00196	CDS	888				hypothetical protein
SPF544_00197	CDS	1983				hypothetical protein
SPF544_00198	CDS	1485				type II secretory pathway protein E
SPF544_00199	CDS	2376				type II protein secretion LspD
SPF544_00200	CDS	1029				oxidoreductase
SPF544_00201	CDS	2106	cyaA_1	4.6.1.1		adenylate cyclase 1 protein
SPF544_00202	CDS	1161				drug resistance transporter	Bcr/CflA
SPF544_00203	CDS	1215				multidrug resistance efflux pump
SPF544_00204	CDS	1743	frgA_1			siderophore biosynthetic enzyme FrgA
SPF544_00205	CDS	1035				hypothetical protein
SPF544_00206	CDS	315				hypothetical protein
SPF544_00207	CDS	2409	legT			thaumatin domain-containing protein
SPF544_00208	CDS	1149				hypothetical protein
SPF544_00209	tRNA	77				tRNA-Met(cat)
SPF544_00210	CDS	1377	htrA	3.4.21.-		protease DO
SPF544_00211	CDS	726	yfiH	1.10.3.-	COG1496	Polyphenol oxidase
SPF544_00212	CDS	966	rluD	4.2.1.70		ribosomal large subunit pseudouridine synthase D	RluD
SPF544_00213	CDS	1344				tRNA thiotransferase
SPF544_00214	CDS	1299				major facilitator family transporter (permease)
SPF544_00215	CDS	675	enhA_1			enhanced entry protein EnhA
SPF544_00216	CDS	405	fliS			flagellar protein FliS
SPF544_00217	CDS	1626	fliD			flagellar hook associated protein 2 FliD
SPF544_00218	CDS	282				hypothetical protein
SPF544_00219	CDS	1428	fliC			flagellin
SPF544_00220	CDS	885	accD	6.4.1.2		acetyl CoA carboxylase	carboxyltransferase	beta subunit
SPF544_00221	CDS	1287	folC			FolC bifunctional protein
SPF544_00222	CDS	771	dedD			Cell division protein DedD
SPF544_00223	CDS	534	dedE			colicin V
SPF544_00224	CDS	636		2.7.7.18		nicotinate-nucleotide adenylyltransferase
SPF544_00225	CDS	1026	holA	2.7.7.7		DNA polymerase III	delta subunit
SPF544_00226	CDS	492				rare lipoprotein B
SPF544_00227	CDS	2472	leuS	6.1.1.4		leucyl tRNA synthetase
SPF544_00228	CDS	1536	cutE	2.3.1.-		apolipoprotein N-acyltransferase
SPF544_00229	CDS	1089				L-lysine dehydrogenase
SPF544_00230	CDS	1521		1.2.1.3		piperidine-6-carboxylate dehydrogenase
SPF544_00231	CDS	2370	fadB			3-hydroxyacyl CoA dehydrogenase oxidoreductase protein/
SPF544_00232	CDS	1185	fadA	2.3.1.16		3-ketoacyl CoA thiolase
SPF544_00233	CDS	1176				hypothetical protein
SPF544_00234	CDS	2898	sidG			SidG
SPF544_00235	CDS	1131				TPR repeat protein
SPF544_00236	CDS	2379				inner membrane protein PLUS sensory box protein LssE
SPF544_00237	CDS	969	xcpX			general secretion pathway protein LspK
SPF544_00238	CDS	618	xcpW			general secretion pathway protein LspJ
SPF544_00239	CDS	378				general secretion pathway protein LspI
SPF544_00240	CDS	507	xcpU			general secretion pathway protein LspH
SPF544_00241	CDS	423	gspG			type II protein secretion LspG
SPF544_00242	CDS	1200	gspF			type II protein secretion LspF
SPF544_00243	CDS	1410	glnA	6.3.1.2		glutamine synthetase	type I
SPF544_00244	CDS	561				hypothetical protein
SPF544_00245	CDS	774	yaaA		COG3022	Peroxide stress resistance protein YaaA
SPF544_00246	CDS	900		3.5.99.7		1-aminocyclopropane-1-carboxylate deaminase
SPF544_00247	CDS	1578				hypothetical protein
SPF544_00248	CDS	1872	htpG			chaperone Hsp90 HtpG
SPF544_00249	CDS	297	fis_1		COG2901	DNA-binding protein Fis
SPF544_00250	CDS	1155	lpxB_1	2.4.1.182		lipid A disaccharide synthase
SPF544_00251	CDS	963				oxidoreductase
SPF544_00252	CDS	576	rnhB	3.1.26.4		ribonuclease HII
SPF544_00253	CDS	1119	rodA			rod shape determining protein RodA
SPF544_00254	CDS	1854	pbpA			penicillin binding protein 2
SPF544_00255	CDS	471	rlmH	2.1.1.177	COG1576	Ribosomal RNA large subunit methyltransferase H
SPF544_00256	CDS	339	rsfS			Ribosomal silencing factor RsfS
SPF544_00257	CDS	1443				proton/peptide symporter	POT family protein
SPF544_00258	CDS	1665		4.2.1.49		urocanate hydratase
SPF544_00259	CDS	1521		4.3.1.3		histidine ammonia lyase
SPF544_00260	CDS	1404		1.2.1.68		aldehyde dehydrogenase	NAD dependent
SPF544_00261	CDS	810				dehydrogenase	short chain (dhs-6C)
SPF544_00262	CDS	432	rnhA	3.1.26.4		ribonuclease HI
SPF544_00263	CDS	702	dnaQ	2.7.7.7		DNA polymerase III	epsilon subunit
SPF544_00264	CDS	378				hypothetical protein
SPF544_00265	CDS	474				enhanced entry protein EnhA
SPF544_00266	CDS	1410				hypothetical protein
SPF544_00267	CDS	393	ydiC_1			HesB family protein
SPF544_00268	CDS	1086		2.1.1.61		tRNA (5 methylaminomethyl-2-thiouridylate) methyltransferase
SPF544_00269	CDS	429				hypothetical protein
SPF544_00270	CDS	192	rpmF			50S ribosomal protein L32
SPF544_00271	CDS	1029	plsX			fatty acid/phospholipid synthesis protein PlsX
SPF544_00272	CDS	954	fabH_1			3-oxoacyl-(acyl carrier protein) synthase II FabH
SPF544_00273	CDS	948		2.3.1.39		S-malonyl transferase
SPF544_00274	CDS	747	fabG_1	1.1.1.100		3-oxoacyl-(acyl carrier protein) reductase
SPF544_00275	CDS	249	acpP_1			acyl carrier protein
SPF544_00276	CDS	1239	fabF1	2.3.1.41		beta-ketoacyl-acyl carrier protein synthase II
SPF544_00277	CDS	999				periplasmic solute-binding protein
SPF544_00278	CDS	639		2.7.4.9		thymidylate kinase
SPF544_00279	CDS	906	holB	2.7.7.7		DNA polymerase III	delta prime subunit
SPF544_00280	CDS	342	pilZ			type 4 fimbrial biogenesis protein PilZ
SPF544_00281	CDS	789		3.1.21.-		deoxyribonuclease TatD
SPF544_00282	CDS	1101	anmK	2.7.1.170	COG2377	Anhydro-N-acetylmuramic acid kinase
SPF544_00283	CDS	1293				major facilitator family transporter
SPF544_00284	CDS	1281	cmr			multidrug translocase MdfA	chloramphenicol resistance pump Cmr
SPF544_00285	CDS	1167				glycosyltransferase
SPF544_00286	CDS	1386				dolichol monophosphate mannose synthase
SPF544_00287	CDS	1143	licA			choline kinase
SPF544_00288	CDS	771				hypothetical protein
SPF544_00289	CDS	597				transcriptional regulatory protein
SPF544_00290	CDS	657	adk	2.7.4.3		adenylate kinase
SPF544_00291	CDS	363	trxA3			thioredoxin
SPF544_00292	CDS	1521	glpD	1.1.5.3		glycerol-3-phosphate dehydrogenase
SPF544_00293	CDS	1476		2.7.1.30		glycerol kinase
SPF544_00294	CDS	1272	gltA	2.3.3.1		citrate synthase
SPF544_00295	CDS	882		2.4.2.3		purine nucleoside phosphorylase II
SPF544_00296	CDS	2592	gyrA	5.99.1.3		DNA gyrase	A subunit
SPF544_00297	CDS	1050	serC	2.6.1.52		3-phosphoserine aminotransferase
SPF544_00298	CDS	1302				3-phosphoshikimate 1-carboxyvinyltransferase
SPF544_00299	CDS	693	cmk	2.7.4.14		cytidylate kinase
SPF544_00300	CDS	1677	rpsA			30S ribosomal protein S1
SPF544_00301	CDS	291				hypothetical membrane protein
SPF544_00302	CDS	1170				TPR domain protein (heat shock protein) N-acetylglucosaminyl transferase
SPF544_00303	CDS	1116				aminotransferase
SPF544_00304	CDS	690	pyrF	4.1.1.23		orotidine 5'-phosphate decarboxylase PyrF
SPF544_00305	CDS	2652				hypothetical protein
SPF544_00306	CDS	780				short chain dehydrogenase
SPF544_00307	CDS	474				Tfp type 4 fimbrial pilin related signal peptide protein domain protein
SPF544_00308	CDS	537	ubiC	4.1.3.40		Chorismate pyruvate-lyase
SPF544_00309	CDS	849		2.5.1.-		4-hydroxybenzoate octaprenyltransferase UbiA
SPF544_00310	CDS	399				hypothetical protein
SPF544_00311	CDS	1773				FAD linked oxidase
SPF544_00312	CDS	765	deoC	4.1.2.4		2-deoxyribose-5-phosphate aldolase
SPF544_00313	CDS	840	xapA	2.4.2.-		xanthosine phosphorylase
SPF544_00314	CDS	396	cdd	3.5.4.5		cytidine deaminase
SPF544_00315	CDS	804				hypothetical protein
SPF544_00316	CDS	1239	cpxA			sensor histidine kinase CpxA
SPF544_00317	CDS	681	cpxR			transcriptional regulatory protein CpxR
SPF544_00318	CDS	864				Mg2+ and Co2+ transporter CorC
SPF544_00319	CDS	477				metal dependent hydrolase
SPF544_00320	CDS	807				phosphate starvation-inducible protein PhoH
SPF544_00321	CDS	840				metal dependent phosphoesterase
SPF544_00322	CDS	666				translation factor
SPF544_00323	CDS	1215	trpS	6.1.1.2		tryptophanyl tRNA synthetase
SPF544_00324	CDS	792	scpA		COG1354	Segregation and condensation protein A
SPF544_00325	CDS	582	scpB		COG1386	Segregation and condensation protein B
SPF544_00326	CDS	747				pseudouridine synthase
SPF544_00327	CDS	759				transcription regulator protein	response regulator containing CheY-like receiver domain and HTH DNA-binding domain
SPF544_00328	CDS	2613				hypothetical protein
SPF544_00329	CDS	993				iron/ascorbate oxidoreductase family protein	putative
SPF544_00330	CDS	450				hypothetical protein
SPF544_00331	CDS	852				lipase A
SPF544_00332	CDS	519				hypothetical protein
SPF544_00333	CDS	1386				multidrug efflux protein
SPF544_00334	CDS	1257				phospholipase C
SPF544_00335	CDS	1335		2.1.1.-		23S rRNA (uracil-5-)methyltransferase RumA
SPF544_00336	CDS	2205	relA	2.7.6.5		GTP pyrophosphokinase ((p)ppGpp synthetase I) stringent stress response RelA
SPF544_00337	CDS	366				hypothetical membrane protein
SPF544_00338	CDS	1194	yfdZ	2.6.1.17		aspartate aminotransferase
SPF544_00339	CDS	810				hypothetical protein
SPF544_00340	CDS	1740	recJ	3.1.-.-		single stranded DNA specific exonuclease RecJ
SPF544_00341	CDS	954				zinc binding TIM barrel protein	YjbN family
SPF544_00342	CDS	2691	secA			preprotein translocase; secretion protein SecA
SPF544_00343	CDS	405	mutT_1	3.6.1.55	COG0494	8-oxo-dGTP diphosphatase
SPF544_00344	CDS	819				hypothetical protein
SPF544_00345	CDS	747	zapD		COG4582	Cell division protein ZapD
SPF544_00346	CDS	606		2.7.1.24		dephospho-CoA kinase
SPF544_00347	CDS	474				hypothetical protein
SPF544_00348	CDS	1599				Rtn protein
SPF544_00349	CDS	1650		3.4.16.4		serine-type D-Ala-D-Ala carboxypeptidase
SPF544_00350	CDS	1335	bioA	2.6.1.62		adenosylmethionine-8-amino-7-oxononanoate aminotransferase
SPF544_00351	CDS	948		2.8.1.6		biotin synthase BioB
SPF544_00352	CDS	1146	bioF	2.3.1.47		8-amino-7-oxononanoate synthase
SPF544_00353	CDS	720	bioH			biotin biosynthesis protein BioH
SPF544_00354	CDS	639	bioD	6.3.3.3		dethiobiotin synthetase
SPF544_00355	CDS	315				hypothetical protein
SPF544_00356	CDS	630				transmembrane protein
SPF544_00357	CDS	1782		6.1.1.12		aspartyl tRNA synthetase
SPF544_00358	CDS	2949				potassium efflux system KefA
SPF544_00359	CDS	672	mutH			DNA mismatch repair protein MutH
SPF544_00360	CDS	1041				hypothetical protein
SPF544_00361	CDS	837				hypothetical protein
SPF544_00362	CDS	1590	legK1	2.7.1.-		serine/threonine-protein kinase
SPF544_00363	CDS	750				hypothetical protein
SPF544_00364	CDS	402				hypothetical protein
SPF544_00365	CDS	522				AsnC family transcription regulator protein
SPF544_00366	CDS	531				acetyltransferase	GNAT family
SPF544_00367	CDS	2598	legC5			coiled-coil-containing protein
SPF544_00368	CDS	1032				hypothetical protein
SPF544_00369	CDS	1326	cyaA_2	4.6.1.1		adenylate cyclase PLUS two component hybrid sensor and regulator
SPF544_00370	CDS	1242				hypothetical protein
SPF544_00371	CDS	1023				spectinomycin phosphotransferase
SPF544_00372	CDS	381				hypothetical protein
SPF544_00373	CDS	291				hypothetical protein
SPF544_00374	CDS	1797				hypothetical protein
SPF544_00375	CDS	2682	pepN_1	3.4.11.2		aminopeptidase N
SPF544_00376	CDS	924				hypothetical protein
SPF544_00377	CDS	534				hypothetical protein
SPF544_00378	CDS	702				oxidoreductase	short chain dehydrogenase/reductase
SPF544_00379	CDS	465		2.3.1.128		GCN5-related N-acetyltransferase
SPF544_00380	CDS	1425	lpdA	1.8.1.4		dihydrolipoamide dehydrogenase
SPF544_00381	CDS	1635	aceF	2.3.1.12		pyruvate dehydrogenase E2 component
SPF544_00382	CDS	2664	aceE	1.2.4.1		pyruvate dehydrogenase E1 component oxidoreductase protein AceE
SPF544_00383	CDS	390				hypothetical protein
SPF544_00384	CDS	753				inner membrane protein AmpE
SPF544_00385	CDS	1173				sodium/hydrogen antiporter
SPF544_00386	CDS	822				rare lipoprotein A
SPF544_00387	CDS	1224		3.4.16.4		D-alanyl-D-alanine carboxypeptidase
SPF544_00388	CDS	837		2.6.1.21		D-alanine-aminotransferase
SPF544_00389	CDS	264				hypothetical protein
SPF544_00390	CDS	600		6.-.-.-		lipoate-protein ligase B
SPF544_00391	CDS	2037				DedA/PAP2 domain protein
SPF544_00392	CDS	606				type I secretion system LssZ
SPF544_00393	CDS	732				lipoprotein
SPF544_00394	CDS	2157	apxIB		COG2274	Toxin RTX-I translocation ATP-binding protein
SPF544_00395	CDS	1137				HlyD family secretion protein
SPF544_00396	CDS	2529				sensory box protein/GGDEF domain/EAL domain protein
SPF544_00397	CDS	570		2.4.2.8		purine/pyrimidine phosphoribosyltransferase
SPF544_00398	CDS	327				hypothetical protein
SPF544_00399	CDS	744				generic methyl-transferase
SPF544_00400	CDS	1725	pilB			(type IV) pilus assembly protein PilB
SPF544_00401	CDS	1221	pilC			(type IV) pilus assembly protein PilC
SPF544_00402	CDS	864	pilD			type 4 (IV) prepilin-like protein leader peptide processing enzyme PilD
SPF544_00403	CDS	1206				CAAX amino terminal protease family protein
SPF544_00404	CDS	594				hypothetical protein
SPF544_00405	CDS	456				hypothetical protein
SPF544_00406	CDS	816	ppsR	2.7.11.33	COG1806	Phosphoenolpyruvate synthase regulatory protein
SPF544_00407	CDS	1449	prpD	4.2.1.79		2-methylcitrate dehydratase PrpD
SPF544_00408	CDS	1119		2.3.3.5		2-methylcitrate synthase
SPF544_00409	CDS	786				phenazine biosynthesis PhzF
SPF544_00410	CDS	2001				putative peptidase
SPF544_00411	CDS	1488	ydgR			peptide transport protein	POT family
SPF544_00412	CDS	1290	hemL	5.4.3.8		glutamate-1-semialdehyde-2	1-aminomutase
SPF544_00413	CDS	177				rubredoxin (rubredoxin-type Fe(Cys)4 protein)
SPF544_00414	CDS	423				transmembrane protein
SPF544_00415	CDS	732				transport protein
SPF544_00416	CDS	1272	pcnB	2.7.7.19		poly(A) polymerase I
SPF544_00417	CDS	426		2.7.6.3		2-amino-4-hydroxy-6- hydroxymethyldihydropteridine pyrophosphokinase FolK
SPF544_00418	CDS	423				universal stress protein A
SPF544_00419	CDS	1389	engA			GTP-binding protein EngA
SPF544_00420	CDS	1155				PQQ (pyrrolo quinoline) WD40-like repeat	enzyme repeat domain protein
SPF544_00421	CDS	675				transmembrane protein
SPF544_00422	CDS	1281	hisS	6.1.1.21		histidyl tRNA synthetase
SPF544_00423	CDS	570				DNA-binding protein	putative
SPF544_00424	CDS	783				fimbrial biogenesis and twitching motility protein PilF
SPF544_00425	CDS	1149				radical SAM enzyme	Cfr family
SPF544_00426	CDS	426	ndk	2.7.4.6		nucleoside diphosphate kinase
SPF544_00427	CDS	885				hypothetical protein
SPF544_00428	CDS	624				tRNA-(ms(2)io(6)a)-hydrolase(tRNA hydroxylase)
SPF544_00429	CDS	732				hypothetical protein
SPF544_00430	CDS	729		3.6.1.-		UDP-2	3-diacylglucosamine hydrolase
SPF544_00431	CDS	696	minC			septum site determining protein MinC
SPF544_00432	CDS	1710	fadD-1	6.2.1.3		long chain fatty acid-CoA ligase
SPF544_00433	CDS	738	artJ_2			arginine 3rd transport system periplasmic binding protein
SPF544_00434	CDS	552	nudL	3.6.1.-		putative Nudix hydrolase NudL
SPF544_00435	CDS	1323		4.1.3.-		para-aminobenzoate synthase	component I
SPF544_00436	CDS	1074		1.2.4.1		pyruvate dehydrogenase E1 alpha subunit
SPF544_00437	CDS	975		1.2.4.1		pyruvate dehydrogenase E1 beta subunit
SPF544_00438	CDS	1113		2.3.1.12		dihydrolipoamide acetyltransferase
SPF544_00439	CDS	2205				potassium efflux system KefA
SPF544_00440	CDS	2145	merA1	1.16.1.1		mercuric reductase
SPF544_00441	CDS	711				hypothetical protein
SPF544_00442	CDS	726				integral membrane protein
SPF544_00443	CDS	945	thi3			thiamine biosynthesis protein NMT-1
SPF544_00444	CDS	1041				thiamine biosynthesis oxidoreductase ThiO
SPF544_00445	CDS	204				hypothetical protein
SPF544_00446	CDS	789	thiG			thiamine (thiazole) biosynthesis protein ThiG
SPF544_00447	CDS	1467	thiDE			phosphomethylpyrimidine kinase ThiD/thiamin-phosphate pyrophosphorylase fused protein ThiE
SPF544_00448	CDS	1128				sulfurylase ThiF
SPF544_00449	CDS	834				3'-nucleotidase/nuclease
SPF544_00450	CDS	1260	tolB			TolB colicin import protein
SPF544_00451	CDS	999	tolA			TolA colicin import membrane protein
SPF544_00452	CDS	456	tolR			biopolymer transport protein TolR
SPF544_00453	CDS	678	tolQ			biopolymer transport protein TolQ
SPF544_00454	CDS	396				esterase
SPF544_00455	CDS	1032	ruvB			Holliday junction DNA helicase RuvB
SPF544_00456	CDS	564	rpoE			RNA polymerase sigma E factor RpoE
SPF544_00457	CDS	450				hypothetical protein
SPF544_00458	CDS	192				hypothetical protein
SPF544_00459	CDS	1059				glycine cleavage T protein
SPF544_00460	CDS	549				cytochrome b-561 transmembrane protein
SPF544_00461	CDS	4878				NAD-glutamate dehydrogenase
SPF544_00462	CDS	489				hypothetical protein
SPF544_00463	CDS	1389		1.2.1.16		succinate semialdehyde dehyrogenase (NADP+)
SPF544_00464	CDS	768		2.7.8.8		(CDP-alcohol) phosphatidyltransferase
SPF544_00465	CDS	489	enhB_1			enhanced entry protein EnhB
SPF544_00466	CDS	501				hypothetical protein
SPF544_00467	CDS	558				hypothetical thiol-disulfide isomerase and thioredoxins family protein
SPF544_00468	CDS	2019	legC6			coiled-coil-containing protein
SPF544_00469	CDS	450	rplI			50S ribosomal protein L9
SPF544_00470	CDS	912				membrane protein
SPF544_00471	CDS	228	rpsR			30S ribosomal protein S18
SPF544_00472	CDS	339	rpsF			30S ribosomal protein S6
SPF544_00473	CDS	198				carbon storage regulator CsrA
SPF544_00474	CDS	891				hypothetical protein
SPF544_00475	CDS	735	ycfS	2.-.-.-	COG1376	putative L	D-transpeptidase YcfS
SPF544_00476	CDS	2019	yfcX			enoyl CoA hydratase
SPF544_00477	CDS	1320		2.3.1.16		thiolase
SPF544_00478	CDS	1062				hypothetical protein
SPF544_00479	tRNA	90				tRNA-Ser(gct)
SPF544_00480	tRNA	77				tRNA-Arg(acg)
SPF544_00481	CDS	1287	legL2			leucine-rich repeat-containing protein
SPF544_00482	CDS	1425				hypothetical protein
SPF544_00483	CDS	678				hypothetical protein
SPF544_00484	CDS	375				hypothetical protein
SPF544_00485	CDS	660	yfiC	2.1.1.223		tRNA1(Val) (adenine(37)-N6)-methyltransferase
SPF544_00486	CDS	2316	capP	4.1.1.31		phosphoenolpyruvate carboxylase
SPF544_00487	CDS	471				MutT/nudix family protein
SPF544_00488	CDS	1254		1.2.1.41		gamma-glutamyl phosphate reductase
SPF544_00489	CDS	1071	proB	2.7.2.11		glutamate-5-kinase
SPF544_00490	CDS	141				hypothetical protein
SPF544_00491	CDS	948				transcriptional regulator	MerR family	mercury resistance
SPF544_00492	CDS	753				transcriptional regulator SkgA	mercury resistance
SPF544_00493	CDS	528				acetyltransferase	GNAT family
SPF544_00494	CDS	957	yqkA			glutamate rich protein GrpB
SPF544_00495	CDS	1782	abcT3_2			multidrug resistance ABC transporter ATP binding protein
SPF544_00496	CDS	1461	uup			ABC transporter ATP-binding protein Uup	erythromycin resistance
SPF544_00497	CDS	873				putative signal peptide protein
SPF544_00498	CDS	801				beta-lactamase AmpS
SPF544_00499	CDS	1911	ftsI4			cell division protein FtsI/penicillin binding protein 2
SPF544_00500	CDS	420	blaI		COG3682	Penicillinase repressor
SPF544_00501	CDS	1320				hypothetical protein
SPF544_00502	CDS	759				hypothetical protein
SPF544_00503	CDS	1017				hydrogenase
SPF544_00504	CDS	984				alpha/beta hydrolase
SPF544_00505	CDS	393				hypothetical protein
SPF544_00506	CDS	2208		3.6.3.-		copper efflux ATPase
SPF544_00507	CDS	861				putative secreted protein
SPF544_00508	CDS	1275				coenzyme F390 synthetase FtsA
SPF544_00509	CDS	825				Zn-dependent hydrolase GumP
SPF544_00510	CDS	987				3-beta-hydroxysteroid dehydrogenase/isomerase
SPF544_00511	CDS	984		2.3.1.41		chalcone and stilbene synthases
SPF544_00512	CDS	1164				glycosyltransferase
SPF544_00513	CDS	657				hypothetical protein
SPF544_00514	CDS	3003				oxidase
SPF544_00515	CDS	540				dienelactone hydrolase
SPF544_00516	CDS	849				acetyltransferase	GNAT family
SPF544_00517	CDS	891				polysaccharide deacetylase
SPF544_00518	CDS	1215				drug:proton antiporter
SPF544_00519	CDS	1260				hypothetical protein
SPF544_00520	CDS	558				transmembrane protein
SPF544_00521	CDS	1971				acylaminoacyl peptidase
SPF544_00522	CDS	1254	sidB			SidB
SPF544_00523	CDS	1269	thrC	4.2.3.1		threonine synthase
SPF544_00524	CDS	765				hypothetical protein
SPF544_00525	CDS	576	yceI_1			Protein YceI
SPF544_00526	CDS	531				cytochrome b561 transmembrane protein
SPF544_00527	CDS	594	yceI_2		COG2353	Protein YceI
SPF544_00528	CDS	258				signal peptide protein
SPF544_00529	CDS	885	iolE			myo-inositol catabolism protein IolE
SPF544_00530	CDS	1872	iolD			myo-inositol catabolism protein IolD
SPF544_00531	CDS	1887				IolC/IolB transferase kinase protein
SPF544_00532	CDS	1005				myo-inositol-2-dehydrogenase
SPF544_00533	CDS	1416				D-xylose-proton symporter
SPF544_00534	CDS	1116				hypothetical protein
SPF544_00535	CDS	1674	lasB	3.4.24.26		class 4 metalloprotease
SPF544_00536	CDS	924	dcsG	6.3.3.5		Cycloserine biosynthesis protein DcsG
SPF544_00537	CDS	768				NG	NG-dimethylarginine dimethylaminohydrolase
SPF544_00538	CDS	1317				amino acid antiporter
SPF544_00539	CDS	1038				membrane protein
SPF544_00540	CDS	1482	legL3			leucine-rich repeat-containing protein
SPF544_00541	CDS	1119				hypothetical protein
SPF544_00542	CDS	597				putative transport protein
SPF544_00543	CDS	501				hypothetical protein
SPF544_00544	CDS	2307				penicillin binding protein 1C	peptidoglycan biosynthesis
SPF544_00545	CDS	5766				hypothetical protein
SPF544_00546	CDS	1362				hypothetical protein
SPF544_00547	CDS	1368				hypothetical protein
SPF544_00548	CDS	825				hypothetical protein
SPF544_00549	CDS	201				hypothetical protein
SPF544_00550	CDS	240				hypothetical protein
SPF544_00551	CDS	2226		3.2.1.1		alpha-amylase	putative
SPF544_00552	CDS	891				hypothetical protein
SPF544_00553	CDS	2118		3.2.1.1		alpha-amylase	putative
SPF544_00554	CDS	579		2.1.2.2		phosphoribosylglycinamide formyltransferase
SPF544_00555	CDS	1320		6.3.4.13		phosphoribosylamine-glycine ligase
SPF544_00556	CDS	1500	purF	2.4.2.14		amidophosphoribosyltransferase
SPF544_00557	CDS	981		6.3.2.6		phosphoribosylimidazole-succinocarboxamide synthase
SPF544_00558	CDS	1260	purQ	6.3.5.3		phosphoribosylformylglycinamidine synthase I
SPF544_00559	CDS	1044	purM	6.3.3.1		phosphoribosylformylglycinamidine cyclo ligase
SPF544_00560	CDS	2343	purL2	6.3.5.3		phosphoribosylformylglycinamidine synthase II
SPF544_00561	CDS	714				hypothetical protein
SPF544_00562	CDS	195				hypothetical protein
SPF544_00563	CDS	1350	dsbD_1	1.8.1.8		thiol:disulfide interchange protein DsbD
SPF544_00564	CDS	162				hypothetical protein
SPF544_00565	CDS	852				oxidoreductase	short chain dehydrogenase/reductase family
SPF544_00566	CDS	1509				hypothetical protein
SPF544_00567	CDS	1398				hypothetical protein
SPF544_00568	CDS	870				hypothetical protein
SPF544_00569	CDS	318				hypothetical protein
SPF544_00570	CDS	1203				hypothetical protein
SPF544_00571	CDS	1245				putative flagellar hook-length control protein
SPF544_00572	CDS	627				23.7 kDa protein
SPF544_00573	CDS	2676	acnA	4.2.1.3		aconitate hydratase
SPF544_00574	CDS	1395				amino acid antiporter
SPF544_00575	CDS	1311				hypothetical protein
SPF544_00576	CDS	375				transposase IS630 family protein
SPF544_00577	CDS	3153	putA			proline dehydrogenase/delta-1-pyrroline-5-carboxylate dehydrogenase = bifunctional PutA protein
SPF544_00578	CDS	678				hypothetical protein
SPF544_00579	CDS	366				ProQ-like	activator of ProP osmoprotectant transporter
SPF544_00580	CDS	693	ubiG	2.1.1.64		3-demethylubiquinone-9 3-methyltransferase UbiG
SPF544_00581	CDS	720		3.2.2.-		uracil DNA glycosylase
SPF544_00582	CDS	1677	legC3			kinectin 1 (kinesin receptor)
SPF544_00583	CDS	1641				Tpr
SPF544_00584	CDS	1257				SOS mutagenesis and repair UmuC protein
SPF544_00585	CDS	525		3.4.21.-		SOS (error prone) mutagenesis protein UmuD (RumA)
SPF544_00586	CDS	1170				carboxypeptidase G2
SPF544_00587	CDS	1044		2.3.1.109		arginine/ornithine succinyltransferase
SPF544_00588	CDS	1488	aruD	1.2.1.-		succinylglutamic-5-semialdehyde dehydrogenase
SPF544_00589	CDS	1347	astB	3.-.-.-		succinylarginine dihydrolase
SPF544_00590	CDS	726	speE	2.5.1.16		Polyamine aminopropyltransferase
SPF544_00591	CDS	342				hypothetical protein
SPF544_00592	CDS	558	frr			ribosome recycling factor
SPF544_00593	CDS	744	pyrH	2.7.4.-		uridylate kinase
SPF544_00594	CDS	879	tsf			translation elongation factor Ts (EF-Ts)
SPF544_00595	CDS	765	rpsB			30S ribosomal protein S2
SPF544_00596	CDS	411				16 kD immunogenic protein
SPF544_00597	CDS	447				hypothetical protein
SPF544_00598	CDS	1689				hypothetical protein
SPF544_00599	CDS	1638	legAS4			eukaryotic huntingtin interacting protein B
SPF544_00600	CDS	765	map	3.4.11.18		methionine aminopeptidase
SPF544_00601	CDS	2586	glnD	2.7.7.59		protein-PII uridylyltransferase
SPF544_00602	CDS	444	yfhC			deaminase
SPF544_00603	CDS	1578	guaA	6.3.5.2		GMP synthetase
SPF544_00604	CDS	1473	guaB	1.1.1.205		inosine-5'-monophosphate dehydrogenase
SPF544_00605	CDS	831	minD			septum site-determining protein MinD
SPF544_00606	CDS	270	minE		COG0851	Cell division topological specificity factor
SPF544_00607	CDS	2487	yafH	1.3.99.-		oxidoreductase	acyl CoA dehydrogenase family
SPF544_00608	CDS	786				hydrolase
SPF544_00609	CDS	909				hypothetical protein
SPF544_00610	CDS	1092	ugpC			sn-glycerol-3-phosphate transport	ATP binding protein
SPF544_00611	CDS	828	ugpE			sn-glycerol-3-phosphate transmembrane ABC transporter
SPF544_00612	CDS	879	ugpA			sn-glycerol-3-phosphate transmembrane ABC transporter
SPF544_00613	CDS	1002	qor			quinone oxidoreductase
SPF544_00614	CDS	1284				chloride channel protein EriC (voltage gated)
SPF544_00615	CDS	2148		4.1.3.27		anthranilate synthase (glutamine amidotransferase) component I
SPF544_00616	CDS	297	gatC	6.3.5.-		glutamyl/tRNA (Gln) amidotransferase	C subunit
SPF544_00617	CDS	1452	gatA	6.3.5.-		glutamyl/tRNA (Gln) amidotransferase	A subunit
SPF544_00618	CDS	1434	gatB	6.3.5.-		glutamyl/tRNA (Gln) amidotransferase	B subunit
SPF544_00619	CDS	990				hypothetical protein
SPF544_00620	CDS	2247	gidA_1	4.6.1.1		adenylate/guanylate cyclase transmembrane protein
SPF544_00621	CDS	465				hypothetical protein
SPF544_00622	CDS	789				hypothetical protein
SPF544_00623	CDS	390				hypothetical protein
SPF544_00624	CDS	288	fis_2			Fis transcriptional activator
SPF544_00625	CDS	369	ydiC_2			HesB family protein
SPF544_00626	CDS	384				NifU family iron binding protein	[Fe-S] cluster formation/repair protein IscU	HesB
SPF544_00627	CDS	1164	iscS	4.4.1.-		cysteine desulfurase NifS
SPF544_00628	CDS	774		2.1.1.-		RNA methyltransferase
SPF544_00629	CDS	786	suhB	3.1.3.25		inositol-1-monophosphatase
SPF544_00630	CDS	957	sppA			signal peptide peptidase
SPF544_00631	CDS	2577	clpB			ClpB protein
SPF544_00632	CDS	1311				hypothetical protein
SPF544_00633	CDS	609				hypothetical protein
SPF544_00634	CDS	1368	mpl	6.3.2.-		UDP-N-acetylmuramate:L-alanyl-gamma-D-glutamyl- meso-diaminopimelate ligase
SPF544_00635	CDS	621				hypothetical protein
SPF544_00636	CDS	3822				transmembrane protein
SPF544_00637	CDS	456	fliJ			flagellar protein FliJ
SPF544_00638	CDS	1350	fliI	3.6.3.14		nucleotide binding protein FliI
SPF544_00639	CDS	639	fliH			flagellar assembly protein FliH
SPF544_00640	CDS	990	fliG			flagellar motor switch protein FliG
SPF544_00641	CDS	1635	fliF			flagellar basal body M-ring protein FliF
SPF544_00642	CDS	315				flagellar hook-basal body protein FliE
SPF544_00643	CDS	1314	fleR			sigma 54-dependent response regulator
SPF544_00644	CDS	1023	flrB			sensor kinase HydH
SPF544_00645	CDS	1305				ATPase associated with chromosome architecture
SPF544_00646	CDS	609	lolA			outer membrane lipoprotein carrier protein
SPF544_00647	CDS	2385	ftsK			cell division protein FtsK
SPF544_00648	CDS	951	trxB1	1.8.1.9		thioredoxin reductase
SPF544_00649	CDS	669	aat	2.3.2.6		leucyl/phenylalanyl-tRNA protein transferase
SPF544_00650	CDS	372				rhodanese domain protein
SPF544_00651	CDS	222	infA			translation initiation factor IF-1
SPF544_00652	CDS	1359	pmbA			peptide maturation protein PmbA
SPF544_00653	CDS	777				hypothetical protein
SPF544_00654	CDS	951				eukaryotic small stress protein PASS1
SPF544_00655	CDS	2829	nrdA	1.17.4.1		ribonucleoside-diphosphate reductase	alpha subunit
SPF544_00656	CDS	1104	nrdB	1.17.4.1		ribonucleoside-diphosphate reductase	beta subunit
SPF544_00657	CDS	486				hypothetical protein
SPF544_00658	CDS	1491	lysU	6.1.1.6		lysine tRNA synthetase	heat inducible
SPF544_00659	CDS	972	prfB			peptide chain release factor 2 (RF-2)
SPF544_00660	CDS	402				hypothetical protein
SPF544_00661	CDS	804	motB_1			flagellar motor protein MotB
SPF544_00662	CDS	774	motA_1			flagellar motor protein MotA
SPF544_00663	CDS	717	fliA			flagellar biosynthesis sigma factor FliA
SPF544_00664	CDS	870				flagellar biosynthesis MinD
SPF544_00665	CDS	1140				flagellar GTP-binding protein FlhF
SPF544_00666	CDS	2079	flhA			flagellar biosynthetic protein FlhA
SPF544_00667	CDS	1149	flhB			flagellar biosynthetic protein FlhB
SPF544_00668	CDS	771	fliR			flagellar biosynthetic protein FliR
SPF544_00669	CDS	270	fliQ			flagellar biosynthetic protein FliQ
SPF544_00670	CDS	750				flagellar biosynthetic protein FliP
SPF544_00671	CDS	411	fliO			flagellar assembly protein FliO
SPF544_00672	CDS	330				flagellar motor switch protein FliN
SPF544_00673	CDS	1062	fliM			flagellar protein
SPF544_00674	CDS	240				hypothetical protein
SPF544_00675	CDS	1296				oxidoreductase (L-gululonolactone oxidase)
SPF544_00676	CDS	723		1.-.-.-		oxidoreductase	short chain dehydrogenase/reductase family
SPF544_00677	CDS	927				transcriptional regulator	LysR family
SPF544_00678	CDS	234				hypothetical protein
SPF544_00679	CDS	1242				hypothetical protein
SPF544_00680	CDS	1197				hypothetical protein
SPF544_00681	CDS	198				hypothetical protein
SPF544_00682	CDS	2583	alaS_1	6.1.1.7		alanyl tRNA synthetase
SPF544_00683	CDS	453				regulatory protein RecX
SPF544_00684	CDS	1047	recA			RecA bacterial DNA recombination protein
SPF544_00685	CDS	936				hypothetical protein
SPF544_00686	CDS	495				hypothetical 17.2kDa protein	CinA-related competence damage protein
SPF544_00687	CDS	195				hypothetical protein
SPF544_00688	CDS	2541	mutS			DNA mismatch repair protein MutS
SPF544_00689	CDS	1689				outer membrane protein
SPF544_00690	CDS	2541				periplasmic protein
SPF544_00691	CDS	996	hemB	4.2.1.24		porphobilinogen synthase
SPF544_00692	CDS	393				hypothetical protein
SPF544_00693	CDS	1479				long chain fatty acid transporter
SPF544_00694	CDS	2562	lysC			aspartokinase
SPF544_00695	CDS	3231				ATP-dependent DNA helicase (UvrD/Rep helicase)
SPF544_00696	CDS	1074	mrp			ATPase (Mrp)
SPF544_00697	CDS	555				hypothetical protein
SPF544_00698	CDS	891	oxyR_1			hydrogen peroxide-inducible genes activator OxyR
SPF544_00699	CDS	1101				major facilitator family transporter
SPF544_00700	CDS	951				hypothetical protein
SPF544_00701	CDS	972		2.7.1.130		tetraacyl disaccharide 4'-kinase
SPF544_00702	CDS	1767				ABC transporter	ATP binding/permease protein MsbA
SPF544_00703	CDS	783				hypothetical protein
SPF544_00704	CDS	1002	pyrD	1.3.98.1		dihydroorotate oxidase
SPF544_00705	CDS	999				hypothetical protein
SPF544_00706	CDS	687				hypothetical protein
SPF544_00707	CDS	1161		1.3.8.4		acyl CoA dehydrogenase
SPF544_00708	CDS	1185	atoB	2.3.1.9		acyl CoA C-acetyltransferase
SPF544_00709	CDS	315				hypothetical protein
SPF544_00710	CDS	1608		6.4.1.3		propionyl CoA carboxylase beta subunit
SPF544_00711	CDS	795		4.2.1.17		enoyl CoA hydratase/isomerase (crotonase)
SPF544_00712	CDS	1965		6.3.4.14		acyl CoA carboxylase subunit alpha subunit
SPF544_00713	CDS	909	mvaB	4.1.3.4		hydroxymethylglutaryl-CoA lyase
SPF544_00714	CDS	1941				acetoacetyl CoA synthetase
SPF544_00715	CDS	417				hypothetical protein
SPF544_00716	CDS	1026	metN			D-methionine transport ATP binding protein MetN
SPF544_00717	CDS	648	metI			ATP binding protein	permease protein
SPF544_00718	CDS	780				29 kDa immunogenic protein
SPF544_00719	CDS	1419				coiled coil domain protein
SPF544_00720	CDS	201				hypothetical protein
SPF544_00721	CDS	732				SAM-dependent methyltransferase
SPF544_00722	CDS	531				histidinol phosphate phosphatase
SPF544_00723	CDS	2067	glyS	6.1.1.14		glycyl tRNA synthetase	beta subunit
SPF544_00724	CDS	906	glyQ	6.1.1.14		glycyl tRNA synthetase	alpha subunit
SPF544_00725	CDS	786	com1			27 kDa outer membrane protein
SPF544_00726	CDS	2166	uvrD	3.6.1.-		DNA dependent ATPase I and helicase II
SPF544_00727	CDS	960	pip	3.4.11.5		proline iminopeptidase
SPF544_00728	CDS	438	dtD	3.1.-.-		D-tyrosyl-tRNA
SPF544_00729	CDS	768	vacJ			lipoprotein VacJ-like protein
SPF544_00730	CDS	960	gshB	6.3.2.3		glutathione synthetase
SPF544_00731	CDS	1296				glutamate-cysteine ligase
SPF544_00732	CDS	897				ABC transporter	transmembrane permease	permeases of drug/metabolite transporter type
SPF544_00733	CDS	282				hypothetical protein
SPF544_00734	CDS	351				rhodanese domain protein
SPF544_00735	CDS	663				hypothetical protein
SPF544_00736	CDS	1653				alkaline phosphatase
SPF544_00737	CDS	699	udk_2	2.7.1.48		uridine kinase
SPF544_00738	CDS	789	fabI	1.3.1.9		enoyl reductase
SPF544_00739	CDS	1875	ppiD	5.2.1.8		peptidyl prolyl cis-trans isomerase D
SPF544_00740	tRNA	77				tRNA-Asp(gtc)
SPF544_00741	tRNA	76				tRNA-Val(tac)
SPF544_00742	CDS	303	hupB			HupB DNA binding protein HU-beta
SPF544_00743	CDS	2451	lon	3.4.21.53		ATP-dependent protease La
SPF544_00744	CDS	1275	clpX			ATP-dependent Clp protease	ATP binding subunit ClpX
SPF544_00745	CDS	645	clpP	3.4.21.92		ATP-dependent Clp protease	proteolytic subunit ClpP
SPF544_00746	CDS	1332	tig			trigger factor TF (FKBP-type peptidyl prolyl cis-trans isomerase)
SPF544_00747	tRNA	85				tRNA-Leu(tag)
SPF544_00748	tRNA	76				tRNA-His(gtg)
SPF544_00749	tRNA	77				tRNA-Arg(tct)
SPF544_00750	tRNA	77				tRNA-Pro(tgg)
SPF544_00751	CDS	1227				site specific recombinase	phage integrase
SPF544_00752	CDS	1851				ABC transporter	ATP-binding component
SPF544_00753	CDS	675	rnc	3.1.26.3		ribonuclease III
SPF544_00754	CDS	393				transmembrane protein
SPF544_00755	CDS	756	lepB-1	3.4.21.89		signal peptidase I (lepB-1)
SPF544_00756	CDS	1833	lepA_1			GTP binding elongation factor LepA
SPF544_00757	CDS	1017		3.2.1.-		membrane bound lytic murein transglycosylase
SPF544_00758	CDS	1140				general secretion pathway protein L
SPF544_00759	CDS	471	yghD			putative general secretion pathway protein M-type YghD
SPF544_00760	CDS	531				hypothetical protein
SPF544_00761	CDS	1326		3.1.5.1		deoxyguanosinetriphosphate triphosphohydrolase
SPF544_00762	tRNA	76				tRNA-Glu(ttc)
SPF544_00763	tRNA	76				tRNA-Glu(ttc)
SPF544_00764	tRNA	76				tRNA-Ala(ggc)
SPF544_00765	CDS	1086				hypothetical protein
SPF544_00766	CDS	441	gloA	4.4.1.5		lactoylglutathione lyase
SPF544_00767	CDS	528				transmembrane protein
SPF544_00768	CDS	1218	legC2			microtubule binding protein	putative
SPF544_00769	CDS	315				hypothetical protein
SPF544_00770	CDS	258				acylphosphatase
SPF544_00771	CDS	354				hypothetical protein
SPF544_00772	CDS	1332	clsB	2.7.8.-		Cardiolipin synthase B
SPF544_00773	CDS	966				lipase
SPF544_00774	CDS	1662	legLC8			leucine-rich repeat- and coiled coil-containing protein
SPF544_00775	CDS	303				hypothetical protein
SPF544_00776	CDS	420				hypothetical protein
SPF544_00777	CDS	1281				major facilitator family transporter
SPF544_00778	CDS	1281				chloride channel protein (voltage gated)
SPF544_00779	CDS	504				hypothetical protein
SPF544_00780	CDS	480				hypothetical protein
SPF544_00781	CDS	1806				glutathione-regulated potassium efflux system
SPF544_00782	CDS	915				methanol dehydrogenase regulatory protein
SPF544_00783	CDS	951				transmembrane protein
SPF544_00784	CDS	1989				transglutaminase domain protein
SPF544_00785	CDS	1188	roxA	1.14.11.47	COG2850	50S ribosomal protein L16 3-hydroxylase
SPF544_00786	CDS	327				hypothetical protein
SPF544_00787	CDS	903				hydrolase
SPF544_00788	CDS	903				integral membrane protein
SPF544_00789	CDS	1182				ectonucleoside triphosphate diphosphohydrolase I
SPF544_00790	CDS	534				transporting ATPase
SPF544_00791	CDS	1806				hypothetical protein
SPF544_00792	CDS	606	gst	2.5.1.18		glutathione S-transferase
SPF544_00793	CDS	996				hypothetical protein
SPF544_00794	CDS	1263		3.4.16.4		D-alanyl-D-alanine carboxypeptidase
SPF544_00795	CDS	1413	gltX	6.1.1.17		glutamate tRNA synthetase catalytic subunit
SPF544_00796	CDS	2730		2.7.3.-		sensory box histidine kinase/response regulator
SPF544_00797	CDS	1245		2.7.1.11		6-phosphofructokinase
SPF544_00798	CDS	414	pilE_1			fimbrial protein	type IV pilin	PilE
SPF544_00799	CDS	411	pilE_2			Tfp pilus assembly protein	major type IV pilin class A
SPF544_00800	CDS	318	bolA			putative regulator of murein genes BolA
SPF544_00801	CDS	1422				amino acid antiporter
SPF544_00802	CDS	1431				hypothetical protein
SPF544_00803	CDS	753	kdsB	2.7.7.38		3-deoxy-manno-octulosonate cytidylyltransferase
SPF544_00804	CDS	180	lpxK	2.7.1.130		tetraacyldisaccharide-1-P-4'-kinase
SPF544_00805	CDS	672				glycoprotease (O-sialoglycoprotein endopeptidase)
SPF544_00806	CDS	1959				ATP dependent DNA helicase (DEAD box family) Rad3
SPF544_00807	CDS	336				ferredoxin II (4Fe-4S)
SPF544_00808	CDS	2793				hypothetical protein
SPF544_00809	CDS	2646				hypothetical protein
SPF544_00810	CDS	558				hypothetical protein
SPF544_00811	CDS	270				putative Fe(2+)-trafficking protein
SPF544_00812	CDS	927	indA			indigoidine synthase A-like protein	uncharacterized enzyme involved in pigment biosynthesis
SPF544_00813	tRNA	76				tRNA-Phe(gaa)
SPF544_00814	CDS	1152				hypothetical protein
SPF544_00815	CDS	744				hypothetical protein
SPF544_00816	CDS	255				hypothetical protein
SPF544_00817	CDS	615	legL7_1			leucine-rich repeat-containing protein
SPF544_00818	CDS	1296	hipA	2.7.11.1	COG3550	Serine/threonine-protein kinase toxin HipA
SPF544_00819	CDS	282	hipB_1			Antitoxin HipB
SPF544_00820	CDS	90				hypothetical protein
SPF544_00821	CDS	1893				methoxymalonyl CoA synthase
SPF544_00822	CDS	1044				pyoverdine biosynthesis regulatory gene SyrP-like protein
SPF544_00823	CDS	1482				coenzyme F390 synthetase
SPF544_00824	CDS	1317				polyketide synthase	type I
SPF544_00825	CDS	1521				peptide synthetase
SPF544_00826	CDS	1128				acyl CoA dehydrogenase
SPF544_00827	CDS	855		1.1.1.157		3-hydroxyacyl CoA dehydrogenase
SPF544_00828	CDS	240				hypothetical protein
SPF544_00829	CDS	1005				transmembrane protein
SPF544_00830	CDS	984				3'	5'-cyclic nucleotide phosphodiesterase
SPF544_00831	CDS	672				transcriptional regulator LuxR
SPF544_00832	CDS	750				hypothetical protein
SPF544_00833	CDS	993	legLC4			leucine-rich repeat- and coiled coil-containing protein
SPF544_00834	CDS	1341				hypothetical protein
SPF544_00835	CDS	1125	sec7			guanine nucleotide exchange protein
SPF544_00836	CDS	864	yegS	2.7.1.-		lipid kinase YegS
SPF544_00837	CDS	810		3.1.4.17		3'	5'-cyclic nucleotide phosphodiesterase
SPF544_00838	CDS	2235	legC4			coiled-coil-containing protein
SPF544_00839	CDS	576				hypothetical protein
SPF544_00840	CDS	1290				hypothetical permease
SPF544_00841	CDS	1104				chloromuconate cycloisomerase
SPF544_00842	CDS	1320				EbhA protein
SPF544_00843	CDS	1605	legL5			leucine-rich repeat-containing protein
SPF544_00844	CDS	1995				hypothetical protein
SPF544_00845	CDS	774				hypothetical protein
SPF544_00846	CDS	1515				hypothetical protein
SPF544_00847	CDS	567		5.2.1.8		peptidyl-prolyl cis-trans isomerase (rotamase)
SPF544_00848	CDS	2100				hypothetical protein
SPF544_00849	CDS	1311				hypothetical protein
SPF544_00850	CDS	2934				hypothetical protein
SPF544_00851	CDS	1566				hypothetical protein
SPF544_00852	CDS	228				hypothetical protein
SPF544_00853	CDS	567				transcriptional regulator	TetR family
SPF544_00854	CDS	765				hypothetical protein
SPF544_00855	CDS	243				hypothetical protein
SPF544_00856	CDS	1794				hypothetical protein
SPF544_00857	CDS	624		2.5.1.18		glutathione S-transferase
SPF544_00858	CDS	420				organic hydroperoxide resistance protein OsmC	predicted redox protein	regulator of sulfide bond formation
SPF544_00859	CDS	378				hypothetical protein
SPF544_00860	CDS	243				hypothetical protein
SPF544_00861	CDS	894				major outer membrane protein
SPF544_00862	CDS	603				hypothetical protein
SPF544_00863	CDS	861	legG1			UVB-resistance protein UVR8
SPF544_00864	CDS	585				intracellular protease	ThiJ/PfpI family
SPF544_00865	CDS	1896				hypothetical teichoic acid biosynthesis protein)
SPF544_00866	CDS	1368				hypothetical protein
SPF544_00867	CDS	303				hypothetical protein
SPF544_00868	CDS	264				hypothetical protein
SPF544_00869	CDS	1044				hypothetical protein
SPF544_00870	CDS	1200				hypothetical; 3-hydroxy-3-methylglutaryl coenzyme A reductase-like protein
SPF544_00871	CDS	738	hyuE	5.1.99.-		hydantoin racemase
SPF544_00872	CDS	1314	gad	3.5.4.3		guanine aminohydrolase
SPF544_00873	CDS	2814				hypothetical protein
SPF544_00874	CDS	468				phosphohistidine phosphatase SixA
SPF544_00875	CDS	546				dihydrofolate reductase
SPF544_00876	CDS	417				glutathione S-transferase-related protein-like protein
SPF544_00877	CDS	735				hypothetical protein
SPF544_00878	CDS	651				hypothetical protein
SPF544_00879	CDS	501				hypothetical protein
SPF544_00880	CDS	861				polysaccharide deacetylase
SPF544_00881	CDS	225				hypothetical protein
SPF544_00882	CDS	1194		3.2.1.-		(outer) membrane bound lytic murein transglycosylase family protein
SPF544_00883	CDS	558				hypothetical protein
SPF544_00884	CDS	807				hypothetical protein
SPF544_00885	CDS	315				hypothetical protein
SPF544_00886	CDS	1110	hisC2	2.6.1.9		histidinol phosphate aminotransferase
SPF544_00887	CDS	342		4.2.1.96		pterin 4 alpha carbinolamine dehydratase
SPF544_00888	CDS	918	secF			protein export protein SecF
SPF544_00889	CDS	1857	secD			protein export protein SecD
SPF544_00890	CDS	336	yajC			transmembrane protein YajC	preprotein translocase subunit
SPF544_00891	CDS	834	tgt_1	2.4.2.29		queuine tRNA-ribosyltransferase
SPF544_00892	CDS	1014	queA	5.-.-.-		S-adenosylmethionine:tRNA ribosyltransferase-isomerase
SPF544_00893	CDS	414				hypothetical protein
SPF544_00894	CDS	1854	uup-A			ABC transporter ATP binding protein
SPF544_00895	CDS	492				aspartyl protease
SPF544_00896	CDS	387				endoribonuclease L-PSP
SPF544_00897	CDS	2124	spoT	3.1.7.2		guanosine-3	5-bis(diphosphate)-3-pyrophosphohydrolase
SPF544_00898	CDS	204	rpoZ	2.7.7.6		DNA-directed RNA polymerase subunit omega
SPF544_00899	CDS	630	gmk	2.7.4.8		guanylate kinase
SPF544_00900	CDS	867				stress-induced protein
SPF544_00901	CDS	708	rph	2.7.7.56		ribonuclease PH
SPF544_00902	CDS	1035	pilT			twitching motility protein PilT
SPF544_00903	CDS	696				pyridoxal-5'-phosphate dependent enzyme family protein
SPF544_00904	CDS	789	proC	1.5.1.2		pyrroline-5-carboxylate reductase
SPF544_00905	CDS	576				hypothetical	YGGT family protein
SPF544_00906	CDS	603				hypothetical protein
SPF544_00907	CDS	282				hypothetical protein
SPF544_00908	CDS	1689		3.4.21.-		serine metalloprotease
SPF544_00909	CDS	1008	oruR			transcriptional regulator OruR	AraC family
SPF544_00910	CDS	1326	ahcY	3.3.1.1		adenosylhomocysteinase
SPF544_00911	CDS	1149	metK	2.5.1.6		S-adenosylmethionine synthetase
SPF544_00912	CDS	1113		6.3.5.5		carbamoyl phosphate synthase	small subunit
SPF544_00913	CDS	1140	dnaJ			heat shock protein DnaJ	chaperone protein
SPF544_00914	CDS	1935	dnaK			chaperone protein DnaK	heat shock protein Hsp70
SPF544_00915	CDS	600	grpE			heat shock protein GrpE
SPF544_00916	CDS	1338	dhs1	2.5.1.54		2-keto-3-deoxy-D-arabino-heptulosonate 7-phosphate synthase
SPF544_00917	CDS	1062	hemE	4.1.1.37		uroporphyrinogen decarboxylase
SPF544_00918	CDS	339		4.1.2.25		dihydroneopterin aldolase FolB	putative kinase
SPF544_00919	CDS	696	ftsN			Cell division protein FtsN
SPF544_00920	CDS	1761	argS	6.1.1.19		arginyl tRNA synthetase
SPF544_00921	CDS	1059				transporter	permease
SPF544_00922	CDS	2073	recG_1	3.6.1.-		ATP dependent DNA helicase RecG
SPF544_00923	CDS	1143				cation efflux family protein
SPF544_00924	CDS	759				transporter	Zip family
SPF544_00925	CDS	603				Maf-like protein (septum formation)
SPF544_00926	CDS	1269	eno	4.2.1.11		enolase
SPF544_00927	CDS	270				transmembrane protein
SPF544_00928	CDS	879		2.7.1.36		putative mevalonate kinase
SPF544_00929	CDS	948		4.1.1.33		mevalonate diphosphate decarboxylase
SPF544_00930	CDS	654				radical activating enzyme
SPF544_00931	CDS	969				outer membrane protein
SPF544_00932	CDS	531				peptidoglycan associated lipoprotein
SPF544_00933	CDS	603				hypothetical protein
SPF544_00934	CDS	924				ABC transport system periplasmic substrate binding protein
SPF544_00935	CDS	738				ABC transporter	ATP binding protein
SPF544_00936	CDS	1125				ABC transporter	permease
SPF544_00937	CDS	825				hypothetical protein
SPF544_00938	CDS	300				hypothetical protein
SPF544_00939	CDS	1059				hypothetical protein
SPF544_00940	CDS	1029		5.3.3.2		isopentenyl-diphosphate delta-isomerase
SPF544_00941	CDS	1299		1.1.1.34		hydroxymethylglutaryl CoA reductase
SPF544_00942	CDS	879				hypothetical protein
SPF544_00943	tRNA	76				tRNA-Lys(ttt)
SPF544_00944	tRNA	76				tRNA-Lys(ttt)
SPF544_00945	tRNA	77				tRNA-Arg(tcg)
SPF544_00946	CDS	1161	intD			Prophage dlp12 integrase
SPF544_00947	CDS	1005	yhcG_1	3.1.-.-	COG4804	Putative nuclease YhcG
SPF544_00948	CDS	483				hypothetical protein
SPF544_00949	CDS	1275	tphA_1			TphA (ProP)
SPF544_00950	CDS	513				hypothetical protein
SPF544_00951	CDS	684	rutD	3.5.1.-		Putative aminoacrylate hydrolase RutD
SPF544_00952	CDS	804				hypothetical protein
SPF544_00953	CDS	240				hypothetical protein
SPF544_00954	CDS	198				hypothetical protein
SPF544_00955	CDS	396				hypothetical protein
SPF544_00956	CDS	1908		3.6.3.3		cadmium efflux ATPase
SPF544_00957	CDS	171				hypothetical protein
SPF544_00958	CDS	2136	cadA-1_1	3.6.1.-		cadmium translocating P-type ATPase CadA
SPF544_00959	CDS	3150				cobalt/zinc/cadmium efflux RND transporter	permease protein HelA
SPF544_00960	CDS	1257				cation efflux system HelB
SPF544_00961	CDS	1245				cobalt/zinc/cadmium efflux RND transporter	outer membrane protein
SPF544_00962	CDS	663				phage repressor
SPF544_00963	CDS	873	lvrA_1			LvrA
SPF544_00964	CDS	384	lvrB			LvrB
SPF544_00965	CDS	198	csrA-2_1			carbon storage regulator
SPF544_00966	CDS	435				putative exported protein
SPF544_00967	CDS	609				hypothetical protein
SPF544_00968	CDS	837				putative exported protein
SPF544_00969	CDS	459				hypothetical protein
SPF544_00970	CDS	699				hypothetical protein
SPF544_00971	CDS	324				hypothetical protein
SPF544_00972	CDS	264				hypothetical protein
SPF544_00973	CDS	387				hypothetical protein
SPF544_00974	CDS	351				hypothetical protein
SPF544_00975	CDS	663				hypothetical protein
SPF544_00976	CDS	783				hypothetical protein
SPF544_00977	CDS	1314				exported membrane protein
SPF544_00978	CDS	390				hypothetical protein
SPF544_00979	CDS	2775				Type IV secretory protein VirB4 components
SPF544_00980	CDS	996				hypothetical protein
SPF544_00981	CDS	1383				membrane protein	Tfp pilus assembly	pilus retraction ATPase PilT
SPF544_00982	CDS	1569				membrane protein
SPF544_00983	CDS	210				hypothetical protein
SPF544_00984	CDS	333				hypothetical protein
SPF544_00985	CDS	2007				conjugative coupling factor TraD
SPF544_00986	CDS	486				hypothetical protein
SPF544_00987	CDS	210				hypothetical protein
SPF544_00988	CDS	969				hypothetical protein
SPF544_00989	CDS	804				putative integrase
SPF544_00990	CDS	900				putative integrase
SPF544_00991	CDS	186				hypothetical protein
SPF544_00992	CDS	507				antirestriction protein
SPF544_00993	CDS	618				hypothetical protein
SPF544_00994	CDS	492				4-diphosphocytidyl-2-methyl-D-erithritol synthase
SPF544_00995	CDS	819	dam_1	2.1.1.72		DNA adenine methylase
SPF544_00996	CDS	1671	dnaZX	2.7.7.7		DNA polymerase III subunits gamma and tau
SPF544_00997	CDS	339	ybaB		COG0718	Nucleoid-associated protein YbaB
SPF544_00998	CDS	594	recR			recombinational DNA repair protein RecR
SPF544_00999	CDS	861				hypothetical protein
SPF544_01000	CDS	1998				hypothetical protein
SPF544_01001	CDS	1467				hypothetical protein
SPF544_01002	CDS	726				DNA-binding response regulator
SPF544_01003	CDS	642				hypothetical protein
SPF544_01004	CDS	717				hypothetical protein
SPF544_01005	CDS	1266				Mg2+ and Co2+ transporter CorB	hemolysin
SPF544_01006	CDS	537	ppa	3.6.1.1		inorganic pyrophosphatase
SPF544_01007	CDS	342	hit			HIT family hydrolase
SPF544_01008	CDS	540	folE2	3.5.4.16		GTP cyclohydrolase I
SPF544_01009	CDS	1092		1.1.1.-		L-sorbosone dehydrogenase
SPF544_01010	CDS	2190	pnp	2.7.7.8		polyribonucleotide nucleotidyltransferase
SPF544_01011	CDS	276	rpsO			30S ribosomal protein S15 (S15/S13E)
SPF544_01012	CDS	129				hypothetical protein
SPF544_01013	CDS	912				tRNA pseudouridine synthase B
SPF544_01014	CDS	372	rbfA			ribosome binding factor A
SPF544_01015	CDS	2607	infB			initiation factor IF2-beta (IF-2 gamma	IF-2 alpha)
SPF544_01016	CDS	1479	nusA			N utilization substance protein A
SPF544_01017	CDS	444	rimP		COG0779	Ribosome maturation factor RimP
SPF544_01018	tRNA	77				tRNA-Met(cat)
SPF544_01019	CDS	1440	nuoN	1.6.5.3		NADH dehydrogenase I	N subunit
SPF544_01020	CDS	1506	nuoM	1.6.5.3		NADH dehydrogenase I	M subunit
SPF544_01021	CDS	1974	nuoL	1.6.5.3		NADH dehydrogenase I	L subunit
SPF544_01022	CDS	306	nuoK	1.6.5.3		NADH dehydrogenase I	K subunit
SPF544_01023	CDS	660	nuoJ	1.6.5.3		NADH dehydrogenase I	J subunit
SPF544_01024	CDS	501	nuoI	1.6.5.3		NADH dehydrogenase I	I subunit
SPF544_01025	CDS	1023	nuoH	1.6.5.3		NADH dehydrogenase I	H subunit
SPF544_01026	CDS	2352	nuoG	1.6.5.3		NADH dehydrogenase I	G subunit
SPF544_01027	CDS	1278	nuoF	1.6.5.3		NADH dehydrogenase I	F subunit
SPF544_01028	CDS	504				NADH dehydrogenase I	E subunit
SPF544_01029	CDS	1254	nuoD	1.6.5.3		NADH dehydrogenase I	D subunit
SPF544_01030	CDS	684	nuoC	1.6.5.3		NADH dehydrogenase I	C subunit
SPF544_01031	CDS	477	nuoB2	1.6.5.3		NADH dehydrogenase I	B subunit
SPF544_01032	CDS	357	nuoA	1.6.5.3		NADH dehydrogenase I	A subunit
SPF544_01033	tRNA	85				tRNA-Leu(gag)
SPF544_01034	CDS	324	secG			preprotein translocase	SecG subunit
SPF544_01035	CDS	750	tpiA			triosephosphate isomerase (TIM)
SPF544_01036	CDS	3456	lepA_2			interaptin
SPF544_01037	CDS	1368	mrsA			phosphoglucomutase/phosphomannomutase MrsA
SPF544_01038	CDS	876				7	8-dihydropteroate synthase
SPF544_01039	CDS	1911	ftsH	3.4.24.-		cell division protein FtsH
SPF544_01040	CDS	621		2.1.1.-		ribosomal RNA large subunit methyltransferase J
SPF544_01041	CDS	267			COG1534	RNA-binding protein
SPF544_01042	CDS	1977				O-acetyltransferase
SPF544_01043	CDS	1728	frgA_2			siderophore biosynthetic protein	iron repressed gene FrgA
SPF544_01044	CDS	555		2.7.8.5		phosphatidylglycerophosphate synthase
SPF544_01045	CDS	693				DnaA-like family protein
SPF544_01046	CDS	801				hypothetical protein
SPF544_01047	CDS	1314				hypothetical protein
SPF544_01048	CDS	1503	yhiP			peptide transport protein	POT family
SPF544_01049	CDS	1383				hypothetical protein
SPF544_01050	CDS	1110				patatin family protein
SPF544_01051	CDS	798	aroE	1.1.1.25		shikimate-5-dehydrogenase
SPF544_01052	CDS	2592	pepN_2	3.4.11.2		aminopeptidase N
SPF544_01053	CDS	1932	prkA	2.7.11.1		serine protein kinase
SPF544_01054	CDS	1266				hypothetical protein
SPF544_01055	CDS	1524				sporulation protein
SPF544_01056	CDS	861	vipE			VipE
SPF544_01057	CDS	1206				aminopeptidase
SPF544_01058	CDS	2052				hypothetical protein
SPF544_01059	CDS	1998	rep	3.6.1.-		ATP-dependent DNA helicase Rep
SPF544_01060	CDS	150				hypothetical protein
SPF544_01061	CDS	846	yrfI			heat shock protein 33	redox regulated chaperonin
SPF544_01062	CDS	498				hypothetical protein
SPF544_01063	CDS	960				tyrosine phosphatase II superfamily protein
SPF544_01064	CDS	1011				aldo/keto reductase
SPF544_01065	CDS	813				sugar kinase
SPF544_01066	CDS	1827	bipA			virulence regulator BipA
SPF544_01067	CDS	888		2.7.1.23		sugar kinase
SPF544_01068	CDS	1668	recN_1			DNA repair protein RecN
SPF544_01069	CDS	207				cold shock protein CspE
SPF544_01070	CDS	1728				hypothetical protein
SPF544_01071	CDS	972				hypothetical protein
SPF544_01072	CDS	1257				hypothetical protein
SPF544_01073	CDS	6678	sidH			SidH
SPF544_01074	CDS	723	legU2			UBOX-containing protein
SPF544_01075	CDS	1848	vipD			VipD
SPF544_01076	CDS	1641				hypothetical protein
SPF544_01077	CDS	381	yciA	3.1.2.-		acyl-CoA thioester hydrolase
SPF544_01078	CDS	2370				transcription accessory protein
SPF544_01079	CDS	666	tpm	2.1.1.67		thiopurine S-methyltransferase
SPF544_01080	CDS	1815	glmS	2.6.1.16		glucosamine-fructose-6-phosphate aminotransferase	isomerizing
SPF544_01081	CDS	1302				phospholipase/lecithinase/hemolysin	lysophospholipase A	glycerophospholipid-cholesterol acyltransferase
SPF544_01082	CDS	765				rhodanese domain protein
SPF544_01083	CDS	471	smpB			SsrA (tmRNA) binding protein
SPF544_01084	CDS	465				peroxiredoxin	AhpC/TSA family protein
SPF544_01085	CDS	1200				major facilitator superfamily protein
SPF544_01086	CDS	1407				PhoH protein (phosphate starvation inducible protein)
SPF544_01087	CDS	1014		1.1.1.205		inosine 5'-monophosphate dehydrogenase
SPF544_01088	CDS	1086				hypothetical histidine-rich protein
SPF544_01089	CDS	810		3.1.1.23		Thermostable monoacylglycerol lipase
SPF544_01090	CDS	234				hypothetical protein
SPF544_01091	CDS	963				hypothetical protein
SPF544_01092	CDS	981				ribonuclease	T2 family
SPF544_01093	CDS	1305				TPR repeat protein
SPF544_01094	CDS	216				cold shock transcriptional regulator CspA
SPF544_01095	CDS	1458	hemG	1.3.3.4		protoporphyrinogen oxidase
SPF544_01096	CDS	1383	amiC	3.5.1.4		amidase	6-aminohexanoate-cyclic-dimer hydrolase
SPF544_01097	CDS	1650				hypothetical protein	KQDN repeats
SPF544_01098	CDS	927				hypothetical protein
SPF544_01099	CDS	933				TPR (repeat) domain protein
SPF544_01100	CDS	1059				hypothetical protein
SPF544_01101	CDS	486				hypothetical protein
SPF544_01102	CDS	912				hypothetical protein
SPF544_01103	CDS	996				MoxR protein (ATPase) methanol dehydrogenase regulatory protein
SPF544_01104	CDS	444				hypothetical protein
SPF544_01105	CDS	987				nitrogen regulation protein
SPF544_01106	CDS	1911	legC8			coiled-coil containing protein
SPF544_01107	CDS	756				pteridine reductase 1
SPF544_01108	CDS	1113				hypothetical protein
SPF544_01109	CDS	495		4.2.3.12		6-pyruvoyl tetrahydropterin synthase	putative
SPF544_01110	CDS	2178				primosomal protein N'
SPF544_01111	CDS	393				thioesterase
SPF544_01112	CDS	270				hypothetical protein
SPF544_01113	CDS	795	thyA	2.1.1.45		thymidylate synthase (TS)
SPF544_01114	CDS	771	lgt	2.4.99.-		prolipoprotein diacylglyceryl transferase
SPF544_01115	CDS	807				hypothetical protein
SPF544_01116	CDS	2295	ptsP	2.7.3.9		phosphoenolpyruvate protein phosphotransferase PtsP
SPF544_01117	CDS	528		3.6.1.-		(di)nucleoside polyphosphate hydrolase
SPF544_01118	CDS	1011				L-asparaginase I (cytoplasmic)
SPF544_01119	CDS	885				hypothetical protein
SPF544_01120	CDS	1386	glmU			UDP-N-acetylglucosamine pyrophosphorylase
SPF544_01121	CDS	1242				arsenite efflux protein ArsB
SPF544_01122	CDS	1290				queuosine precursor transporter
SPF544_01123	CDS	1065	corA_1			cobalt/magnesium uptake transporter
SPF544_01124	CDS	1734				hypothetical protein
SPF544_01125	CDS	636	nth	4.2.99.18		endonuclease III
SPF544_01126	CDS	615				iron-sulfur cluster binding protein
SPF544_01127	CDS	2013	metG_1	6.1.1.10		methionyl tRNA synthetase
SPF544_01128	CDS	570		4.1.1.-		3-octaprenyl-4-hydroxybenzoate carboxy-lyase
SPF544_01129	CDS	738				hypothetical protein
SPF544_01130	CDS	543				hypothetical protein
SPF544_01131	CDS	687				ExsB protein
SPF544_01132	CDS	1437	rfbA_1	2.7.7.22		phosphomannose isomerase GDP mannose pyrophosphorylase
SPF544_01133	CDS	1914				hypothetical protein
SPF544_01134	CDS	1875	gidA_2			glucose inhibited division protein A
SPF544_01135	CDS	627	gidB	2.1.-.-		glucose inhibited division protein B
SPF544_01136	CDS	771	soj			sporulation initiation inhibitor protein Soj
SPF544_01137	CDS	870				chromosome partitioning protein ParB
SPF544_01138	CDS	543				hypothetical protein
SPF544_01139	CDS	273				hypothetical protein
SPF544_01140	CDS	870		1.9.3.1		cytochrome c oxidase	subunit III
SPF544_01141	CDS	543	coxG			cytochrome c oxidase	assembly transmembrane protein CoxG
SPF544_01142	CDS	1617		1.9.3.1		cytochrome c oxidase	subunit I
SPF544_01143	CDS	1206		1.9.3.1		cytochrome c oxidase	subunit II
SPF544_01144	CDS	1614				cytochrome c
SPF544_01145	CDS	354				hypothetical protein
SPF544_01146	CDS	1029	capM2			CapM protein	capsular polysaccharide biosynthesis
SPF544_01147	CDS	606				transporter	LysE family
SPF544_01148	CDS	426				hypothetical protein
SPF544_01149	CDS	753		2.1.1.-		ubiquinone/menaquinone biosynthesis methyltransferase UbiE
SPF544_01150	CDS	618	ubiJ		COG3165	Ubiquinone biosynthesis accessory factor UbiJ
SPF544_01151	CDS	117				hypothetical protein
SPF544_01152	CDS	1650				ubiquinone biosynthesis AarF
SPF544_01153	CDS	186	tatA			Sec-independent protein translocase protein TatA
SPF544_01154	CDS	270	tatB			sec-independent protein translocase TatB
SPF544_01155	CDS	261				hypothetical protein
SPF544_01156	CDS	1116				hypothetical protein
SPF544_01157	CDS	870	msrA	1.8.4.11		peptide methionine sulfoxide reductase
SPF544_01158	CDS	189				hypothetical protein
SPF544_01159	CDS	1935	tynA			histamine oxidase
SPF544_01160	CDS	1272		3.4.16.-		serine carboxypeptidase
SPF544_01161	CDS	1488				hypothetical protein
SPF544_01162	CDS	1443				hypothetical protein
SPF544_01163	CDS	192				hypothetical protein
SPF544_01164	CDS	291				hypothetical protein
SPF544_01165	CDS	210				hypothetical protein
SPF544_01166	CDS	504				hypothetical protein
SPF544_01167	CDS	1047				hypothetical protein
SPF544_01168	CDS	963				lytic murein transglycosylase
SPF544_01169	CDS	1179		3.4.16.4		(serine-type) D-alanyl-D-alanine carboxypeptidase
SPF544_01170	CDS	420				hypothetical protein
SPF544_01171	CDS	327				hypothetical protein
SPF544_01172	CDS	1194				ABC transporter	permease
SPF544_01173	CDS	690				ABC transporter	ATP binding protein
SPF544_01174	CDS	1146				lipoprotein
SPF544_01175	CDS	1629				outer membrane efflux protein
SPF544_01176	CDS	831	apaH	3.6.1.41		bis(5'-nucleosyl)tetraphosphatase	symmetrical
SPF544_01177	CDS	1338				hypothetical protein
SPF544_01178	CDS	771	ksgA	2.1.1.-		dimethyladenosine transferase
SPF544_01179	CDS	402	panD	4.1.1.11		aspartate-1-decarboxylase
SPF544_01180	CDS	717	tatC			sec-independent (periplasmic) protein translocase protein TatC
SPF544_01181	CDS	312	hspQ			Heat shock protein HspQ
SPF544_01182	CDS	195				hypothetical protein
SPF544_01183	CDS	714	ubiB	1.5.1.30		CDP-6-deoxy-3	4-glucoseen reductase
SPF544_01184	CDS	1467	yigC	4.1.1.-		oxidoreductase	3-octaprenyl-4-hydroxybenzoate carboxy-lyase
SPF544_01185	CDS	1263				transcription termination factor Rho
SPF544_01186	CDS	327	trxA			RSc1188; probable thioredoxin 1
SPF544_01187	CDS	729	rsmE	2.1.1.193	COG1385	Ribosomal RNA small subunit methyltransferase E
SPF544_01188	CDS	1395	fum	4.2.1.2		fumarate hydratase
SPF544_01189	CDS	624				hypothetical protein
SPF544_01190	CDS	1173				hypothetical BNR/Asp box repeat protein
SPF544_01191	CDS	837	waaM_1	2.3.1.-		lipid A lauroyl acyltransferase
SPF544_01192	CDS	849	waaM_2	2.3.1.-		WaaM
SPF544_01193	CDS	1071				hypothetical protein
SPF544_01194	CDS	831		2.3.1.129		UDP-N-acetylglucosamine acyltransferase	acyl-[acyl carrier protein]-UDP-N-acetylglucosamine-O-acyltransferase
SPF544_01195	CDS	1032	lpxD_1	2.3.1.-		UDP-3-O-[3-hydroxymyristoyl] glucosamine N-acyltransferase
SPF544_01196	CDS	1152	lpxB_2	2.4.1.182		lipid A-disaccharide synthase
SPF544_01197	CDS	858				hypothetical protein
SPF544_01198	CDS	1803				ABC transporter	ATP binding protein
SPF544_01199	CDS	471				hypothetical protein
SPF544_01200	CDS	315				hypothetical protein
SPF544_01201	CDS	1827	wbmI			asparagine synthetase (B)
SPF544_01202	CDS	114				hypothetical protein
SPF544_01203	CDS	966				hypothetical protein
SPF544_01204	CDS	138				hypothetical protein
SPF544_01205	CDS	267				hypothetical protein
SPF544_01206	CDS	216				hypothetical protein
SPF544_01207	CDS	951		2.5.1.47		cystathionine beta synthase
SPF544_01208	CDS	1044				hypothetical protein
SPF544_01209	CDS	726				hypothetical protein
SPF544_01210	CDS	717				hypothetical protein
SPF544_01211	CDS	312	hipB_2			integration host factor beta subunit
SPF544_01212	CDS	567	dcd	3.5.4.13		deoxycytidine triphosphate deaminase
SPF544_01213	CDS	756				stomatin like transmembrane protein
SPF544_01214	CDS	1506				transmembrane protein
SPF544_01215	CDS	1593				hypothetical protein
SPF544_01216	CDS	972				major outer membrane protein
SPF544_01217	CDS	867				major outer membrane protein
SPF544_01218	CDS	867				major outer membrane protein
SPF544_01219	CDS	885				sodium-type flagellar protein
SPF544_01220	CDS	1038	pyrC	3.5.2.3		dihydroorotase	homodimeric type
SPF544_01221	CDS	624	rnt	3.1.13.-		ribonuclease T
SPF544_01222	CDS	606				peroxynitrite reductase	AhpC/Tsa family
SPF544_01223	CDS	318				glutaredoxin-related protein
SPF544_01224	CDS	579	sodB	1.15.1.1		superoxide dismutase
SPF544_01225	CDS	1170	argD	2.6.1.11		N-acetylornithine aminotransferase ArgD
SPF544_01226	CDS	768	rbn	3.1.26.11		Ribonuclease BN
SPF544_01227	CDS	783		3.1.4.46		glycerophosphoryl diester phosphodiesterase
SPF544_01228	CDS	1671	maeA	1.1.1.38		malate dehydrogenase (NAD-linked)	malic enzyme
SPF544_01229	CDS	969				SUA5/yciO/yrdC family:Sua5/YciO/YrdC/YwlC protein family protein
SPF544_01230	tRNA	87				tRNA-Leu(cag)
SPF544_01231	CDS	852	psd	4.1.1.65		phosphatidylserine decarboxylase
SPF544_01232	CDS	2616				hypothetical protein
SPF544_01233	CDS	1530				hypothetical protein
SPF544_01234	CDS	1350		3.4.24.-		zinc metalloprotease (virulence metalloprotease)
SPF544_01235	CDS	333				hypothetical protein
SPF544_01236	CDS	855				hypothetical protein
SPF544_01237	CDS	2238	parC	5.99.1.-		DNA topoisomerase IV subunit A
SPF544_01238	CDS	423	atpC	3.6.3.14		ATP synthase epsilon chain	ATP synthase F1 epsilon subunit
SPF544_01239	CDS	1377	atpD_1	3.6.3.14		H+-transporting two-sector ATPase	ATP synthase F1 subunit beta
SPF544_01240	CDS	867	atpG	3.6.3.14		ATP synthase gamma chain	ATP synthase F1 gamma chain
SPF544_01241	CDS	1554		3.6.3.14		F0F1-ATPase subunit alpha	ATP synthase alpha chain
SPF544_01242	CDS	543	atpH_1	3.6.3.14		ATP synthase F1	delta subunit
SPF544_01243	CDS	471	atpF	3.6.3.14		ATP synthase F0	B subunit
SPF544_01244	CDS	276	atpE	3.6.3.14		ATP synthase F0	C subunit
SPF544_01245	CDS	837	atpB	3.6.3.14		ATP synthase F0	A subunit
SPF544_01246	CDS	396	atpI			ATP synthase protein I
SPF544_01247	CDS	246				hypothetical protein
SPF544_01248	CDS	588				hemolysin	lipoprotein
SPF544_01249	CDS	573				periplasmic protein
SPF544_01250	CDS	600	gmhA			phosphoheptose isomerase
SPF544_01251	CDS	357				hypothetical protein
SPF544_01252	CDS	1812				lipoprotein
SPF544_01253	CDS	852				tetrapyrrole (corrin/porphyrin) methylase
SPF544_01254	CDS	1068				alkane-1-monooxygenase
SPF544_01255	CDS	2166				sulfate transporter
SPF544_01256	CDS	801	legP			astacin protease
SPF544_01257	CDS	1839				hypothetical protein
SPF544_01258	CDS	1341	thdF			GTP binding protein in thiophene and furan oxidation (GTPase)
SPF544_01259	CDS	1671				inner membrane protein	60 kDa
SPF544_01260	CDS	228				hypothetical protein
SPF544_01261	CDS	345	rnpA	3.1.26.5	COG0594	Ribonuclease P protein component
SPF544_01262	CDS	135	rpmH			50S ribosomal protein L34
SPF544_01263	CDS	1359	dnaA			chromosomal replication initiator protein DnaA
SPF544_01264	CDS	1104		2.7.7.7		DNA polymerase III beta chain
SPF544_01265	CDS	1062				DNA recombination and repair protein ATPase RecF
SPF544_01266	CDS	2418	gyrB	5.99.1.3		DNA gyrase subunit B
SPF544_01267	CDS	1041				peptidylarginine deiminase
SPF544_01268	CDS	1893	speA	4.1.1.19		biosynthetic arginine decarboxylase
SPF544_01269	CDS	846				putative hydrolase
SPF544_01270	CDS	1260				hypothetical protein
SPF544_01271	CDS	258	hfq			host factor-I protein for bacteriophage Q beta replication
SPF544_01272	CDS	1245				GTP binding protein HflX
SPF544_01273	CDS	471	resA			thiol-disulfide oxidoreductase ResA
SPF544_01274	CDS	1578				hypothetical protein
SPF544_01275	CDS	840				pirin-like protein
SPF544_01276	CDS	1212				transmembrane protein
SPF544_01277	CDS	99				hypothetical protein
SPF544_01278	CDS	1074				multidrug resistance protein
SPF544_01279	CDS	933				hypothetical protein
SPF544_01280	CDS	906				hypothetical protein
SPF544_01281	CDS	1386				outer membrane efflux protein
SPF544_01282	CDS	1677		3.4.24.-		hemagglutinin/protease	zinc metalloprotease
SPF544_01283	CDS	150				hypothetical protein
SPF544_01284	CDS	912				integral membrane protein
SPF544_01285	CDS	480				alpha helix protein
SPF544_01286	CDS	2124	rlmL		COG0116	Ribosomal RNA large subunit methyltransferase K/L
SPF544_01287	CDS	543				transmembrane protein
SPF544_01288	CDS	426				hemin binding protein Hbp
SPF544_01289	CDS	573				Rcp
SPF544_01290	CDS	1392				amino acid permease
SPF544_01291	CDS	996	pit			low affinity inorganic phosphate transporter
SPF544_01292	CDS	642				ubiquinone biosynthesis protein COQ7
SPF544_01293	CDS	2958	rre41			sensory box (GGDEF/EAL domain) regulatory protein
SPF544_01294	CDS	891				hypothetical protein
SPF544_01295	CDS	1194				leucine aminopeptidase
SPF544_01296	CDS	1026				hypothetical protein
SPF544_01297	CDS	762				hypothetical protein
SPF544_01298	CDS	357				hypothetical protein
SPF544_01299	CDS	723				hypothetical protein
SPF544_01300	CDS	744	artJ_3			arginine 3rd transport system periplasmic binding protein
SPF544_01301	CDS	1518	legA10			ankyrin repeat-containing protein
SPF544_01302	CDS	498				hypothetical protein
SPF544_01303	CDS	996				integral membrane protein
SPF544_01304	CDS	2229				hypothetical protein
SPF544_01305	CDS	702				hypothetical protein
SPF544_01306	CDS	192				hypothetical protein
SPF544_01307	CDS	861				hypothetical protein
SPF544_01308	CDS	237				hypothetical protein
SPF544_01309	CDS	876				hypothetical protein
SPF544_01310	CDS	213				hypothetical protein
SPF544_01311	CDS	399				hypothetical protein
SPF544_01312	CDS	663				chloramphenicol acetyltransferase
SPF544_01313	CDS	879				acetyltransferase
SPF544_01314	CDS	1296				amino acid transporter	permease
SPF544_01315	CDS	867				integral membrane protein
SPF544_01316	CDS	153				hypothetical protein
SPF544_01317	CDS	483				hypothetical protein
SPF544_01318	CDS	894		4.1.3.30		carboxyphosphoenolpyruvate phosphonomutase
SPF544_01319	CDS	735				transferase enzyme
SPF544_01320	CDS	702				hypothetical protein
SPF544_01321	CDS	909				transcriptional regulator	LysR family
SPF544_01322	CDS	720				hypothetical protein
SPF544_01323	CDS	405				putative regulator	MerR family transcription regulators
SPF544_01324	CDS	744				hypothetical protein
SPF544_01325	CDS	1092				hypothetical protein
SPF544_01326	CDS	282				phage related integrase
SPF544_01327	CDS	183				hypothetical protein
SPF544_01328	CDS	666				methylase
SPF544_01329	CDS	1179				multidrug resistance protein
SPF544_01330	CDS	1272				hypothetical protein
SPF544_01331	CDS	1188	aroH	2.5.1.54		phospho-2-dehydro-3-deoxyheptonate aldolase
SPF544_01332	CDS	111				hypothetical protein
SPF544_01333	CDS	927				hypothetical protein
SPF544_01334	CDS	819				hypothetical protein
SPF544_01335	CDS	1305				phosphoribosylglycinamide synthetase ATP-grasp (A) domain protein
SPF544_01336	CDS	591				YdeN-like protein
SPF544_01337	CDS	948				transmembrane protein
SPF544_01338	tRNA	76				tRNA-Asn(gtt)
SPF544_01339	CDS	1179	aatA	2.6.1.1		aspartate aminotransferase A
SPF544_01340	CDS	1992	uvrB			excinuclease ABC subunit B
SPF544_01341	CDS	1602				diguanylate cyclase/phosphodiesterase domain 2
SPF544_01342	CDS	1572				glutamate synthase
SPF544_01343	CDS	315				hypothetical protein
SPF544_01344	CDS	582				hypothetical protein
SPF544_01345	CDS	1311	pepP	3.4.11.9		Xaa-Pro aminopeptidase
SPF544_01346	CDS	1203	ubiH	1.14.13.-		2-octaprenyl-6-methoxyphenol hydroxylase
SPF544_01347	CDS	1164				2-polyprenyl-6-methoxyphenol hydroxylase
SPF544_01348	CDS	768				hypothetical protein
SPF544_01349	CDS	1326				hypothetical protein
SPF544_01350	CDS	459				hypothetical protein
SPF544_01351	CDS	948				glutathione synthase/ribosomal protein S6 modification enzyme
SPF544_01352	CDS	1524				hypothetical protein
SPF544_01353	CDS	474				hypothetical protein
SPF544_01354	CDS	1926				hypothetical protein
SPF544_01355	CDS	591				hypothetical protein
SPF544_01356	CDS	732				glutamine ABC transporter
SPF544_01357	CDS	447				hypothetical protein
SPF544_01358	CDS	3975				hypothetical protein
SPF544_01359	CDS	465				hypothetical protein
SPF544_01360	CDS	2100	vacB	3.1.-.-		(exo)ribonuclease R
SPF544_01361	CDS	762		2.1.1.-		tRNA/rRNA methyltransferase
SPF544_01362	CDS	651	rpiA	5.3.1.6		ribose-5-phosphate isomerase A
SPF544_01363	CDS	1380				cytosolic IMP-GMP specific 5'-nucleotidase
SPF544_01364	CDS	1194				hypothetical protein
SPF544_01365	CDS	342				alkylphosphonate uptake protein PhnA
SPF544_01366	CDS	453				two component sensor and regulator	histidine kinase response regulator
SPF544_01367	CDS	2691	polI	2.7.7.7		DNA polymerase I
SPF544_01368	CDS	1056		2.3.1.-		UDP-3-O-[3-hydroxymyristoyl] glucosamine N-acyltransferase
SPF544_01369	CDS	783				hypothetical protein
SPF544_01370	CDS	1230	fabF	2.3.1.41		3-oxoacyl-(acyl carrier protein) synthase
SPF544_01371	CDS	861				hypothetical protein
SPF544_01372	CDS	576		1.8.4.11		peptide methionine sulfoxide reductase
SPF544_01373	CDS	597				cytochrome oxidase-like protein
SPF544_01374	CDS	1281				xanthine/uracil permease
SPF544_01375	CDS	807				hypothetical protein
SPF544_01376	CDS	270				hypothetical protein
SPF544_01377	CDS	1803				hypothetical protein
SPF544_01378	CDS	1038	fdfT			squalene and phytoene synthases
SPF544_01379	CDS	2727				hypothetical protein
SPF544_01380	CDS	189			COG3385	IS4 family transposase ISLpn6
SPF544_01381	CDS	1344	nadA			quinolinate synthetase A (NadA)
SPF544_01382	CDS	1650	nadB1	1.4.3.16		L-aspartate oxidase
SPF544_01383	CDS	1371		4.3.2.2		adenylsuccinate lyase
SPF544_01384	CDS	1704				sulfate transporter
SPF544_01385	CDS	1704		1.3.99.-		acyl CoA dehydrogenase	short chain specific
SPF544_01386	CDS	999				choloylglycine hydrolase
SPF544_01387	CDS	2388		2.7.9.2		phosphoenolpyruvate synthase
SPF544_01388	CDS	1440				Na+/H+ antiporter
SPF544_01389	CDS	843	nadC	2.4.2.19		nicotinate-nucleotide pyrophosphorylase
SPF544_01390	CDS	1092	murG	2.4.1.227		UDP-N-acetylglucosamine-N-acetylmuramyl- (pentapeptide) pyrophosphoryl-undecaprenol N-acetylglucosamine transferase
SPF544_01391	CDS	1416	dapE_1			succinyl-diaminopimelate desuccinylase
SPF544_01392	CDS	318			COG1555	putative protein
SPF544_01393	CDS	1038	mreB			rod shape determining protein MreB
SPF544_01394	CDS	909	mreC			rod shape determining protein MreC
SPF544_01395	CDS	480	mreD			rod shape determining protein MreD
SPF544_01396	CDS	603				pseudouridine synthase
SPF544_01397	CDS	699				hypothetical protein
SPF544_01398	CDS	1257	icd	1.1.1.42		isocitrate dehydrogenase	NADP-dependent
SPF544_01399	CDS	336	clpS			ATP-dependent Clp protease adapter protein ClpS
SPF544_01400	CDS	2268	cl			ATP binding protease component ClpA
SPF544_01401	CDS	780		2.-.-.-		lipopolysaccharide biosynthesis glycosyltransferase
SPF544_01402	CDS	1251				O-antigen biosynthesis protein
SPF544_01403	CDS	336				neurogenic locus notch protein precursor
SPF544_01404	CDS	600				rhomboid family protein
SPF544_01405	CDS	903				peptidase	M23/M37 family
SPF544_01406	CDS	1332	xseA	3.1.11.6		exonuclease VII	large subunit
SPF544_01407	CDS	1725	tolC			agglutination protein
SPF544_01408	CDS	735				periplasmic protein
SPF544_01409	CDS	1920				two component histidine kinase	GGDEF domain protein/EAL domain protein
SPF544_01410	CDS	726				hypothetical protein
SPF544_01411	CDS	1341				flavin containing monooxygenae
SPF544_01412	CDS	369				hypothetical protein
SPF544_01413	CDS	810			COG3385	IS4 family transposase ISRm16
SPF544_01414	CDS	846				oxidoreductase dehydrogenase	short chain
SPF544_01415	CDS	1287	wbpA	1.1.1.136	COG0677	UDP-N-acetyl-D-glucosamine 6-dehydrogenase
SPF544_01416	CDS	975	rfbB_1	4.2.1.46		dTDP-glucose 4	6-dehydratase RmlB
SPF544_01417	CDS	1221	mshA	2.4.1.250	COG0438	D-inositol 3-phosphate glycosyltransferase
SPF544_01418	CDS	1362				hypothetical protein
SPF544_01419	CDS	1050				hypothetical protein
SPF544_01420	CDS	1380				hypothetical protein
SPF544_01421	CDS	189				hypothetical protein
SPF544_01422	CDS	777	trpC	4.1.1.48		indole-3-glycerol phosphate synthase
SPF544_01423	CDS	1023	trpD	2.4.2.18		anthranilate phosphoribosyltransferase
SPF544_01424	CDS	579	pabA	4.1.3.27		anthranilate synthase component II
SPF544_01425	CDS	726				ABC transporter	ATP binding protein
SPF544_01426	CDS	510	lptA		COG1934	Lipopolysaccharide export system protein LptA
SPF544_01427	CDS	570	lptC			Lipopolysaccharide export system protein LptC
SPF544_01428	CDS	528				hydrolase	HAD superfamily	subfamily III A
SPF544_01429	CDS	963				polysialic acid capsule expression protein
SPF544_01430	CDS	798				toluene tolerance ABC transporter	ATP binding protein Ttg2A
SPF544_01431	CDS	783				toluene tolerance protein Ttg2B
SPF544_01432	CDS	477				toluene tolerance protein Ttg2C
SPF544_01433	CDS	609				signal peptide protein	toluene tolerance protein Ttg2D
SPF544_01434	CDS	282				hypothetical protein
SPF544_01435	CDS	246	yrbA			hypothetical BolA like protein
SPF544_01436	CDS	1269	murA	2.5.1.7		UDP-N-acetylglucosamine 1-carboxyvinyltransferase
SPF544_01437	CDS	759				hypothetical
SPF544_01438	CDS	678				ABC transporter	ATP binding protein
SPF544_01439	CDS	1251				ABC transporter	permease protein
SPF544_01440	CDS	1017				membrane fusion protein
SPF544_01441	CDS	594				hypothetical protein
SPF544_01442	CDS	1416	fleQ			transcriptional regulator FleQ
SPF544_01443	CDS	258				hypothetical protein
SPF544_01444	CDS	936		3.4.21.-		signal peptide peptidase SppA (protease IV)
SPF544_01445	CDS	720	ccmA			heme exporter protein CcmA
SPF544_01446	CDS	681	ccmB			heme exporter protein CcmB
SPF544_01447	CDS	756	ccmC			heme exporter protein CcmC
SPF544_01448	CDS	159				cytochrome c-type biogenesis protein CcmD
SPF544_01449	CDS	432	ccmE			cytochrome c-type biogenesis protein CcmE
SPF544_01450	CDS	1953	ccmF			cytochrome c-type biogenesis protein CcmF
SPF544_01451	CDS	534	dsbE			thiol:disulfide interchange protein DsbE
SPF544_01452	CDS	402				c-type cytochrome biogenesis protein CcmH
SPF544_01453	CDS	687	cycH			cytochrome c type biogenesis protein CcmH
SPF544_01454	CDS	204			COG3360	Dodecin
SPF544_01455	CDS	405				cytochrome c type biogenesis protein CycH
SPF544_01456	CDS	552		3.2.2.-		3-methyladenine DNA glycosylase
SPF544_01457	CDS	1827	recQ	3.6.1.-		ATP-dependent DNA helicase RecQ
SPF544_01458	CDS	1155		1.3.8.1		acyl CoA dehydrogenase	short chain specific
SPF544_01459	CDS	777		4.2.1.55		3-hydroxyisobutyryl Coenzyme A hydrolase
SPF544_01460	CDS	1059		4.2.1.17		3-hydroxyisobutyryl Coenzyme A hydrolase
SPF544_01461	CDS	867				hypothetical protein
SPF544_01462	CDS	1581	prfC			peptide chain release factor 3
SPF544_01463	CDS	384				hypothetical protein
SPF544_01464	CDS	1398	pntB	1.6.1.2		NAD(P) transhydrogenase
SPF544_01465	CDS	297	pntAb2	1.6.1.2		transmembrane NAD(P) transhydrogenase
SPF544_01466	CDS	1134	pntAa	1.6.1.1		alanine dehydrogenase and pyridine nucleotide transhydrogenase
SPF544_01467	CDS	555				hypothetical transporter
SPF544_01468	CDS	276				hypothetical protein
SPF544_01469	CDS	1098				two component response regulator with GGDEF domain protein
SPF544_01470	CDS	642				hypothetical protein
SPF544_01471	tRNA	88				tRNA-Ser(gga)
SPF544_01472	CDS	435				hypothetical protein
SPF544_01473	CDS	447				hypothetical protein
SPF544_01474	CDS	1038				glycosyl hydrolase
SPF544_01475	CDS	1281				sodium:dicarboxylate symporter
SPF544_01476	CDS	1134	dapE_2			N-succinyl-diaminopimelate desuccinylase
SPF544_01477	CDS	831	dapD	2.3.1.117		2	3	4	5-tetrahydropyridine-2-carboxylate N-succinyltransferase DapD
SPF544_01478	CDS	894				1-acyl-sn-glycerol-3-phosphate acyltransferase
SPF544_01479	CDS	1152	metC	4.4.1.8		cystathionine beta-lyase
SPF544_01480	CDS	2316				sensory box protein/GGDEF/EAL domains
SPF544_01481	CDS	1350				kynurenine 3-monooxygenase
SPF544_01482	CDS	753				hypothetical protein
SPF544_01483	CDS	1371				cytokinin oxidase
SPF544_01484	CDS	510				hypothetical protein
SPF544_01485	CDS	378				hypothetical protein
SPF544_01486	CDS	960				Na/Ca antiporter
SPF544_01487	CDS	705				hypothetical protein
SPF544_01488	CDS	1068		3.2.2.-		A/G specific adenine glycosylase
SPF544_01489	CDS	1542				hypothetical protein
SPF544_01490	CDS	657				hypothetical protein
SPF544_01491	CDS	897				hypothetical protein
SPF544_01492	CDS	183				hypothetical protein
SPF544_01493	CDS	339				hypothetical protein
SPF544_01494	CDS	1086				DegP protease (Do-like	S2-serine-like)
SPF544_01495	CDS	546				hydrolase	isochorismatase family
SPF544_01496	CDS	744		1.1.1.35		3-oxoacyl-(acyl carrier protein) reductase
SPF544_01497	CDS	498				flagellar biosynthesis/type III secretory pathway chaperone
SPF544_01498	CDS	321				negative regulator of flagellin synthesis
SPF544_01499	CDS	702				flagella basal body P-ring formation protein FlgA
SPF544_01500	CDS	408				cytochrome c5
SPF544_01501	CDS	558	enhA_2			enhanced entry protein EnhA
SPF544_01502	CDS	771				Bvg accessory factor
SPF544_01503	CDS	459				MraZ protein
SPF544_01504	CDS	927	mraW			S-adenosylmethyl transferase MraW
SPF544_01505	CDS	339				cell division transmembrane protein FtsL
SPF544_01506	CDS	1662	pbpB			penicillin binding protein 3
SPF544_01507	CDS	1452	murE	6.3.2.13		UDP-N-acetylmuramyl-tripeptide synthetase MurE
SPF544_01508	CDS	1053		1.1.1.-		erythronate-4-phosphate dehydrogenase
SPF544_01509	CDS	660				transmembrane protein
SPF544_01510	CDS	639				phosphatidylglycerophosphatase B
SPF544_01511	CDS	1245				hypothetical protein
SPF544_01512	CDS	750	etfB			electron transfer flavoprotein	beta subunit
SPF544_01513	CDS	939	etfA-2			electron transfer flavoprotein	alpha subunit
SPF544_01514	CDS	1122	ald	1.4.1.1		alanine dehydrogenase
SPF544_01515	CDS	2385	ponA			penicillin binding protein 1A
SPF544_01516	CDS	1011				hypothetical protein
SPF544_01517	CDS	1065	pilM			type IV pilus biogenesis protein PilM
SPF544_01518	CDS	549	pilN			type IV pilus biogenesis protein PilN
SPF544_01519	CDS	600	pilO			type IV pilus biogenesis protein PilO
SPF544_01520	CDS	588	pilP			type IV pilus biogenesis protein PilP
SPF544_01521	CDS	2097	pilQ			type IV pilus biogenesis protein PilQ
SPF544_01522	CDS	528		2.7.1.71		shikimate kinase
SPF544_01523	CDS	1110	aroB	4.2.3.4		3-dehydroquinate synthetase
SPF544_01524	CDS	1452				DamX-related protein
SPF544_01525	CDS	432				universal stress protein A (UspA)
SPF544_01526	CDS	987	ribF			riboflavin biosynthesis RibF
SPF544_01527	CDS	2796	ileS	6.1.1.5		isoleucyl tRNA synthetase
SPF544_01528	CDS	465	lspA	3.4.23.36	COG0597	Lipoprotein signal peptidase
SPF544_01529	CDS	564	eda_1			2-dehydro-3-deoxy-phosphogluconate aldolase
SPF544_01530	CDS	2190				LidA
SPF544_01531	CDS	3126				hypothetical protein
SPF544_01532	CDS	888	era			GTP-binding protein Era
SPF544_01533	CDS	690	recO			DNA repair protein RecO
SPF544_01534	CDS	1176				hypothetical protein
SPF544_01535	CDS	888	legL1			Gala protein type 1	3 or 4
SPF544_01536	CDS	747	pdxJ			pyridoxal phosphate biosynthetic protein PdxJ
SPF544_01537	CDS	1818		1.2.7.3		2-oxoglutarate ferredoxin oxidoreductase alpha subunit
SPF544_01538	CDS	969	korB	1.2.7.3		2-oxoglutarate ferredoxin oxidoreductase beta subunit
SPF544_01539	CDS	675				carrier/transport protein
SPF544_01540	CDS	807				nitrilase
SPF544_01541	CDS	1443	tldD			TldD protein
SPF544_01542	CDS	879	ychK			phosphoesterase
SPF544_01543	CDS	1668				AMP-binding protein
SPF544_01544	CDS	3462	mfd			transcription repair coupling factor
SPF544_01545	CDS	1263				transmembrane protein
SPF544_01546	CDS	1179				hypothetical protein
SPF544_01547	CDS	900				hypothetical protein
SPF544_01548	CDS	2022	lig	6.5.1.2		DNA ligase
SPF544_01549	CDS	2184	hbpA			bacterial extracellular solute-binding protein
SPF544_01550	CDS	978				peptide ABC transporter	permease protein
SPF544_01551	CDS	1347				peptide ABC transporter	permease protein
SPF544_01552	CDS	3447	dnaE	2.7.7.7		DNA polymerase III	alpha subunit
SPF544_01553	CDS	1242				hypothetical protein
SPF544_01554	CDS	885				4-hydroxybenzoate octaprenyltransferase
SPF544_01555	CDS	1509				LphB
SPF544_01556	CDS	1878				nucleoside-diphosphate sugar epimerases
SPF544_01557	CDS	552				hypothetical protein
SPF544_01558	CDS	1695				hypothetical protein
SPF544_01559	CDS	741				hypothetical protein
SPF544_01560	CDS	1464				amino acid permeases
SPF544_01561	CDS	1146		3.6.1.5		ecto-ATP diphosphohydrolase II
SPF544_01562	tRNA	75				tRNA-Thr(cgt)
SPF544_01563	CDS	759				hypothetical protein
SPF544_01564	CDS	1080				hypothetical protein
SPF544_01565	CDS	834				transmembrane protein
SPF544_01566	CDS	507				antirestriction protein
SPF544_01567	CDS	423				single strand DNA binding protein
SPF544_01568	CDS	195				hypothetical protein
SPF544_01569	CDS	246				hypothetical protein
SPF544_01570	CDS	900				putative integrase
SPF544_01571	CDS	804				hypothetical protein
SPF544_01572	CDS	204				hypothetical protein
SPF544_01573	CDS	1335				hypothetical protein
SPF544_01574	CDS	270				hypothetical protein
SPF544_01575	CDS	1986				conjugative coupling factor TraD
SPF544_01576	CDS	330				hypothetical protein
SPF544_01577	CDS	174				hypothetical protein
SPF544_01578	CDS	1554				membrane protein
SPF544_01579	CDS	1368				membrane protein	Tfp pilus assembly	pilus retraction ATPase PilT
SPF544_01580	CDS	975				hypothetical protein
SPF544_01581	CDS	2751				Type IV secretory protein VirB4 components
SPF544_01582	CDS	348				hypothetical protein
SPF544_01583	CDS	1263				exported membrane protein
SPF544_01584	CDS	777				hypothetical protein
SPF544_01585	CDS	657				hypothetical protein
SPF544_01586	CDS	363				hypothetical protein
SPF544_01587	CDS	366				hypothetical protein
SPF544_01588	CDS	267				hypothetical protein
SPF544_01589	CDS	327				hypothetical protein
SPF544_01590	CDS	633				hypothetical protein
SPF544_01591	CDS	432				hypothetical protein
SPF544_01592	CDS	822				putative exported protein
SPF544_01593	CDS	588				hypothetical protein
SPF544_01594	CDS	414				putative exported protein
SPF544_01595	CDS	201	csrA-2_2			carbon storage regulator
SPF544_01596	CDS	432				hypothetical protein
SPF544_01597	CDS	900	lvrA_2			LvrA
SPF544_01598	CDS	255				phage repressor
SPF544_01599	CDS	852				putative secreted protein
SPF544_01600	CDS	147				hypothetical protein
SPF544_01601	CDS	2709	mgtA	3.6.1.-		cation efflux transporter
SPF544_01602	CDS	1260				chemiosmotic efflux system B protein C
SPF544_01603	CDS	1134				chemiosmotic efflux system B protein B
SPF544_01604	CDS	3144				chemiosmotic efflux system B protein A
SPF544_01605	CDS	1362				metallo-beta lactamase family protein
SPF544_01606	CDS	1518	deoA	2.4.2.4		thymidine phosphorylase TdRPase
SPF544_01607	CDS	906		2.7.6.1		ribose-phosphate pyrophosphokinase
SPF544_01608	CDS	174				hypothetical protein
SPF544_01609	CDS	2217		3.6.3.-		copper efflux ATPase
SPF544_01610	CDS	882	yegE			sensory box/GGDEF/EAL family protein
SPF544_01611	CDS	372				putative outer membrane lipoprotein
SPF544_01612	CDS	1299				chemiosmotic efflux system C protein C
SPF544_01613	CDS	954				chemiosmotic efflux system C protein B
SPF544_01614	CDS	3213				chemiosmotic efflux system protein A (CzcA)
SPF544_01615	CDS	453				hypothetical protein
SPF544_01616	CDS	312				hypothetical protein
SPF544_01617	CDS	1680				hypothetical protein
SPF544_01618	CDS	156				hypothetical protein
SPF544_01619	CDS	528				hypothetical protein
SPF544_01620	CDS	3087	pcoA			copper efflux ATPase
SPF544_01621	CDS	462				outer membrane lipoprotein
SPF544_01622	CDS	612				hypothetical protein
SPF544_01623	CDS	174				hypothetical protein
SPF544_01624	CDS	510	artJ_4			arginine 3rd transport system periplasmic binding protein
SPF544_01625	CDS	1251				cobalt/zinc/cadmium efflux RND transporter	outer membrane protein
SPF544_01626	CDS	1254				cation efflux system HelB
SPF544_01627	CDS	3159				cobalt/zinc/cadmium efflux RND transporter	permease protein HelA
SPF544_01628	CDS	201				hypothetical protein
SPF544_01629	CDS	297	nmtR			HTH-type transcriptional regulator NmtR
SPF544_01630	CDS	132				hypothetical protein
SPF544_01631	CDS	2142	cadA-1_2	3.6.1.-		cadmium translocating P-type ATPase CadA
SPF544_01632	CDS	99				hypothetical protein
SPF544_01633	CDS	174				hypothetical protein
SPF544_01634	CDS	576				ISKra4 family transposase ISCep1
SPF544_01635	CDS	1521				Tn3 family transposase ISPsy42
SPF544_01636	CDS	1281				Tn3 family transposase ISPsy42
SPF544_01637	CDS	303				hypothetical protein
SPF544_01638	CDS	297				hypothetical protein
SPF544_01639	CDS	666				putative S-isoprenylcysteine methyltransferase
SPF544_01640	CDS	501				hypothetical protein
SPF544_01641	CDS	822				hypothetical protein
SPF544_01642	CDS	762				hypothetical protein
SPF544_01643	CDS	1890				oxidoreductase	FAD-binding
SPF544_01644	CDS	870				hypothetical protein
SPF544_01645	CDS	1473		3.6.3.14		ATP synthase F1	subunit alpha
SPF544_01646	CDS	744		3.6.3.14		H(+) transporting ATP synthase	subunit B
SPF544_01647	CDS	276	atpH_2			ATP synthase subunit c
SPF544_01648	CDS	693	atpA	3.6.3.14		ATP synthase subunit A
SPF544_01649	CDS	279				ATP synthase	putative
SPF544_01650	CDS	411				F0F1-type ATP synthase epsilon subunit-like protein
SPF544_01651	CDS	1425	atpD_2	3.6.3.14		ATP synthase F1	beta chain
SPF544_01652	CDS	441				hypothetical protein
SPF544_01653	CDS	153				hypothetical protein
SPF544_01654	CDS	264				hypothetical protein
SPF544_01655	CDS	543				guanylate cyclase
SPF544_01656	CDS	780				sensory box/GGDEF family protein
SPF544_01657	CDS	690				sensory box/GGDEF family protein
SPF544_01658	CDS	1794	phbC_2	2.3.1.-		polyhydroxyalkanoic synthase
SPF544_01659	CDS	744	phaB_1	1.1.1.36		acetoacetyl CoA reductase
SPF544_01660	CDS	210				cold shock domain family protein
SPF544_01661	CDS	432				hypothetical protein
SPF544_01662	CDS	1029				TPR repeat protein
SPF544_01663	CDS	1293	proP6			proline/betaine transporter ProP6
SPF544_01664	CDS	519		3.5.1.88		polypeptide deformylase
SPF544_01665	CDS	639				hypothetical protein
SPF544_01666	CDS	492				hypothetical protein
SPF544_01667	CDS	258				hypothetical protein
SPF544_01668	CDS	204				prophage regulatory protein-like protein
SPF544_01669	CDS	966				AbiD phage protein-like protein
SPF544_01670	CDS	1182	int			integrase	phage related
SPF544_01671	CDS	276				transposase	TnpA
SPF544_01672	CDS	309				hypothetical protein
SPF544_01673	CDS	11343	pksJ			polyketide synthase	type I
SPF544_01674	CDS	402				hypothetical protein
SPF544_01675	CDS	954	ygjT			drug efflux protein
SPF544_01676	CDS	1863				IcmL-like protein
SPF544_01677	CDS	501	ibpA			global stress protein GspA
SPF544_01678	CDS	552				small HspC2 heat shock protein
SPF544_01679	CDS	1518				sulfate transporter
SPF544_01680	CDS	627		4.2.1.1		(beta)-carbonic anhydrase
SPF544_01681	CDS	297				hypothetical protein
SPF544_01682	CDS	972				ornithine cyclodeaminase
SPF544_01683	CDS	447				hypothetical protein
SPF544_01684	CDS	1503				peptide transport	POT family
SPF544_01685	CDS	582				hypothetical protein
SPF544_01686	CDS	537				hypothetical protein
SPF544_01687	CDS	1431				replication factor C subunit (activator I)
SPF544_01688	CDS	333				Protein archease
SPF544_01689	CDS	1557				alginate O-acetylation protein AlgJ
SPF544_01690	CDS	1422				alginate O-acetylation protein
SPF544_01691	CDS	537				hypothetical protein
SPF544_01692	CDS	1101				hypothetical protein
SPF544_01693	CDS	1224				hypothetical protein
SPF544_01694	CDS	1014				zinc binding dehydrogenase
SPF544_01695	CDS	528				hypothetical protein
SPF544_01696	CDS	1050				hypothetical protein
SPF544_01697	CDS	405				hypothetical protein
SPF544_01698	CDS	1275	bcp			acetylpolyamine aminohydolase
SPF544_01699	CDS	417				hemin binding protein Hbp
SPF544_01700	CDS	924				nucleoside-diphosphate sugar epimerase
SPF544_01701	CDS	1596	legA2			ankyrin repeat-containing protein
SPF544_01702	CDS	1773				purine NTPase	putative
SPF544_01703	CDS	975				chitinase domain protein
SPF544_01704	CDS	1086		1.14.15.7		choline monooxygenase
SPF544_01705	CDS	1122				hypothetical protein
SPF544_01706	CDS	1500				hypothetical protein
SPF544_01707	CDS	720				hypothetical protein
SPF544_01708	CDS	1128				TPR repeat protein	protein-protein interaction
SPF544_01709	CDS	1224				hypothetical protein
SPF544_01710	CDS	1782				UVB-resistance protein UVR8
SPF544_01711	CDS	1530				expressed protein (GH3 )
SPF544_01712	CDS	1692				isovaleryl CoA dehydrogenase
SPF544_01713	CDS	1422				acetyl CoA carboxylase alpha subunit
SPF544_01714	CDS	1062		2.3.1.41		3-oxoacyl-(acyl carrier protein) synthase III
SPF544_01715	CDS	1746				saframycin Mx1 synthetase B
SPF544_01716	CDS	1380		6.2.1.3		acyl CoA ligase
SPF544_01717	CDS	234				hypothetical protein
SPF544_01718	CDS	753	fabG_2	1.1.1.100		3-oxoacyl reductase
SPF544_01719	CDS	1011	fabH_2	2.3.1.41		3-oxoacyl-(acyl carrier protein) synthase III FabH
SPF544_01720	CDS	228				acyl carrier protein
SPF544_01721	CDS	1224				multidrug resistance protein D
SPF544_01722	CDS	1203				sterol desaturase
SPF544_01723	CDS	2343				nitric oxide reductase	subunit B
SPF544_01724	CDS	1833	abcT3_3			multidrug resistance ABC transporter ATP-binding protein (fused permease/ATPase domains)
SPF544_01725	CDS	387				transmembrane protein
SPF544_01726	CDS	3858				hypothetical protein
SPF544_01727	CDS	1209				dipeptidyl aminopeptidase/acylaminoacyl peptidase
SPF544_01728	CDS	1269				GTP cyclohydrolase II; riboflavin biosynthesis
SPF544_01729	CDS	1242				hypothetical protein
SPF544_01730	CDS	645		2.4.2.9		uracil phosphoribosyltransferase
SPF544_01731	CDS	2901				hypothetical protein
SPF544_01732	CDS	138				hypothetical protein
SPF544_01733	CDS	1293	dctA			C4-dicarboxylate transport protein
SPF544_01734	CDS	510				hypothetical protein
SPF544_01735	CDS	756				DedA family protein
SPF544_01736	CDS	2235				hypothetical protein
SPF544_01737	CDS	699				glutamine amidotransferase	class I
SPF544_01738	CDS	1161		1.1.1.-		alcohol dehydrogenase	iron containing
SPF544_01739	CDS	1398				succinate semialdehyde dehydrogenase
SPF544_01740	CDS	1374				glutamine synthetase
SPF544_01741	CDS	789				hypothetical protein
SPF544_01742	CDS	897				hypothetical protein
SPF544_01743	CDS	252				hypothetical protein
SPF544_01744	CDS	1359				metallo-beta-lactamase superfamily protein
SPF544_01745	CDS	651				hypothetical protein
SPF544_01746	CDS	291				hypothetical protein
SPF544_01747	CDS	312	osmY_1			periplasmic	osmotically inducible protein Y-like
SPF544_01748	CDS	1788	phbC_3	2.3.1.-		PHA synthase
SPF544_01749	CDS	1407				phosphate acetyl/butyryltransferase family protein) includes: (de)hydratase mit MaoC domain)
SPF544_01750	CDS	1119	ackA2	2.7.2.1		acetate kinase
SPF544_01751	CDS	891	cbpA			curved DNA binding protein DnaJ
SPF544_01752	CDS	315	cbpM			Chaperone modulatory protein CbpM
SPF544_01753	CDS	564				acyltransferase
SPF544_01754	CDS	552				hypothetical protein
SPF544_01755	CDS	1239				prolidase
SPF544_01756	CDS	561				hypothetical protein
SPF544_01757	CDS	2547				RecB family exonuclease	hypothetical
SPF544_01758	CDS	843				oxidoreductase (NAD-dependent epimerase/dehydratase)
SPF544_01759	CDS	651				hypothetical protein
SPF544_01760	CDS	489				transmembrane protein
SPF544_01761	CDS	1314	ugpB			glycerol-3-phosphate binding periplasmic protein
SPF544_01762	CDS	720	ugpQ	3.1.4.46		glycerophosphoryl diester esterase
SPF544_01763	CDS	696				putative protein
SPF544_01764	CDS	1074		1.4.1.9		Glu/Leu/Phe/Val dehydrogenase
SPF544_01765	CDS	657		2.1.1.-		O-methyltransferase	SAM-dependent
SPF544_01766	CDS	1047	hpd	1.13.11.27		4-hydroxyphenylpyruvate dioxygenase
SPF544_01767	CDS	999				fumarylacetoacetate hydrolase
SPF544_01768	CDS	639		5.2.1.2		glutathione S-transferase
SPF544_01769	CDS	561				hypothetical protein
SPF544_01770	CDS	1404	asnS	6.1.1.22		asparaginyl tRNA synthetase
SPF544_01771	CDS	399				hypothetical protein
SPF544_01772	CDS	684				ABC transporter	ATP binding protein
SPF544_01773	CDS	1248				lipoprotein ABC transporter
SPF544_01774	CDS	879				pirin
SPF544_01775	CDS	621	acpD	3.1.4.14		[acyl carrier protein] phosphodiesterase
SPF544_01776	CDS	921				transcriptional regulator	LysR family
SPF544_01777	tRNA	87				tRNA-Leu(taa)
SPF544_01778	tRNA	74				tRNA-Cys(gca)
SPF544_01779	tRNA	76				tRNA-Gly(gcc)
SPF544_01780	CDS	564	pgsA	2.7.8.5		CDP-diacylglycerol--glycerol-3-phosphate 3-phosphatidyltransferase
SPF544_01781	CDS	660		3.1.3.18		hydrolase (haloacid dehalogenase family)
SPF544_01782	CDS	948	rluC	4.2.1.70		ribosomal large subunit (23S rRNA) pseudouridine synthase C
SPF544_01783	CDS	2004	rne	3.1.4.-		ribonuclease E
SPF544_01784	CDS	1278	legC7			inclusion membrane protein A
SPF544_01785	CDS	2877	hepA			ATP-dependent RNA helicase
SPF544_01786	CDS	1404	legA3			ankyrin repeat domain protein
SPF544_01787	CDS	774				hypothetical Smr domain protein
SPF544_01788	CDS	1023	asd	1.2.1.11		aspartate semialdehyde dehydrogenase
SPF544_01789	CDS	1059				chorismate synthase AroC
SPF544_01790	CDS	933				adenine specific methylase
SPF544_01791	CDS	570				Smr domain protein	DNA mismatch repair protein-like
SPF544_01792	CDS	420				rhodanese domain protein
SPF544_01793	CDS	255	grxC			glutaredoxin 3
SPF544_01794	CDS	489	secB			protein export protein SecB
SPF544_01795	CDS	990	gpsA			glycerol-3-phosphate dehydrogenase (NAD(P)+)
SPF544_01796	CDS	840	murI	5.1.1.3		glutamate racemase
SPF544_01797	CDS	3480				interaptin
SPF544_01798	CDS	303				hypothetical protein
SPF544_01799	CDS	1293				hypothetical protein
SPF544_01800	CDS	231				hypothetical protein
SPF544_01801	CDS	873		4.3.3.7		dihydropicolinate synthase
SPF544_01802	CDS	252				hypothetical protein
SPF544_01803	CDS	183				hypothetical protein
SPF544_01804	CDS	783	bdhA	1.1.1.30		3-hydroxybutyrate dehydrogenase
SPF544_01805	CDS	1161				transmembrane protein
SPF544_01806	CDS	906	motA_2			chemotaxis (motility protein A) transmembrane
SPF544_01807	CDS	939	motB_2			chemotaxis (motility protein B) transmembrane
SPF544_01808	CDS	438				hypothetical protein
SPF544_01809	CDS	1296	sdaC			serine transporter
SPF544_01810	CDS	1926	legA5			cardiac ankyrin repeat protein
SPF544_01811	CDS	1122	uptC			type II secretion system protein (twitching motility protein)
SPF544_01812	CDS	1929		1.1.3.8		L-gulono-gamma-lactone oxidase
SPF544_01813	CDS	837				hypothetical protein
SPF544_01814	CDS	1353	radA			DNA repair protein RadA
SPF544_01815	CDS	894				CG18304 gene product
SPF544_01816	CDS	384				hypothetical protein
SPF544_01817	CDS	231	xseB	3.1.11.6		exodeoxyribonuclease VII small subunit
SPF544_01818	CDS	897	ispA	2.5.1.10		geranyltranstransferase
SPF544_01819	CDS	1005	bioC			biotin synthase BioC
SPF544_01820	CDS	591				competence protein ComF
SPF544_01821	CDS	1074		3.4.24.-		membrane associated zinc metalloprotease
SPF544_01822	CDS	279				hypothetical protein
SPF544_01823	CDS	177				hypothetical protein
SPF544_01824	CDS	1326	hemA	1.2.1.-		glutamyl tRNA reductase
SPF544_01825	CDS	1089	prfA			peptide chain release factor 1 (RF-1)
SPF544_01826	CDS	864		2.1.1.-		protein methyltransferase HemK
SPF544_01827	CDS	477	dksA			DnaK suppressor protein
SPF544_01828	CDS	825				hypothetical protein
SPF544_01829	CDS	1260	kdtA	2.-.-.-		3-deoxy-D-manno-oct-2-ulosonic acid transferase
SPF544_01830	CDS	891				DNA binding protein DnaJ	heat shock protein
SPF544_01831	CDS	774				hypothetical protein
SPF544_01832	CDS	930	sseJ			lysophospholipase A
SPF544_01833	CDS	516				hypothetical protein
SPF544_01834	CDS	219				hypothetical protein
SPF544_01835	CDS	1770	deaD			ATP-dependent RNA helicase
SPF544_01836	CDS	918				transcriptional regulator
SPF544_01837	CDS	2025	fadH			2	4-dienoyl-CoA reductase FadH1
SPF544_01838	CDS	489	sodC	1.15.1.1		superoxide dismutase (copper-zinc)
SPF544_01839	CDS	516				alkylhydroperoxidase AhpD family core domain protein
SPF544_01840	CDS	540				alkylhydroperoxide reductase	AhpC/TSA family
SPF544_01841	CDS	852				hypothetical protein
SPF544_01842	CDS	993	mdh	1.1.1.37		malate dehydrogenase
SPF544_01843	CDS	561	yrfE	3.6.1.-		NUDIX hydrolase
SPF544_01844	CDS	1128		1.3.3.3		(oxygen-independent) coproporphyrinogen III oxidase
SPF544_01845	CDS	1410		3.5.1.4		amidase (enantiomer selective)
SPF544_01846	CDS	834				transmembrane protein
SPF544_01847	CDS	1002	gcp	3.4.24.57		O-sialoglycoprotein endopeptidase
SPF544_01848	CDS	240	rpsU			30S ribosomal protein S21
SPF544_01849	CDS	444	yqeY		COG1610	putative protein YqeY
SPF544_01850	CDS	1734				DNA primase DnaG
SPF544_01851	CDS	1866	rpoD			RNA polymerase sigma 70 factor (RpoD)
SPF544_01852	tRNA	77				tRNA-Met(cat)
SPF544_01853	CDS	1176				transposase (IS652)
SPF544_01854	CDS	366				hypothetical protein
SPF544_01855	CDS	366				TraK
SPF544_01856	CDS	1752				inner membrane protein
SPF544_01857	CDS	276				hypothetical protein
SPF544_01858	CDS	228				hypothetical protein
SPF544_01859	CDS	309				HipA (persistence to inhibition of murein or DNA biosynthesis)
SPF544_01860	CDS	939				hypothetical protein
SPF544_01861	CDS	615				hypothetical protein
SPF544_01862	CDS	207				hypothetical protein
SPF544_01863	CDS	1269				hypothetical protein
SPF544_01864	CDS	666				hypothetical protein
SPF544_01865	CDS	132				hypothetical protein
SPF544_01866	CDS	312				mannose-6-phosphate isomerase
SPF544_01867	CDS	186				hypothetical protein
SPF544_01868	CDS	474				hypothetical protein
SPF544_01869	CDS	918				transcriptional regulator	LysR family
SPF544_01870	CDS	228				hypothetical protein
SPF544_01871	CDS	174				hypothetical	HipA-like protein
SPF544_01872	CDS	159				HipA (persistence to inhibition of murein or DNA biosynthesis)
SPF544_01873	CDS	351				hypothetical protein
SPF544_01874	CDS	579				hypothetical protein
SPF544_01875	CDS	2568	mgt	3.6.3.2		magnesium-transporting ATPase	P-type
SPF544_01876	CDS	150				hypothetical protein
SPF544_01877	CDS	1455				hypothetical protein
SPF544_01878	CDS	927				transcriptional regulator	LysR family
SPF544_01879	CDS	1890	kup			Kup system potassium uptake protein
SPF544_01880	CDS	1779				hypothetical protein
SPF544_01881	CDS	564				hypothetical protein
SPF544_01882	CDS	927	pla	3.4.23.49		plasminogen activator
SPF544_01883	CDS	1707				amino acid permease
SPF544_01884	CDS	2166		1.11.1.6		catalase-peroxidase KatB
SPF544_01885	CDS	1233	proP1			proline/betaine transporter
SPF544_01886	CDS	1305	sdbC			SdbC
SPF544_01887	CDS	885	legL6			leucine-rich repeat-containing protein
SPF544_01888	CDS	465				bacterioferritin (cytochrome b1)
SPF544_01889	CDS	360				hypothetical protein
SPF544_01890	CDS	1071				transcriptional regulator
SPF544_01891	CDS	1200				secreted peptidase
SPF544_01892	CDS	573				aminoglycoside 6'-N-acetyltransferase
SPF544_01893	CDS	1347				hypothetical virulence protein
SPF544_01894	CDS	1065	legL7_2			leucine-rich repeat-containing protein
SPF544_01895	CDS	1515				putative secreted esterase
SPF544_01896	CDS	921				regulatory protein (LysR transcriptional regulator)
SPF544_01897	CDS	540				hypothetical protein
SPF544_01898	CDS	99				hypothetical protein
SPF544_01899	CDS	915				hypothetical protein
SPF544_01900	CDS	402	mutT_2	3.6.1.-		mutator MutT protein
SPF544_01901	CDS	1098				hypothetical protein
SPF544_01902	CDS	306				hypothetical protein
SPF544_01903	CDS	660				hypothetical protein
SPF544_01904	CDS	819				hypothetical protein
SPF544_01905	CDS	1998				hypothetical	patatin-like phospholipase
SPF544_01906	CDS	828				hypothetical protein
SPF544_01907	CDS	1224	ampC	3.5.2.6		AMPC cephalosporinase
SPF544_01908	CDS	126				hypothetical protein
SPF544_01909	CDS	438				hypothetical protein
SPF544_01910	CDS	237				hypothetical protein
SPF544_01911	CDS	294				hypothetical protein
SPF544_01912	CDS	192				transmembrane protein
SPF544_01913	CDS	1107	legA1			ankyrin repeat family protein
SPF544_01914	CDS	120				hypothetical protein
SPF544_01915	CDS	795				hypothetical protein
SPF544_01916	CDS	1716				penicillin-binding protein AmpH	putative
SPF544_01917	CDS	795				hypothetical protein
SPF544_01918	CDS	552				hypothetical protein
SPF544_01919	CDS	2262				hypothetical protein
SPF544_01920	CDS	1695				hypothetical protein-transmembrane region and signal peptide prediction
SPF544_01921	CDS	1347				hypothetical protein
SPF544_01922	CDS	801				hypothetical protein
SPF544_01923	CDS	1647	mdcA			malonate decarboxylase alpha subunit
SPF544_01924	CDS	1197	mdcB_1			acetyl coenzyme A carboxylase	carboxyltransferase subunit beta
SPF544_01925	CDS	720	mdcC			malonate decarboxylase gamma subunit
SPF544_01926	CDS	624	mdcG			nucleotidyltransferases
SPF544_01927	CDS	843	mdcB_2	4.2.-.-		2(5'-triphosphoribosyl)-3'-dephosphocoenzyme A synthase CitG	modifier of citrate lyase
SPF544_01928	CDS	948				putative malonyl-CoA acyl-carrier-protein transacylase
SPF544_01929	CDS	660	phoA			alkaline phosphatase
SPF544_01930	CDS	1749				hypothetical protein
SPF544_01931	CDS	486				hypothetical protein
SPF544_01932	CDS	1044				hypothetical protein
SPF544_01933	CDS	381				hypothetical protein
SPF544_01934	CDS	192				hypothetical protein
SPF544_01935	CDS	1191				florfenicol efflux pump
SPF544_01936	CDS	552				NADPH-dependent FMN reductase domain protein
SPF544_01937	CDS	960				glutathione S-transferase
SPF544_01938	CDS	474				DNA binding protein
SPF544_01939	CDS	411				PhnB protein
SPF544_01940	CDS	540				hypothetical protein
SPF544_01941	CDS	552				hypothetical protein
SPF544_01942	CDS	486				hypothetical protein
SPF544_01943	CDS	267				hypothetical protein
SPF544_01944	CDS	450		2.1.1.-		RNA methyltransferase TrmH family	group 2
SPF544_01945	CDS	651				hypothetical protein
SPF544_01946	CDS	267				hypothetical protein
SPF544_01947	CDS	897				hypothetical protein
SPF544_01948	CDS	225				hypothetical protein
SPF544_01949	CDS	126				hypothetical protein
SPF544_01950	CDS	573				lysine decarboxylase
SPF544_01951	CDS	738		4.2.1.1		carbonic anhydrase Mig5
SPF544_01952	CDS	1221				multidrug resistance protein D
SPF544_01953	CDS	438				hypothetical protein
SPF544_01954	CDS	321				hypothetical protein
SPF544_01955	CDS	2829				hypothetical protein
SPF544_01956	CDS	870				hypothetical protein
SPF544_01957	CDS	1263				sensor histidine kinase/response regulator LuxN
SPF544_01958	CDS	696				hypothetical protein
SPF544_01959	CDS	2424	sidJ_1	6.-.-.-		Calmodulin-dependent glutamylase SidJ
SPF544_01960	CDS	1149				SdeD
SPF544_01961	CDS	2718				SdcA
SPF544_01962	CDS	2754	sidC			SidC	interaptin
SPF544_01963	CDS	3153				RND multidrug efflux transporter MexF
SPF544_01964	CDS	1161				RND multidrug efflux membrane fusion protein
SPF544_01965	CDS	1554				outer membrane efflux protein (RND multidrug efflux)
SPF544_01966	CDS	315				structural toxin protein (hemagglutinin/hemolysin) RtxA
SPF544_01967	CDS	1233				major facilitator family transporter
SPF544_01968	CDS	474				transcriptional regulator	AsnC family
SPF544_01969	CDS	342				hypothetical protein
SPF544_01970	CDS	531				hypothetical protein
SPF544_01971	CDS	369				hypothetical protein
SPF544_01972	CDS	180				transmembrane protein
SPF544_01973	CDS	1131				metal-activated pyridoxal enzyme
SPF544_01974	CDS	2340				hypothetical protein
SPF544_01975	CDS	864				transcriptional regulator	LuxR family
SPF544_01976	CDS	1335				hypothetical protein
SPF544_01977	CDS	1248				hypothetical protein
SPF544_01978	CDS	1623				hypothetical protein with coiled coil domain protein
SPF544_01979	CDS	1551		3.2.1.1		alpha-amylase	putative
SPF544_01980	CDS	1683				hypothetical protein
SPF544_01981	CDS	1044	aroF	2.5.1.54		3-deoxy-D-arabino-heptulosonate 7-phosphate (DAHP) synthase
SPF544_01982	CDS	585				chorismate mutase/prephenate dehydratase (P-protein)
SPF544_01983	CDS	261				hypothetical protein
SPF544_01984	CDS	1167		2.6.1.1		aspartate aminotransferase
SPF544_01985	CDS	897	tehB			tellurite resistance protein
SPF544_01986	CDS	432	nsrR		COG1959	HTH-type transcriptional repressor NsrR
SPF544_01987	CDS	375				myoglobin-like protein
SPF544_01988	CDS	957				ferredoxin reductase
SPF544_01989	CDS	1020				5-carboxyvanillate decarboxylase
SPF544_01990	CDS	1416				hypothetical protein
SPF544_01991	CDS	369				hypothetical protein
SPF544_01992	CDS	384	mscL			large conductance mechanosensitive channel
SPF544_01993	CDS	828				hypothetical protein
SPF544_01994	CDS	108				hypothetical protein
SPF544_01995	CDS	426				hypothetical protein
SPF544_01996	CDS	666				hypothetical protein
SPF544_01997	CDS	1374	mltA			membrane-bound lytic murein transglycosylase A
SPF544_01998	CDS	291				hypothetical protein
[truncated: 1,001 more rows]
[truncated: 1 more columns]

## Sheet: SPF580
Table S3: Genome annotation of strain SPF580
locus_tag	ftype	length_bp	gene	EC_number	COG	product
SPF580_00001	CDS	1359	dnaA			chromosomal replication initiator protein DnaA
SPF580_00002	CDS	1104		2.7.7.7		DNA polymerase III beta chain
SPF580_00003	CDS	1062				DNA recombination and repair protein ATPase RecF
SPF580_00004	CDS	2418	gyrB	5.99.1.3		DNA gyrase subunit B
SPF580_00005	CDS	1044				peptidylarginine deiminase
SPF580_00006	CDS	1893	speA	4.1.1.19		biosynthetic arginine decarboxylase
SPF580_00007	CDS	846				putative hydrolase
SPF580_00008	CDS	1260				hypothetical protein
SPF580_00009	CDS	258	hfq			host factor-I protein for bacteriophage Q beta replication
SPF580_00010	CDS	1245				GTP binding protein HflX
SPF580_00011	CDS	471	resA			thiol-disulfide oxidoreductase ResA
SPF580_00012	CDS	1578				hypothetical protein
SPF580_00013	CDS	834				pirin-like protein
SPF580_00014	CDS	1212				transmembrane protein
SPF580_00015	CDS	99				hypothetical protein
SPF580_00016	CDS	1074				multidrug resistance protein
SPF580_00017	CDS	933				hypothetical protein
SPF580_00018	CDS	906				hypothetical protein
SPF580_00019	CDS	1386				outer membrane efflux protein
SPF580_00020	CDS	963				hypothetical protein
SPF580_00021	CDS	1677		3.4.24.-		hemagglutinin/protease	zinc metalloprotease
SPF580_00022	CDS	912				integral membrane protein
SPF580_00023	CDS	480				alpha helix protein
SPF580_00024	CDS	2124	rlmL		COG0116	Ribosomal RNA large subunit methyltransferase K/L
SPF580_00025	CDS	543				transmembrane protein
SPF580_00026	CDS	426				hemin binding protein Hbp
SPF580_00027	CDS	561				Rcp
SPF580_00028	CDS	1392				amino acid permease
SPF580_00029	CDS	996	pit			low affinity inorganic phosphate transporter
SPF580_00030	CDS	642				ubiquinone biosynthesis protein COQ7
SPF580_00031	CDS	2958	rre41			sensory box (GGDEF/EAL domain) regulatory protein
SPF580_00032	CDS	891				hypothetical protein
SPF580_00033	CDS	1194				leucine aminopeptidase
SPF580_00034	CDS	1026				hypothetical protein
SPF580_00035	CDS	762				hypothetical protein
SPF580_00036	CDS	357				hypothetical protein
SPF580_00037	CDS	723				hypothetical protein
SPF580_00038	CDS	744	artJ_1			arginine 3rd transport system periplasmic binding protein
SPF580_00039	CDS	1503	legA10_1			ankyrin repeat-containing protein
SPF580_00040	CDS	492				hypothetical protein
SPF580_00041	CDS	996				integral membrane protein
SPF580_00042	CDS	324				hypothetical protein
SPF580_00043	CDS	192				hypothetical protein
SPF580_00044	CDS	861				hypothetical protein
SPF580_00045	CDS	237				hypothetical protein
SPF580_00046	CDS	213				hypothetical protein
SPF580_00047	CDS	399				hypothetical protein
SPF580_00048	CDS	663				chloramphenicol acetyltransferase
SPF580_00049	CDS	879				acetyltransferase
SPF580_00050	CDS	1296				amino acid transporter	permease
SPF580_00051	CDS	867				integral membrane protein
SPF580_00052	CDS	153				hypothetical protein
SPF580_00053	CDS	483				hypothetical protein
SPF580_00054	CDS	894		4.1.3.30		carboxyphosphoenolpyruvate phosphonomutase
SPF580_00055	CDS	735				transferase enzyme
SPF580_00056	CDS	705				hypothetical protein
SPF580_00057	CDS	909				transcriptional regulator	LysR family
SPF580_00058	CDS	720				hypothetical protein
SPF580_00059	CDS	999				hypothetical protein
SPF580_00060	CDS	1248				SdbC
SPF580_00061	CDS	405				putative regulator	MerR family transcription regulators
SPF580_00062	CDS	744				hypothetical protein
SPF580_00063	CDS	1092				hypothetical protein
SPF580_00064	CDS	867	hipA_1	2.7.11.1	COG3550	Serine/threonine-protein kinase toxin HipA
SPF580_00065	CDS	1794				hypothetical protein
SPF580_00066	CDS	1029				IS630 family transposase ISSpu23
SPF580_00067	CDS	1419				transposase	IS4 family	Tn5
SPF580_00068	CDS	666				phage related integrase
SPF580_00069	CDS	519				phage related integrase
SPF580_00070	CDS	603				hypothetical protein
SPF580_00071	CDS	936				hypothetical protein
SPF580_00072	CDS	276				hypothetical protein
SPF580_00073	CDS	1752				inner membrane protein
SPF580_00074	CDS	366				TraK
SPF580_00075	CDS	180				hypothetical protein
SPF580_00076	CDS	4626				hypothetical protein
SPF580_00077	CDS	912				hypothetical protein
SPF580_00078	CDS	735				hypothetical protein
SPF580_00079	CDS	1176				transposase (IS652)
SPF580_00080	CDS	1224	int_1			integrase	phage related
SPF580_00081	CDS	324				hypothetical protein
SPF580_00082	CDS	285				hypothetical protein
SPF580_00083	CDS	834	lvrA_1			LvrA
SPF580_00084	CDS	609				hypothetical protein
SPF580_00085	CDS	507				hypothetical protein
SPF580_00086	CDS	432				hypothetical protein
SPF580_00087	CDS	483	socA			Antitoxin SocA
SPF580_00088	tRNA	76				tRNA-Asn(gtt)
SPF580_00089	CDS	1179	aatA_1	2.6.1.1		aspartate aminotransferase A
SPF580_00090	CDS	1992	uvrB			excinuclease ABC subunit B
SPF580_00091	CDS	1614				diguanylate cyclase/phosphodiesterase domain 2
SPF580_00092	CDS	1572				glutamate synthase
SPF580_00093	CDS	315				hypothetical protein
SPF580_00094	CDS	582				hypothetical protein
SPF580_00095	CDS	1311	pepP	3.4.11.9		Xaa-Pro aminopeptidase
SPF580_00096	CDS	1203	ubiH	1.14.13.-		2-octaprenyl-6-methoxyphenol hydroxylase
SPF580_00097	CDS	1164				2-polyprenyl-6-methoxyphenol hydroxylase
SPF580_00098	CDS	948				glutathione synthase/ribosomal protein S6 modification enzyme
SPF580_00099	CDS	1524				hypothetical protein
SPF580_00100	CDS	528				hypothetical protein
SPF580_00101	CDS	1926				hypothetical protein
SPF580_00102	CDS	591				hypothetical protein
SPF580_00103	CDS	729				glutamine ABC transporter
SPF580_00104	CDS	447				hypothetical protein
SPF580_00105	CDS	3975				hypothetical protein
SPF580_00106	CDS	465				hypothetical protein
SPF580_00107	CDS	2100	vacB	3.1.-.-		(exo)ribonuclease R
SPF580_00108	CDS	762		2.1.1.-		tRNA/rRNA methyltransferase
SPF580_00109	CDS	651	rpiA	5.3.1.6		ribose-5-phosphate isomerase A
SPF580_00110	CDS	1380				cytosolic IMP-GMP specific 5'-nucleotidase
SPF580_00111	CDS	1194				hypothetical protein
SPF580_00112	CDS	342				alkylphosphonate uptake protein PhnA
SPF580_00113	CDS	453				two component sensor and regulator	histidine kinase response regulator
SPF580_00114	CDS	2691	polI	2.7.7.7		DNA polymerase I
SPF580_00115	CDS	1056		2.3.1.-		UDP-3-O-[3-hydroxymyristoyl] glucosamine N-acyltransferase
SPF580_00116	CDS	783				hypothetical protein
SPF580_00117	CDS	1230	fabF	2.3.1.41		3-oxoacyl-(acyl carrier protein) synthase
SPF580_00118	CDS	861				hypothetical protein
SPF580_00119	CDS	576		1.8.4.11		peptide methionine sulfoxide reductase
SPF580_00120	CDS	597				cytochrome oxidase-like protein
SPF580_00121	CDS	1281				xanthine/uracil permease
SPF580_00122	CDS	807				hypothetical protein
SPF580_00123	CDS	270				hypothetical protein
SPF580_00124	CDS	1803				hypothetical protein
SPF580_00125	CDS	1038	fdfT			squalene and phytoene synthases
SPF580_00126	CDS	3222				hypothetical protein
SPF580_00127	CDS	273				signal transduction protein
SPF580_00128	CDS	1455		1.4.4.2		glycine cleavage system protein P
SPF580_00129	CDS	309				hypothetical protein
SPF580_00130	CDS	1371		1.4.4.2		glycine cleavage system protein P
SPF580_00131	CDS	378	gcvH			glycine cleavage system H protein
SPF580_00132	CDS	1083	gcvT1	2.1.2.10		glycine cleavage system T protein
SPF580_00133	CDS	468				hypothetical protein
SPF580_00134	CDS	531				IcmL-like protein
SPF580_00135	CDS	1740				ABC transporter	permease protein
SPF580_00136	CDS	1299				ABC transporter	ATP binding protein
SPF580_00137	CDS	615	dsbA			thiol:disulfide interchange protein DsbA
SPF580_00138	CDS	603				cytochrome c4
SPF580_00139	CDS	603				GTP binding protein EngB
SPF580_00140	CDS	3309				ninein
SPF580_00141	CDS	1884	acsB	6.2.1.1		acetyl-coenzyme A synthetase
SPF580_00142	CDS	897		1.1.1.31		3-hydroxyisobutyrate dehydrogenase
SPF580_00143	CDS	1500	mmsA	1.2.1.27		methylmalonate-semialdehyde dehydrogenase
SPF580_00144	CDS	177				hypothetical protein
SPF580_00145	CDS	2469				hypothetical protein
SPF580_00146	CDS	732	dapB	1.17.1.8		dihydropicolinate reductase
SPF580_00147	CDS	693	proQm			activator of ProP osmoprotectant transporter
SPF580_00148	CDS	1071				hypothetical protein
SPF580_00149	CDS	5598	sdhB_1			SdhB
SPF580_00150	CDS	1425	pykA	2.7.1.40		pyruvate kinase II
SPF580_00151	CDS	1191	pgk	2.7.2.3		phosphoglycerate kinase
SPF580_00152	CDS	993	gap	1.2.1.12		glyceraldehyde 3-phosphate dehydrogenase
SPF580_00153	CDS	2007	tktA	2.2.1.1		transketolase I
SPF580_00154	CDS	1338				hypothetical protein
SPF580_00155	CDS	2016		3.4.24.70		oligopeptidase A
SPF580_00156	tmRNA	406	ssrA			transfer-messenger RNA	SsrA
SPF580_00157	CDS	171				hypothetical protein
SPF580_00158	CDS	237				hypothetical protein
SPF580_00159	CDS	576				hypothetical protein
SPF580_00160	CDS	729				hypothetical protein
SPF580_00161	CDS	438				hypothetical protein
SPF580_00162	CDS	726	traL_1			Protein TraL
SPF580_00163	CDS	327				TraK
SPF580_00164	CDS	354	traJ_1			Protein TraJ
SPF580_00165	CDS	1869	traI_1			Protein TraI
SPF580_00166	CDS	1248				hypothetical protein
SPF580_00167	CDS	621				hypothetical protein
SPF580_00168	CDS	2187				hypothetical protein
SPF580_00169	CDS	165				hypothetical protein
SPF580_00170	CDS	546				hypothetical protein
SPF580_00171	CDS	1890	virD4_1			LvhD4
SPF580_00172	CDS	1440				hypothetical protein
SPF580_00173	CDS	213				hypothetical protein
SPF580_00174	CDS	741				hypothetical protein
SPF580_00175	CDS	1248				hypothetical protein
SPF580_00176	CDS	408				hypothetical protein
SPF580_00177	CDS	876				hypothetical protein
SPF580_00178	CDS	699				hypothetical protein
SPF580_00179	CDS	2535	virB4		COG3451	Type IV secretion system protein virB4
SPF580_00180	CDS	300				hypothetical protein
SPF580_00181	CDS	378				hypothetical protein
SPF580_00182	CDS	966	virB11_1			LvhB11
SPF580_00183	CDS	261	csrA_1			Translational regulator CsrA
SPF580_00184	CDS	972	lvrA_2			LvrA
SPF580_00185	CDS	678				hypothetical prophage repressor CI-like protein
SPF580_00186	CDS	1185				hypothetical protein
SPF580_00187	CDS	1608				hypothetical protein
SPF580_00188	CDS	1095				hypothetical protein
SPF580_00189	CDS	1314				hypothetical protein
SPF580_00190	CDS	2964	hsdR	3.1.21.3		Type-1 restriction enzyme R protein
SPF580_00191	CDS	1224				hypothetical protein
SPF580_00192	CDS	492				hypothetical protein
SPF580_00193	CDS	759				queuosine precursor transporter
SPF580_00194	CDS	639			COG1974	putative HTH-type transcriptional regulator
SPF580_00195	CDS	291				hypothetical protein
SPF580_00196	CDS	207				hypothetical protein
SPF580_00197	CDS	1215	xerC			Tyrosine recombinase XerC
SPF580_00198	CDS	822				hypothetical protein
SPF580_00199	CDS	1005				hypothetical protein
SPF580_00200	CDS	1419				transposase	IS4 family	Tn5
SPF580_00201	CDS	1035				transposase (ISSod13)
SPF580_00202	CDS	741				hypothetical protein
SPF580_00203	CDS	2232				hypothetical protein
SPF580_00204	CDS	210				hypothetical protein
SPF580_00205	CDS	621				hypothetical protein
SPF580_00206	CDS	1401				hypothetical protein
SPF580_00207	CDS	495				hypothetical protein
SPF580_00208	CDS	960				hypothetical protein
SPF580_00209	CDS	1419				transposase	IS4 family	Tn5
SPF580_00210	CDS	654				transposase TnpA
SPF580_00211	CDS	294				transposase	IS911
SPF580_00212	CDS	837				IS3 family transposase ISLpn7
SPF580_00213	CDS	261				hypothetical protein
SPF580_00214	CDS	294				transposase	IS911
SPF580_00215	CDS	837				IS3 family transposase ISLpn7
SPF580_00216	CDS	429				hypothetical protein
SPF580_00217	CDS	948				hypothetical protein
SPF580_00218	CDS	159				hypothetical protein
SPF580_00219	CDS	837				IS3 family transposase ISLpn7
SPF580_00220	CDS	294				transposase	IS911
SPF580_00221	CDS	1455				proton/peptide symporter family protein
SPF580_00222	CDS	195				hypothetical protein
SPF580_00223	CDS	1263				hypothetical protein
SPF580_00224	CDS	1164				hypothetical protein
SPF580_00225	CDS	252				hypothetical protein
SPF580_00226	CDS	1023				sulfurylase ThiF
SPF580_00227	CDS	1062				hypothetical protein
SPF580_00228	CDS	1035				hypothetical protein
SPF580_00229	CDS	240				hypothetical protein
SPF580_00230	CDS	111				hypothetical protein
SPF580_00231	CDS	444				hypothetical protein
SPF580_00232	CDS	918	glaH	1.14.11.-		Glutarate 2-hydroxylase
SPF580_00233	CDS	1632				virulence factor MviN
SPF580_00234	CDS	177				hypothetical protein
SPF580_00235	CDS	2910				hypothetical protein
SPF580_00236	CDS	249				hypothetical protein
SPF580_00237	CDS	1104				hypothetical protein
SPF580_00238	CDS	885				hypothetical protein
SPF580_00239	CDS	516	mshD	2.3.1.189		Mycothiol acetyltransferase
SPF580_00240	CDS	225				hypothetical protein
SPF580_00241	CDS	315				hypothetical protein
SPF580_00242	CDS	795				phenazine biosynthesis PhzF
SPF580_00243	CDS	1089	aatA_2	2.6.1.1		aspartate aminotransferase A
SPF580_00244	CDS	1437				hypothetical protein
SPF580_00245	CDS	747				hypothetical protein
SPF580_00246	CDS	711				ABC transporter	ATP binding protein
SPF580_00247	CDS	2367				hypothetical protein
SPF580_00248	CDS	1200	macA		COG0845	Macrolide export protein MacA
SPF580_00249	CDS	627				sensory box (GGDEF/EAL domain)
SPF580_00250	CDS	483				transposase
SPF580_00251	CDS	279				hypothetical protein
SPF580_00252	CDS	294				sensory box (GGDEF/EAL domain)
SPF580_00253	CDS	1089				signal transduction protein (EAL/GGDEF domain protein)
SPF580_00254	CDS	762	map-1	3.4.11.18		methionine aminopeptidase
SPF580_00255	CDS	213				hypothetical protein
SPF580_00256	CDS	480				hypothetical protein
SPF580_00257	CDS	978				hypothetical protein
SPF580_00258	CDS	459				hypothetical protein
SPF580_00259	CDS	717				hypothetical protein
SPF580_00260	CDS	774				hydrolases of the alpha/beta superfamily protein
SPF580_00261	CDS	456				hypothetical protein
SPF580_00262	CDS	885	yedI		COG2354	Inner membrane protein YedI
SPF580_00263	CDS	411				peptide chain release factor
SPF580_00264	CDS	726				hypothetical protein
SPF580_00265	CDS	747				putative transmembrane protein
SPF580_00266	CDS	756				putative ABC transport system permease protein
SPF580_00267	CDS	567	legU1			FBOX-containing protein
SPF580_00268	CDS	861	oxyR_1			transcriptional regulator	LysR
SPF580_00269	CDS	1050	pvcA			pyoverdine biosynthesis protein PvcA
SPF580_00270	CDS	837				pyoverdine biosynthesis protein PvcB
SPF580_00271	CDS	1443				FAD monooxygenase	PheA/TfdB family
SPF580_00272	CDS	1149				chloramphenicol resistance protein
SPF580_00273	CDS	1233	ddaF	6.3.2.47		Dapdiamide A synthase
SPF580_00274	CDS	975				O-methyltransferase
SPF580_00275	CDS	552				hypothetical protein
SPF580_00276	CDS	312				hypothetical protein
SPF580_00277	CDS	843	htpX_1	3.4.24.-		heat shock protein	protease HtpX
SPF580_00278	CDS	912				hypothetical protein
SPF580_00279	CDS	453				hypothetical protein
SPF580_00280	CDS	1494				amine oxidase	flavin containing
SPF580_00281	CDS	366				zinc metalloprotein
SPF580_00282	CDS	132				zinc metalloprotein
SPF580_00283	CDS	1062				acyl CoA transferase/carnitine dehydratase
SPF580_00284	CDS	867				hypothetical protein
SPF580_00285	CDS	2250		1.11.1.6		catalase/(hydro)peroxidase KatG
SPF580_00286	CDS	993				hypothetical protein
SPF580_00287	CDS	1254				hypothetical protein
SPF580_00288	CDS	318				hypothetical protein
SPF580_00289	CDS	1371	cydA	1.10.3.-		cytochrome D ubiquinol oxidase subunit I
SPF580_00290	CDS	990	qxtB	1.10.3.-		cytochrome D ubiquinol oxidase subunit II	cyanide insensitive
SPF580_00291	CDS	777				hypothetical protein
SPF580_00292	CDS	537				hypothetical protein
SPF580_00293	CDS	1788				hypothetical protein
SPF580_00294	CDS	699				2-deoxy-D-gluconate-3-dehydrogenase
SPF580_00295	CDS	1539	phrB_1	4.1.99.13	COG3046	(6-4) photolyase
SPF580_00296	CDS	414				membrane protein
SPF580_00297	CDS	1029				IS630 family transposase ISSpu23
SPF580_00298	CDS	2886	pkn5_1			serine/threonine-protein kinase
SPF580_00299	CDS	1971	pkn5_2			serine/threonine-protein kinase
SPF580_00300	CDS	624				hypothetical protein
SPF580_00301	CDS	474	tspO			tryptophan rich sensory protein TspO
SPF580_00302	CDS	1416	phrB_2	4.1.99.3		deoxyribodipyrimidine photolyase
SPF580_00303	CDS	708				inner membrane protein	LrgB family protein
SPF580_00304	CDS	390				murein hydrolase exporter	LrgA family protein
SPF580_00305	CDS	885				transcriptional regulator	LysR family
SPF580_00306	CDS	1080	purK	4.1.1.21		phosphoribosylaminoimidazole carboxylase	ATPase subunit
SPF580_00307	CDS	501	purE	4.1.1.21		phosphoribosylaminoimidazole carboxylase	catalytic subunit PurE
SPF580_00308	CDS	840				hypothetical protein
SPF580_00309	CDS	354				hypothetical protein
SPF580_00310	CDS	2289				hypothetical protein
SPF580_00311	CDS	1521		1.6.5.3		NADH dehydrogenase subunit 5
SPF580_00312	CDS	852				transcriptional regulator	LysR family
SPF580_00313	CDS	1590				toxin secretion ABC transporter HlyB/MsbA family ATP-binding protein
SPF580_00314	CDS	987				RND efflux membrane fusion protein
SPF580_00315	CDS	1398				multidrug efflux protein	outer membrane component
SPF580_00316	CDS	1107				hypothetical protein
SPF580_00317	CDS	96				hypothetical protein
SPF580_00318	CDS	834		1.14.99.3		heme oxygenase
SPF580_00319	CDS	1374	pleD_1			sensor histidine kinase
SPF580_00320	CDS	279				hypothetical protein
SPF580_00321	CDS	483				transposase
SPF580_00322	CDS	765	pleD_2			sensor histidine kinase
SPF580_00323	CDS	2559		3.6.3.4		heavy metal transporting P-type ATPase	cation transporting
SPF580_00324	CDS	534	np20			transcriptional regulator np20	Fur family
SPF580_00325	CDS	276	mdlC	4.1.1.7		benzoylformate decarboxylase
SPF580_00326	CDS	4488	sidE			SidE
SPF580_00327	CDS	483				hypothetical protein
SPF580_00328	CDS	1980				hypothetical protein
SPF580_00329	CDS	795	mhpC			lipolytic enzyme
SPF580_00330	CDS	1467	gbsA	1.2.1.8		glycine betaine aldehyde dehydrogenase
SPF580_00331	CDS	1353	gabT	2.6.1.19		4-aminobutyrate aminotransferase
SPF580_00332	CDS	768	recN_1			DNA repair protein
SPF580_00333	CDS	933		3.5.1.2		glutaminase
SPF580_00334	CDS	888	serA	1.1.1.95		D-3-phosphoglycerate dehydrogenase
SPF580_00335	CDS	600				short chain dehydrogenase
SPF580_00336	CDS	1395		1.16.1.1		pyridine nucleotide-disulfide oxidoreductase
SPF580_00337	CDS	3363				NAD-glutamate dehydrogenase
SPF580_00338	CDS	726				hypothetical protein
SPF580_00339	CDS	954				hypothetical protein
SPF580_00340	CDS	342				arsenate reductase
SPF580_00341	CDS	1152		1.14.19.1		stearoyl CoA 9-desaturase
SPF580_00342	CDS	1245				ATP-dependent RNA helicase	DEAD box family
SPF580_00343	CDS	432				membrane protein
SPF580_00344	CDS	639				acetyltransferase	GNAT family
SPF580_00345	CDS	528				hypothetical protein
SPF580_00346	CDS	1347				outer membrane channel protein
SPF580_00347	CDS	1038				hypothetical protein
SPF580_00348	CDS	993				multidrug resistance secretion protein
SPF580_00349	CDS	1944				hypothetical protein
SPF580_00350	CDS	1785				hypothetical protein
SPF580_00351	CDS	399				hypothetical protein
SPF580_00352	CDS	639		2.7.7.7		bacteriophage related DNA polymerase
SPF580_00353	CDS	1275				MFS transporter family protein
SPF580_00354	CDS	732				hypothetical protein
SPF580_00355	CDS	1542				multicopper oxidase
SPF580_00356	CDS	435				hypothetical protein
SPF580_00357	CDS	1179	corA_1			magnesium and cobalt transport protein CorA
SPF580_00358	CDS	597				hypothetical protein
SPF580_00359	CDS	1500				hypothetical protein
SPF580_00360	CDS	1404		6.3.4.21		nicotinate phosphoribosyltransferase
SPF580_00361	CDS	621	pncA			bifunctional pyrazinamidase/nicotinamidase
SPF580_00362	CDS	387				cysteine transferase
SPF580_00363	CDS	1215				major facilitator superfamily transporter
SPF580_00364	CDS	864				transcriptional regulator	LysR family
SPF580_00365	CDS	3354				SdbA
SPF580_00366	CDS	1440	legG2			Ras GEF
SPF580_00367	CDS	2223				sensory box protein	GGDEF family protein	LssE
SPF580_00368	CDS	1416	fixL	2.7.3.-		sensor histidine kinase
SPF580_00369	CDS	1167				hypothetical protein
SPF580_00370	CDS	891				transcriptional regulator	LysR family
SPF580_00371	CDS	1185				amino acid transporter
SPF580_00372	CDS	777				hypothetical SnoK-like protein
SPF580_00373	CDS	1212		1.2.1.2		NAD dependent formate dehydrogenase
SPF580_00374	CDS	1125				hypothetical protein
SPF580_00375	CDS	663				hypothetical protein
SPF580_00376	CDS	774		1.-.-.-		oxidoreductase	short chain dehydrogenase/reductase family
SPF580_00377	CDS	231				hypothetical protein
SPF580_00378	CDS	570	efp			translation elongation factor P (EF-P)
SPF580_00379	CDS	981				L-lysine 2	3-aminomutase	radical SAM domain protein
SPF580_00380	CDS	2073	ppk	2.7.4.1		polyphosphate kinase
SPF580_00381	CDS	1206				lipoprotein
SPF580_00382	CDS	534				chromate transport protein
SPF580_00383	CDS	621				hypothetical protein
SPF580_00384	CDS	2439		1.3.99.-		long chain acyl-CoA dehydrogenase
SPF580_00385	CDS	693				hypothetical protein
SPF580_00386	CDS	663				mannose-1-phosphate guanyltransferase
SPF580_00387	CDS	978				hypothetical phosphotransferase
SPF580_00388	CDS	2655	ostA			organic solvent tolerance protein
SPF580_00389	CDS	1290	surA	5.2.1.8		peptidyl-prolyl cis-trans isomerase D (SurA)
SPF580_00390	CDS	975	pdxA	1.1.1.262		pyridoxal phosphate biosynthetic protein PdxA
SPF580_00391	CDS	492		1.5.1.3		dihydrofolate reductase
SPF580_00392	CDS	546				hypothetical protein
SPF580_00393	rRNA	1539				16S ribosomal RNA
SPF580_00394	tRNA	76				tRNA-Ala(tgc)
SPF580_00395	rRNA	2889				23S ribosomal RNA
SPF580_00396	rRNA	111				5S ribosomal RNA
SPF580_00397	tRNA	76				tRNA-Thr(tgt)
SPF580_00398	tRNA	85				tRNA-Tyr(gta)
SPF580_00399	tRNA	74				tRNA-Gly(tcc)
SPF580_00400	tRNA	76				tRNA-Thr(ggt)
SPF580_00401	CDS	1191	tufB_1	3.6.5.3		translation elongation factor Tu (EF-Tu)
SPF580_00402	tRNA	76				tRNA-Trp(cca)
SPF580_00403	CDS	372	secE			preprotein translocase	SecE subunit
SPF580_00404	CDS	549	nusG			transcription antitermination protein NusG
SPF580_00405	CDS	435	rplK			50S ribosomal protein L11
SPF580_00406	CDS	696	rplA			50S ribosomal protein L1
SPF580_00407	CDS	534	rplJ			50S ribosomal protein L10
SPF580_00408	CDS	381	rplL			50S ribosomal protein L7/L12
SPF580_00409	CDS	4107	rpoB	2.7.7.6		DNA-directed RNA polymerase beta subunit
SPF580_00410	CDS	4248	rpoC	2.7.7.6		DNA-directed RNA polymerase beta' subunit
SPF580_00411	CDS	381				30S ribosomal protein S12
SPF580_00412	CDS	528	rpS7			30S ribosomal protein S7
SPF580_00413	CDS	2085	fusA	3.6.5.3		translation elongation factor G (EF-G)
SPF580_00414	CDS	1191	tufB_2	3.6.5.3		translation elongation factor Tu (EF-Tu)
SPF580_00415	CDS	318	rpsJ			30S ribosomal protein S10
SPF580_00416	CDS	651	rplC			50S ribosomal protein L3
SPF580_00417	CDS	606				50S ribosomal protein L4
SPF580_00418	CDS	297	rplW			50S ribosomal protein L23
SPF580_00419	CDS	828				50S ribosomal protein L2
SPF580_00420	CDS	279	rpsS		COG0185	30S ribosomal protein S19
SPF580_00421	CDS	336	rplV			50S ribosomal protein L22
SPF580_00422	CDS	657	rpsC			30S ribosomal protein S3
SPF580_00423	CDS	414	rplP			50S ribosomal protein L16/(L10E)
SPF580_00424	CDS	195	rpmC			50S ribosomal subunit protein L29
SPF580_00425	CDS	255	rpsQ			30S ribosomal protein S17
SPF580_00426	CDS	366	rplN			50S ribosomal protein L14
SPF580_00427	CDS	330	rplX			50S ribosomal protein L24
SPF580_00428	CDS	552				50S ribosomal protein L5
SPF580_00429	CDS	303	rpsN			30S ribosomal protein S14
SPF580_00430	CDS	396	rpsH			30S ribosomal protein S8
SPF580_00431	CDS	540	rplF			50S ribosomal protein L6/(L9E)
SPF580_00432	CDS	360	rplR			50S ribosomal protein L18
SPF580_00433	CDS	507	rpsE			30S ribosomal protein S5
SPF580_00434	CDS	186	rpmD			50S ribosomal protein L30/(L7E)
SPF580_00435	CDS	435	rplO			50S ribosomal protein L15
SPF580_00436	CDS	1329	secY			preprotein translocase SecY
SPF580_00437	CDS	357	rpsM			30S ribosomal protein S13
SPF580_00438	CDS	399	rpsK			30S ribosomal protein S11
SPF580_00439	CDS	621	rpsD			30S ribosomal protein S4
SPF580_00440	CDS	993	rpoA	2.7.7.6		DNA-directed RNA polymerase alpha subunit RpoA
SPF580_00441	CDS	384	rplQ			50S ribosomal protein L17
SPF580_00442	CDS	480	ssb			single strand binding protein
SPF580_00443	CDS	1368				major facilitator family transporter
SPF580_00444	CDS	759				glucose-1-dehydrogenase
SPF580_00445	CDS	414	acpP_1			acyl carrier protein
SPF580_00446	CDS	897	fabA	4.2.1.-		3-hydroxymyristoyl/3-hydroxydecanoyl-(acyl carrier protein) dehydratases
SPF580_00447	CDS	1293				hypothetical protein
SPF580_00448	CDS	1278				hypothetical protein
SPF580_00449	CDS	846	waaM_1	2.3.1.-		lipid A biosynthesis acyltransferase
SPF580_00450	CDS	306				hypothetical protein
SPF580_00451	CDS	2691				hypothetical protein
SPF580_00452	CDS	834	dapF	5.1.1.7		diaminopimelate epimerase
SPF580_00453	CDS	363				hypothetical protein
SPF580_00454	CDS	648				carboxylesterase/phospholipase
SPF580_00455	CDS	435				oligoketide cyclase/lipid transporter protein
SPF580_00456	CDS	273				hypothetical protein
SPF580_00457	CDS	315	smpA			small protein A	tmRNA-binding
SPF580_00458	CDS	411	fur		COG0735	Ferric uptake regulation protein
SPF580_00459	CDS	144				hypothetical protein
SPF580_00460	CDS	1047				hypothetical protein
SPF580_00461	CDS	387				hypothetical protein
SPF580_00462	CDS	600				hypothetical protein
SPF580_00463	CDS	4290	sdhA_1			SdhA	GRIP coiled-coil protein GCC185
SPF580_00464	CDS	744				hypothetical protein
SPF580_00465	CDS	1221				hypothetical protein
SPF580_00466	CDS	1455				ribosomal protein S6 modification protein
SPF580_00467	CDS	714				hypothetical protein
SPF580_00468	CDS	474				hypothetical protein
SPF580_00469	CDS	552	osmY_1			osmotically inducible protein Y
SPF580_00470	CDS	459				hypothetical protein
SPF580_00471	CDS	2856	uvrA			excinuclease ABC A subunit
SPF580_00472	CDS	582				LemA protein
SPF580_00473	CDS	1020	htpX_2	3.4.24.-		heat shock protein HtpX
SPF580_00474	CDS	774				ABC transporter	permease protein
SPF580_00475	CDS	915				ABC transporter	ATP binding component
SPF580_00476	CDS	1020	vipA			VipA
SPF580_00477	CDS	684				hypothetical protein
SPF580_00478	CDS	708				zinc metalloprotease
SPF580_00479	CDS	282				hypothetical protein
SPF580_00480	CDS	864				hypothetical protein
SPF580_00481	CDS	456		2.1.1.63		methylated DNA protein cysteine S-methyltransferase
SPF580_00482	CDS	366	rplS			50S ribosomal protein L19
SPF580_00483	CDS	753	trmD			tRNA (guanine N1) methyltransferase
SPF580_00484	CDS	510	rimM			16S rRNA processing protein RimM
SPF580_00485	CDS	261	rpsP			30S ribosomal protein S16
SPF580_00486	CDS	1377	ffh			signal recognition particle protein Ffh
SPF580_00487	CDS	663				hypothetical protein
SPF580_00488	CDS	1509	legA7			ankyrin repeat-containing protein
SPF580_00489	CDS	1404				amino acid antiporter
SPF580_00490	CDS	525				hypothetical protein
SPF580_00491	CDS	342				hypothetical protein
SPF580_00492	CDS	444				hypothetical protein
SPF580_00493	CDS	549				inner (transmembrane) protein
SPF580_00494	CDS	204				hypothetical protein
SPF580_00495	CDS	729				hypothetical	SURF1 family
SPF580_00496	CDS	546				hypothetical protein
SPF580_00497	CDS	1008				cytochrome c oxidase assembly protein
SPF580_00498	CDS	885		2.5.1.-		protoheme IX farnesyltransferase
SPF580_00499	CDS	642				hypothetical	SCO1/SenC family protein
SPF580_00500	CDS	909				glutathione synthase	ribosomal protein S6 modification protein
SPF580_00501	CDS	246				hypothetical protein
SPF580_00502	CDS	1491	zwf	1.1.1.49		glucose-6-phosphate-1-dehydrogenase
SPF580_00503	CDS	732	pgl	3.1.1.31		6-phosphogluconolactonase
SPF580_00504	CDS	1839	edd	4.2.1.12		6-phosphogluconate dehydratase
SPF580_00505	CDS	996	glk	2.7.1.2		glucokinase
SPF580_00506	CDS	663	eda_1			multifunctional: 2-keto-3-deoxygluconate 6-phosphate aldolase/(4-hydroxy-2-oxoglutarate aldolase
SPF580_00507	CDS	1422	ywtG			D-xylose (galactose	arabinose)-proton symporter
SPF580_00508	CDS	1284	legY	3.2.1.3		glucoamylase
SPF580_00509	CDS	237	yozG			transcriptional regulator	cro family
SPF580_00510	CDS	540				hypothetical protein
SPF580_00511	CDS	996	hemH	4.99.1.1		ferrochelatase
SPF580_00512	CDS	234	cspD			cold shock protein CspD
SPF580_00513	CDS	432				hypothetical protein
SPF580_00514	CDS	360				glyoxylase domain hypothetical protein
SPF580_00515	CDS	1344	oprM			outer membrane efflux protein
SPF580_00516	CDS	1038				multidrug resistance efflux pump PmrA
SPF580_00517	CDS	933				hypothetical protein
SPF580_00518	CDS	888				hypothetical protein
SPF580_00519	CDS	381				hypothetical protein
SPF580_00520	CDS	432				hypothetical protein
SPF580_00521	CDS	90				hypothetical protein
SPF580_00522	CDS	621				SAM-dependent methyltransferase
SPF580_00523	CDS	801	legA11			ankyrin repeat-containing protein
SPF580_00524	CDS	2010				hypothetical protein
SPF580_00525	CDS	1077				hypothetical protein
SPF580_00526	CDS	213				hypothetical protein
SPF580_00527	CDS	261	icmT			IcmT
SPF580_00528	CDS	345	icmS			IcmS
SPF580_00529	CDS	363	icmR			IcmR
SPF580_00530	CDS	576	icmQ			IcmQ
SPF580_00531	CDS	1131	icmP			IcmP (DotM)
SPF580_00532	CDS	2352	icmO			IcmO (DotL)
SPF580_00533	CDS	570	lphA			LphA (DotK)
SPF580_00534	CDS	285	icmM			IcmM (DotJ)
SPF580_00535	CDS	639	icmL			IcmL (DotI)
SPF580_00536	CDS	1086	icmK			IcmK (DotH)
SPF580_00537	CDS	3147	icmE			IcmE (DotG)
SPF580_00538	CDS	807	icmG			IcmG (DotF)
SPF580_00539	CDS	585	icmC			IcmC (DotE)
SPF580_00540	CDS	399				hypothetical protein
SPF580_00541	CDS	627	icmJ			IcmJ (DotN)
SPF580_00542	CDS	3030	icmB			IcmB (DotO)
SPF580_00543	CDS	1257	tphA			TphA (ProP)
SPF580_00544	CDS	2922	icmF			IcmF
SPF580_00545	CDS	786	icmH			IcmH (DotU)
SPF580_00546	CDS	1590	purH			phosphoribosylamineimidazolecarboxamide formyltransferase
SPF580_00547	CDS	870	prmA	2.1.1.-		ribosomal protein L11 methyltransferase
SPF580_00548	CDS	1344	accC			acetyl CoA carboxylase	biotin carboxylase subunit
SPF580_00549	CDS	483				acetyl CoA carboxylase	biotin carboxyl carrier protein
SPF580_00550	CDS	438	aroQ	4.2.1.10		3-dehydroquinate dehydratase type II
SPF580_00551	CDS	1791		6.4.1.1		oxaloacetate decarboxylase alpha subunit
SPF580_00552	CDS	1632		3.4.24.-		zinc metalloprotease
SPF580_00553	CDS	849				lipase A
SPF580_00554	CDS	756				endonuclease/exonuclease/phosphatase family protein
SPF580_00555	CDS	1011		4.1.2.13		fructose bisphosphate aldolase
SPF580_00556	CDS	693	poxF			phenol hydroxylase
SPF580_00557	CDS	543				IcmC (DotV)-like protein
SPF580_00558	CDS	138				hypothetical protein
SPF580_00559	CDS	285				hypothetical protein
SPF580_00560	CDS	738		2.7.8.8		CDP-diacylglycerol-serine-O- phosphatidyltransferase
SPF580_00561	CDS	270	ptsH			sugar transport PTS system phosphocarrier HPr protein
SPF580_00562	CDS	300				sigma-54 modulation protein
SPF580_00563	CDS	1395				RNA polymerase signma-54 factor RpoN
SPF580_00564	CDS	165	rpL33			50S ribosomal protein L33
SPF580_00565	CDS	237	rpmB			50S ribosomal protein L28
SPF580_00566	CDS	678		2.1.1.33		S-adenosylmethionine-dependent methyltransferase
SPF580_00567	CDS	1125				endo-1	4 beta-glucanase
SPF580_00568	CDS	1488	legA12			ankyrin repeat-containing protein
SPF580_00569	CDS	1143	hflK			HflK protein
SPF580_00570	CDS	915	hflC	3.4.-.-		HflC protein
SPF580_00571	CDS	1296	purA	6.3.4.4		adenylosuccinate synthetase
SPF580_00572	CDS	570		1.13.11.-	COG5553	3-mercaptopropionate dioxygenase
SPF580_00573	CDS	459	argR			Arginine repressor
SPF580_00574	CDS	735				amino acid (glutamine) ABC transporter	periplasmic amino acid binding protein
SPF580_00575	CDS	648	yqiY			amino acid (glutamine) ABC transporter	permease
SPF580_00576	CDS	669				amino acid (glutamine) ABC transporter	ATP binding component
SPF580_00577	CDS	1218	argG	6.3.4.5		argininosuccinate synthase
SPF580_00578	CDS	1236	argH	4.3.2.1		argininosuccinate lyase
SPF580_00579	CDS	1116	argF	2.1.3.3		ornithine carbamoyltransferase
SPF580_00580	CDS	1476				adenosine deaminase
SPF580_00581	CDS	1128				leucine-	isoleucine-	valine-	threonine-	and alanine-binding protein
SPF580_00582	CDS	1338		3.4.21.-		carboxy-terminal protease
SPF580_00583	CDS	1143				peptidase	M23/M37 family
SPF580_00584	CDS	1545	pgm	5.4.2.1		phosphoglycerate mutase	2	3-bisphosphoglycerate independent
SPF580_00585	CDS	297				hypothetical protein
SPF580_00586	CDS	1272				phosphatidylcholine hydrolyzing phospholipase
SPF580_00587	CDS	717	uppS	2.5.1.31		undecaprenyl diphosphate synthetase
SPF580_00588	CDS	798	cdsA	2.7.7.41		phosphatidate cytidyltransferase
SPF580_00589	CDS	1353	yaeL	3.4.24.-		membrane associated zinc metalloprotease
SPF580_00590	CDS	2361				outer membrane protein
SPF580_00591	CDS	501				outer membrane protein OmpH
SPF580_00592	CDS	1020	lpxD_1	2.3.1.-		UDP-3-O-(3-hydroxymyristoyl) glucosamine N-acyltransferase
SPF580_00593	CDS	453	fabZ	4.2.1.-		(3R)-hydroxymyristoyl-(acyl carrier protein) dehydratase
SPF580_00594	CDS	771	lpxA	2.3.1.129		acyl-(acyl carrier protein)-UDP-N-acetylglucosamine acyltransferase
SPF580_00595	CDS	405				CrcB protein	camphor resistance
SPF580_00596	CDS	1281	serS	6.1.1.11		seryl tRNA synthetase
SPF580_00597	CDS	1044				nucleotidyltransferase PLUS glutamate rich protein GrpB PLUS ribosomal protein alanine acetyltransferase
SPF580_00598	CDS	264				hypothetical protein
SPF580_00599	CDS	165				hypothetical protein
SPF580_00600	CDS	933	legD2			phytanoyl-CoA dioxygenase
SPF580_00601	CDS	699				hypothetical protein
SPF580_00602	CDS	831	ytbE			aldo/keto reductases
SPF580_00603	CDS	849				hypothetical protein
SPF580_00604	CDS	240				hypothetical protein
SPF580_00605	CDS	759		2.1.1.-		methyltransferase	ubiE/COQ5 family
SPF580_00606	CDS	609	udk_1	2.7.1.48		Uridine kinase
SPF580_00607	CDS	468				acetyltransferase	GNAT family
SPF580_00608	CDS	336			COG2852	putative protein
SPF580_00609	CDS	480				ISSod6 transposase	IS1301
SPF580_00610	CDS	237				transposase
SPF580_00611	CDS	2691	pacL_1	3.6.1.-		cation efflux transporter
SPF580_00612	CDS	936	uspE_1		COG0589	Universal stress protein E
SPF580_00613	CDS	1695				glutathione-regulated potassium efflux system
SPF580_00614	CDS	561				hypothetical protein
SPF580_00615	CDS	273				hypothetical protein
SPF580_00616	CDS	294				transposase	IS911
SPF580_00617	CDS	837				IS3 family transposase ISLpn7
SPF580_00618	CDS	93				hypothetical protein
SPF580_00619	CDS	735				hypothetical protein
SPF580_00620	CDS	1224				site specific recombinase
SPF580_00621	CDS	282				hypothetical protein
SPF580_00622	CDS	483				transposase
SPF580_00623	CDS	279				hypothetical protein
SPF580_00624	CDS	675				hypothetical protein
SPF580_00625	CDS	876	lvrA_3			LvrA
SPF580_00626	CDS	309	lvrB_1			LvrB
SPF580_00627	CDS	267	csrA_2			Translational regulator CsrA
SPF580_00628	CDS	966	virB11_2			LvhB11
SPF580_00629	CDS	378				hypothetical protein
SPF580_00630	CDS	300				hypothetical protein
SPF580_00631	CDS	2526				hypothetical protein
SPF580_00632	CDS	744				hypothetical protein
SPF580_00633	CDS	876				hypothetical protein
SPF580_00634	CDS	411				hypothetical protein
SPF580_00635	CDS	1251				hypothetical protein
SPF580_00636	CDS	741				hypothetical protein
SPF580_00637	CDS	213				hypothetical protein
SPF580_00638	CDS	1260				hypothetical protein
SPF580_00639	CDS	1890	virD4_2			LvhD4
SPF580_00640	CDS	546				hypothetical protein
SPF580_00641	CDS	165				hypothetical protein
SPF580_00642	CDS	2187				hypothetical protein
SPF580_00643	CDS	441				hypothetical protein
SPF580_00644	CDS	1884	traI_2			Protein TraI
SPF580_00645	CDS	354	traJ_2			Protein TraJ
SPF580_00646	CDS	327				TraK
SPF580_00647	CDS	726	traL_2			Protein TraL
SPF580_00648	CDS	450	traM			Protein TraM
SPF580_00649	CDS	2031				hypothetical protein
SPF580_00650	CDS	1266				hypothetical protein
SPF580_00651	CDS	2985				hypothetical protein
SPF580_00652	CDS	1671				hypothetical protein
SPF580_00653	CDS	1089	recB	3.1.11.5		RecBCD enzyme subunit RecB
SPF580_00654	CDS	3408				hypothetical protein
SPF580_00655	CDS	489				hypothetical protein
SPF580_00656	CDS	1203				MFS transporter
SPF580_00657	CDS	345				hypothetical protein
SPF580_00658	CDS	198				hypothetical protein
SPF580_00659	CDS	723				hypothetical protein
SPF580_00660	tRNA	77				tRNA-Pro(cgg)
SPF580_00661	CDS	627				hypothetical virulence protein
SPF580_00662	CDS	378				hypothetical protein
SPF580_00663	CDS	1140				signal transduction protein
SPF580_00664	CDS	393	sdhC	1.3.99.1		succinate dehydrogenase cytochrome b556 subunit C
SPF580_00665	CDS	348	sdhD	1.3.99.1		succinate dehydrogenase hydrophobic membrane anchor protein subunit D
SPF580_00666	CDS	1770	sdhA_2	1.3.99.1		succinate dehydrogenase flavoprotein subunit A
SPF580_00667	CDS	723	sdhB_2	1.3.99.1		succinate dehydrogenase iron-sulfur protein subunit B
SPF580_00668	CDS	2811	sucA	1.2.4.2		2-oxoglutarate dehydrogenase E1 component)
SPF580_00669	CDS	1230	sucB	2.3.1.61		dihydrolipoamide succinyltransferase
SPF580_00670	CDS	1164	sucC	6.2.1.5		succinyl CoA synthetase beta chain
SPF580_00671	CDS	876	sucD	6.2.1.5		succinyl CoA synthetase alpha chain
SPF580_00672	CDS	648	pdxH	1.4.3.5		pyridoxamine 5'-phosphate oxidase
SPF580_00673	CDS	372				transmission trait enhancer LetE
SPF580_00674	CDS	390				hypothetical protein
SPF580_00675	CDS	1284				major facilitator family transporter
SPF580_00676	CDS	1458				putative membrane protein YdgA-like protein
SPF580_00677	CDS	282	fis_1			DNA binding protein Fis
SPF580_00678	CDS	948	prsA	2.7.6.1		ribose-phosphate pyrophosphokinase
SPF580_00679	tRNA	75				tRNA-Gln(ttg)
SPF580_00680	CDS	600				outer membrane lipoprotein LolB
SPF580_00681	CDS	513	kdtB	2.7.7.3		phosphopantetheine adenylyltransferase
SPF580_00682	CDS	1725		2.3.2.2		gamma-glutamyltranspeptidase
SPF580_00683	CDS	1209				hypothetical protein
SPF580_00684	CDS	513				hypothetical protein
SPF580_00685	CDS	153				hypothetical protein
SPF580_00686	CDS	732	plsC	2.3.1.51		1-acyl-sn-glycerol-3-phosphate acetyltransferase
SPF580_00687	CDS	321	sugE			suppressor of GroEL (SugE)
SPF580_00688	CDS	882				aminoglycoside phosphotransferase
SPF580_00689	CDS	1068	dinP	2.7.7.7		DNA-damage inducible protein P
SPF580_00690	tRNA	72				tRNA-Gly(ccc)
SPF580_00691	CDS	621				hypothetical protein
SPF580_00692	CDS	825	mutM	3.2.2.23		formamidopyrimidine DNA glycosylase
SPF580_00693	CDS	231				hypothetical protein
SPF580_00694	CDS	1188				stearoyl-CoA-9-desaturase
SPF580_00695	CDS	399				hypothetical protein
SPF580_00696	CDS	741	phaB_1	1.1.1.36		acetyoacetyl CoA reductase
SPF580_00697	CDS	747	phaB_2	1.1.1.36		acetyoacetyl CoA reductase
SPF580_00698	CDS	399				hypothetical protein
SPF580_00699	CDS	294				hypothetical protein
SPF580_00700	CDS	1071				hypothetical protein
SPF580_00701	CDS	606				spore maturation protein A
SPF580_00702	CDS	534	spmB			spore maturation protein B
SPF580_00703	CDS	1434				peptidase	M23/M37 family
SPF580_00704	CDS	1221	tyrS	6.1.1.1		tyrosyl tRNA synthetase
SPF580_00705	rRNA	1539				16S ribosomal RNA
SPF580_00706	tRNA	76				tRNA-Ala(tgc)
SPF580_00707	rRNA	2889				23S ribosomal RNA
SPF580_00708	rRNA	111				5S ribosomal RNA
SPF580_00709	CDS	1524	murA_1	2.5.1.7		UDP-N-acetylglucosamine 1-carboxyvinyltransferase
SPF580_00710	CDS	534	yrdA			transferase
SPF580_00711	CDS	1359	gor	1.8.1.7		glutathione reductase
SPF580_00712	CDS	981	add	3.5.4.4		adenosine deaminase
SPF580_00713	CDS	186				hypothetical protein
SPF580_00714	CDS	447				hypothetical protein
SPF580_00715	CDS	1254				phosphate transporter
SPF580_00716	CDS	672				hypothetical phosphate transport regulator
SPF580_00717	CDS	765				hypothetical protein
SPF580_00718	CDS	564				transcriptional regulator
SPF580_00719	CDS	429	yqgF	3.1.-.-		YqgF
SPF580_00720	CDS	894	pyrB	2.1.3.2		aspartate carbamoyltransferase
SPF580_00721	CDS	384				hypothetical protein
SPF580_00722	CDS	1512	comM			competence related protein ComM
SPF580_00723	CDS	255	ubiK		COG2960	Ubiquinone biosynthesis accessory factor UbiK
SPF580_00724	CDS	375	glnK			nitrogen regulatory P-II transcription regulator
SPF580_00725	CDS	582				5-formyltetrahydrofolate cyclo-ligase
SPF580_00726	CDS	186				hypothetical protein
SPF580_00727	CDS	816				4-amino-4-deoxychorismate lyase
SPF580_00728	CDS	678	ydjZ		COG0398	TVP38/TMEM64 family inner membrane protein YdjZ
SPF580_00729	CDS	2199	aas	6.2.1.20		2-acylglycerophosphoethanolamine acyltransferase
SPF580_00730	CDS	420				hypothetical protein
SPF580_00731	CDS	384				hypothetical protein
SPF580_00732	CDS	1743		2.3.1.-		poly-beta-hydroxybutyrate polymerase
SPF580_00733	CDS	462				rrf2 family protein
SPF580_00734	CDS	1449	ycf24			ABC transporter	permease
SPF580_00735	CDS	753				ATP transporter	ABC binding component	ATP-binding protein
SPF580_00736	CDS	1287				ABC transporter	permease component
SPF580_00737	CDS	1245		4.4.1.-		aminotransferase
SPF580_00738	CDS	450				nitrogen fixation protein (Fe-S cluster formation) NifU
SPF580_00739	CDS	336				metal-sulfur cluster biosynthetic enzyme
SPF580_00740	CDS	954		6.1.1.6		lysyl tRNA synthetase
SPF580_00741	CDS	915				hypothetical SAM-dependent methyltransferase
SPF580_00742	CDS	666	alaS_1			alanyl tRNA synthetase
SPF580_00743	CDS	1296				major facilitator family transporter
SPF580_00744	CDS	1320				metal ion transporter
SPF580_00745	CDS	1047		1.1.1.2		alcohol dehydrogenase (NADP-dependent	zinc-type)
SPF580_00746	CDS	345				hypothetical protein
SPF580_00747	CDS	405				hypothetical protein
SPF580_00748	CDS	453		3.5.1.88		polypeptide deformylase
SPF580_00749	CDS	207				hypothetical protein
SPF580_00750	CDS	1188				hypothetical protein
SPF580_00751	CDS	1122	ybdK_1	6.3.2.2	COG2170	Putative glutamate--cysteine ligase 2
SPF580_00752	CDS	402				hypothetical protein
SPF580_00753	CDS	858				GTP cyclohydrolase I PLUS perhaps regulatory protein
SPF580_00754	CDS	1092				major outer membrane protein
SPF580_00755	CDS	573	tag	3.2.2.20		3-methyladenine DNA glycosylase
SPF580_00756	CDS	954				hypothetical protein
SPF580_00757	CDS	1425	sidA			SidA
SPF580_00758	CDS	1929				transmembrane protein
SPF580_00759	CDS	393				hypothetical protein
SPF580_00760	CDS	378				hypothetical protein
SPF580_00761	CDS	1308				expressed protein
SPF580_00762	CDS	2208				DNA uptake/competence protein ComA
SPF580_00763	CDS	450	pilE3			type IV pilin
SPF580_00764	CDS	3510				type IV fimbrial biogenesis PilY1-related protein
SPF580_00765	CDS	513				Tfp pilus assembly protein PilX
SPF580_00766	CDS	1068				type IV fimbrial biogenesis PilW related protein	transmembrane)
SPF580_00767	CDS	540				type IV fimbrial biogenesis protein PilV
SPF580_00768	CDS	708				type IV pre-pilin
SPF580_00769	CDS	861				polysaccharide deacetylase
SPF580_00770	CDS	1338				hypothetical protein
SPF580_00771	CDS	1482				melitin resistance protein
SPF580_00772	CDS	630	tdk	2.7.1.21		thymidine kinase
SPF580_00773	CDS	1269				major facilitator family transporter
SPF580_00774	CDS	1284				major facilitator family transporter
SPF580_00775	CDS	1224	deoB	5.4.2.7		phosphopentomutase
SPF580_00776	CDS	549	hslV	3.4.25.-		heat shock protein	HslVU	proteasome-related peptidase subunit
SPF580_00777	CDS	1326	hslU			ATP dependent Hsl protease	ATP binding subunit
SPF580_00778	CDS	1575				hypothetical protein
SPF580_00779	CDS	1239				ribonuclease BN
SPF580_00780	CDS	23301				hypothetical protein
SPF580_00781	CDS	600	wrbA			trp repressor binding protein
SPF580_00782	CDS	351			COG2852	putative protein
SPF580_00783	CDS	783	xth	3.1.11.2		exodeoxyribonuclease III
SPF580_00784	CDS	771	xthA1	3.1.11.2		exodeoxyribonuclease III
SPF580_00785	CDS	228	rpmE			50S ribosomal protein L31
SPF580_00786	CDS	1236		1.1.1.38		malate oxidoreductase
SPF580_00787	CDS	1293				major facilitator family transporter
SPF580_00788	CDS	1257				major facilitator family transporter
SPF580_00789	CDS	819	dam	2.1.1.72		DNA adenine methylase
SPF580_00790	CDS	1197				tryptophan/tyrosine permease
SPF580_00791	CDS	1191				tryptophan/tyrosine permease
SPF580_00792	CDS	693				outer membrane protein	OmpA family protein
SPF580_00793	CDS	5208				hypothetical protein
SPF580_00794	CDS	846				HlyD family secretion protein
SPF580_00795	CDS	1743				ABC transporter ElsE
SPF580_00796	CDS	1122				ABC transporter permease protein
SPF580_00797	CDS	1125				ABC transporter permease protein
SPF580_00798	CDS	1470				multidrug efflux MFS outer membrane protein (RND family)
SPF580_00799	CDS	1782		3.2.1.-		soluble lytic murein transglycosylase
SPF580_00800	CDS	654	rpe	5.1.3.1		D-ribulose-5-phosphate-3-epimerase
SPF580_00801	CDS	465				putative transmembrane protein
SPF580_00802	CDS	780				hypothetical protein
SPF580_00803	CDS	870				hypothetical protein
SPF580_00804	CDS	255				hypothetical exported protein
SPF580_00805	CDS	1026				hypothetical protein
SPF580_00806	CDS	2217	ndh	1.6.99.3		NADH dehydrogenase transmembrane protein
SPF580_00807	CDS	765		4.1.1.4		acetoacetate decarboxylase ADC
SPF580_00808	CDS	273				signal peptide protein
SPF580_00809	CDS	1314		4.6.1.1		adenylate cyclase
SPF580_00810	CDS	816				hypothetical protein
SPF580_00811	CDS	828				hypothetical protein
SPF580_00812	CDS	267				hypothetical protein
SPF580_00813	CDS	753				arginine ABC transporter	periplasmic binding protein
SPF580_00814	CDS	2742		2.7.7.42		adenylyl transferase
SPF580_00815	CDS	1269				dipeptidyl aminopeptidase/acylaminoacyl peptidase
SPF580_00816	CDS	573				lipoprotein	putative
SPF580_00817	CDS	927				ABC transporter ATP-binding protein
SPF580_00818	CDS	1119				transmembrane protein	ABC-type multidrug transport system
SPF580_00819	CDS	1308				Fe-S oxidoreductase
SPF580_00820	CDS	1791	dsbD_1	1.8.1.8		thiol:disulfide interchange protein DsbD
SPF580_00821	CDS	291	htpA			Hsp10	10 kDa chaperonin GroES
SPF580_00822	CDS	1647	htpB			Hsp60	60K heat shock protein HtpB
SPF580_00823	CDS	441				DNA binding stress protein
SPF580_00824	CDS	2118				hypothetical protein
SPF580_00825	CDS	1881	parE	5.99.1.-		DNA topoisomerase IV subunit B
SPF580_00826	CDS	1812	dppF			ABC type dipeptide/oligopeptide/nickel transport	ATPase component
SPF580_00827	CDS	786				hypothetical protein
SPF580_00828	CDS	4284				LigA	interaptin
SPF580_00829	CDS	1710	proS	6.1.1.15		prolyl-tRNA synthase
SPF580_00830	CDS	2838	legA8			ankyrin repeat-containing protein
SPF580_00831	CDS	1659	lem3	3.1.3.-		Phosphocholine hydrolase Lem3
SPF580_00832	CDS	2307	sul1	4.2.1.1		sulfate transporter
SPF580_00833	CDS	852	ttcA	2.8.1.-	COG0037	tRNA-cytidine(32) 2-sulfurtransferase
SPF580_00834	CDS	1368				outer membrane protein TolC
SPF580_00835	CDS	675	pcm	2.1.1.77		protein-L-isoaspartate-O-methyltransferase
SPF580_00836	CDS	1248	kbl	2.3.1.29		2-amino-3-ketobutyrate coenzyme A ligase
SPF580_00837	CDS	1023	tdh_1			threonine(-3-)dehydrogenase
SPF580_00838	CDS	1674				ABC transporter	ABC binding protein
SPF580_00839	CDS	612	enhA_1			enhanced entry protein EnhA
SPF580_00840	CDS	438				putative transporter component
SPF580_00841	CDS	426				putative transporter component
SPF580_00842	CDS	1173				(outer) membrane protein
SPF580_00843	CDS	975				IcmL-like protein
SPF580_00844	CDS	960		3.5.3.8		formiminoglutamase
SPF580_00845	CDS	810	yueD			sepiapterin reductase
SPF580_00846	CDS	1212	hutI	3.5.2.7		imidazolonepropionase
SPF580_00847	CDS	696	yjeA			endo-1	4-beta-xylanase-like
SPF580_00848	CDS	1995				oligopeptide transporter
SPF580_00849	CDS	1074				sensor histidine kinase
SPF580_00850	CDS	672				two component response regulator
SPF580_00851	CDS	996				hypothetical protein
SPF580_00852	CDS	183				hypothetical protein
SPF580_00853	CDS	204				hypothetical protein
SPF580_00854	CDS	1248				proton/sodium-glutamate symport protein
SPF580_00855	CDS	2766	valS	6.1.1.9		valyl tRNA synthase
SPF580_00856	CDS	3048				multidrug resistance protein
SPF580_00857	CDS	1263				RND efflux membrane fusion protein	acriflavin resistance protein E
SPF580_00858	CDS	405				hypothetical protein
SPF580_00859	CDS	438				hypothetical	His rich
SPF580_00860	CDS	312				hypothetical periplasmic or secreted lipoprotein
SPF580_00861	CDS	1254	glyA3	2.1.2.1		serine hydroxymethyltransferase
SPF580_00862	CDS	468				ATP cone and Zn ribbon domains protein
SPF580_00863	CDS	444	nusB			transcription termination factor NusB
SPF580_00864	CDS	957	thiL	2.7.4.16		thiamine monophosphate kinase (AIR synthase)
SPF580_00865	CDS	483	pgpA	3.1.3.27		phosphatidylglycerophosphatase A (PgpA)
SPF580_00866	CDS	1053				transmembrane permease
SPF580_00867	CDS	738				hypothetical protein
SPF580_00868	CDS	639				hypothetical protein
SPF580_00869	CDS	1425				hypothetical protein
SPF580_00870	CDS	1611		6.3.5.1		glutamine dependent NAD+ synthetase
SPF580_00871	CDS	3267				DNA helicase	SNF2/RAD54 family domain protein
SPF580_00872	CDS	435				hypothetical signal peptide protein
SPF580_00873	CDS	1383	dnaB	3.6.1.-		replicative DNA helicase
SPF580_00874	CDS	1074		5.1.1.1		alanine racemase
SPF580_00875	CDS	450	omp			17kDa common antigen
SPF580_00876	CDS	435				hypothetical protein
SPF580_00877	CDS	1188				hypothetical protein
SPF580_00878	CDS	273				glutamate synthetase
SPF580_00879	CDS	1551				GGDEF domain protein
SPF580_00880	CDS	990				lipoic acid synthetase
SPF580_00881	CDS	282				hypothetical protein
SPF580_00882	CDS	1509				IraAB
SPF580_00883	CDS	819	tam	2.1.1.144		Trans-aconitate 2-methyltransferase
SPF580_00884	CDS	1356				LPS biosynthesis protein	PseA-like
SPF580_00885	CDS	762	hisF	4.1.3.-		imidazole glycerol phosphate synthase	cyclase subunit HisF
SPF580_00886	CDS	642	hisH_1	2.4.2.-		imidazole glycerol phosphate synthase subunit HisH
SPF580_00887	CDS	699	neuA	2.7.7.43		CMP-N-acetylneuraminic acid synthetase
SPF580_00888	CDS	1023	neuB	4.1.3.-		N-acetylneuraminic acid synthetase
SPF580_00889	CDS	1134				polysialic acid biosynthesis
SPF580_00890	CDS	609				acetyltransferase
SPF580_00891	CDS	1503	yvfE			pyridoxal phosphate-dependent enzyme apparently involved in regulation of cell wall biosynthesis
SPF580_00892	CDS	564				dTDP-6-deoxy-D-glucose-3	5-epimerase RmlC
SPF580_00893	CDS	885				dTDP-6-deoxy-L-mannose dehydrogenase RmlD
SPF580_00894	CDS	1080	rfbB	4.2.1.46		dTDP-glucose 4	6-dehydratase RmlB
SPF580_00895	CDS	1500	pgi	5.3.1.9		glucose-6-phosphate isomerase
SPF580_00896	CDS	876	rfbA_1	2.7.7.24		glucose-1-phosphate thymidylyltransferase RmlA
SPF580_00897	CDS	957				NAD dependent epimerase/dehydratase	UDP-glucose-4-epimerase
SPF580_00898	CDS	1002				O-antigen initiating glycosyl transferase group 4-UDP-N-acetylmuramyl pentapeptide phosphotransferase/(N-acetylgalactosaminyl transferase TrsF)
SPF580_00899	CDS	846				ISxcC1 transposase
SPF580_00900	CDS	1029				IS630 family transposase ISSpu23
SPF580_00901	CDS	138				transposase ORF-A	IS-type
SPF580_00902	CDS	1284				hypothetical protein
SPF580_00903	CDS	1029	moaA			GTP 3'	8-cyclase
SPF580_00904	CDS	1128				hypothetical protein
SPF580_00905	CDS	1038				hypothetical protein
SPF580_00906	CDS	1092				spore coat polysaccharide biosynthesis protein E (NeuB)
SPF580_00907	CDS	633	COQ5	2.1.1.163		2-methoxy-6-polyprenyl-1	4-benzoquinol methylase	mitochondrial
SPF580_00908	CDS	1521				hypothetical protein
SPF580_00909	CDS	1683				hypothetical protein
SPF580_00910	CDS	852	rfbA_2			polysaccharide ABC transporter	permease protein
SPF580_00911	CDS	1425				polysaccharide ABC transporter	ATP binding protein
SPF580_00912	CDS	1158				hypothetical protein
SPF580_00913	CDS	1074	lag-1			O-acetyltransferase
SPF580_00914	CDS	894				glycosyl transferase
SPF580_00915	CDS	1020				glycosyltransferase
SPF580_00916	CDS	708				metallo-beta-lactamase family protein
SPF580_00917	CDS	195	csrA-2			global regulator (carbon storage regulator)
SPF580_00918	CDS	1983				O-antigen acetylase
SPF580_00919	CDS	1002	birA	6.3.4.15		biotin operon repressor and biotin [acetyl CoA carboxylase] synthetase BirA bifunctional protein
SPF580_00920	CDS	738				phosphopantetheine-protein transferase
SPF580_00921	CDS	954	accA	6.4.1.2		acetyl CoA carboxylase	carboxyltransferase	alpha subunit
SPF580_00922	CDS	1296	mesJ			cell cycle protein MesJ
SPF580_00923	CDS	1167				hypothetical protein
SPF580_00924	CDS	1443				alginate O-acetyltransferase AlgI
SPF580_00925	CDS	1377	sda-2	4.3.1.17		L-serine dehydratase (iron	sulfur-dependent)
SPF580_00926	CDS	702	mip	5.2.1.8		macrophage infectivity potentiator (Mip)
SPF580_00927	CDS	1248	ampG			beta lactamase induction signal transducer AmpG
SPF580_00928	tRNA	87				tRNA-Leu(caa)
SPF580_00929	CDS	387				hypothetical protein
SPF580_00930	CDS	1344	nadA			quinolinate synthetase A (NadA)
SPF580_00931	CDS	1650	nadB1	1.4.3.16		L-aspartate oxidase
SPF580_00932	CDS	1371		4.3.2.2		adenylsuccinate lyase
SPF580_00933	CDS	1704				sulfate transporter
SPF580_00934	CDS	1704		1.3.99.-		acyl CoA dehydrogenase	short chain specific
SPF580_00935	CDS	999				choloylglycine hydrolase
SPF580_00936	CDS	2388		2.7.9.2		phosphoenolpyruvate synthase
SPF580_00937	CDS	1440				Na+/H+ antiporter
SPF580_00938	CDS	843	nadC	2.4.2.19		nicotinate-nucleotide pyrophosphorylase
SPF580_00939	CDS	1092	murG	2.4.1.227		UDP-N-acetylglucosamine-N-acetylmuramyl- (pentapeptide) pyrophosphoryl-undecaprenol N-acetylglucosamine transferase
SPF580_00940	CDS	1416	dapE_1			succinyl-diaminopimelate desuccinylase
SPF580_00941	CDS	318				hypothetical protein
SPF580_00942	CDS	1038	mreB			rod shape determining protein MreB
SPF580_00943	CDS	909	mreC			rod shape determining protein MreC
SPF580_00944	CDS	480	mreD			rod shape determining protein MreD
SPF580_00945	CDS	603				pseudouridine synthase
SPF580_00946	CDS	699				hypothetical protein
SPF580_00947	CDS	1257	icd	1.1.1.42		isocitrate dehydrogenase	NADP-dependent
SPF580_00948	CDS	336	clpS			ATP-dependent Clp protease adapter protein ClpS
SPF580_00949	CDS	2268	cl			ATP binding protease component ClpA
SPF580_00950	CDS	780		2.-.-.-		lipopolysaccharide biosynthesis glycosyltransferase
SPF580_00951	CDS	1251				O-antigen biosynthesis protein
SPF580_00952	CDS	336				neurogenic locus notch protein precursor
SPF580_00953	CDS	600				rhomboid family protein
SPF580_00954	CDS	903				peptidase	M23/M37 family
SPF580_00955	CDS	1332	xseA	3.1.11.6		exonuclease VII	large subunit
SPF580_00956	CDS	1725	tolC			agglutination protein
SPF580_00957	CDS	282				periplasmic protein
SPF580_00958	CDS	219				periplasmic protein
SPF580_00959	CDS	1920				two component histidine kinase	GGDEF domain protein/EAL domain protein
SPF580_00960	CDS	726				hypothetical protein
SPF580_00961	CDS	1341				flavin containing monooxygenae
SPF580_00962	CDS	849				oxidoreductase dehydrogenase	short chain
SPF580_00963	CDS	777	trpC	4.1.1.48		indole-3-glycerol phosphate synthase
SPF580_00964	CDS	1035	trpD	2.4.2.18		anthranilate phosphoribosyltransferase
SPF580_00965	CDS	579	pabA	4.1.3.27		anthranilate synthase component II
SPF580_00966	CDS	726				ABC transporter	ATP binding protein
SPF580_00967	CDS	510	lptA		COG1934	Lipopolysaccharide export system protein LptA
SPF580_00968	CDS	570	lptC			Lipopolysaccharide export system protein LptC
SPF580_00969	CDS	528				hydrolase	HAD superfamily	subfamily III A
SPF580_00970	CDS	963				polysialic acid capsule expression protein
SPF580_00971	CDS	798				toluene tolerance ABC transporter	ATP binding protein Ttg2A
SPF580_00972	CDS	783				toluene tolerance protein Ttg2B
SPF580_00973	CDS	477				toluene tolerance protein Ttg2C
SPF580_00974	CDS	609				signal peptide protein	toluene tolerance protein Ttg2D
SPF580_00975	CDS	282				hypothetical protein
SPF580_00976	CDS	246	yrbA			hypothetical BolA like protein
SPF580_00977	CDS	1269	murA_2	2.5.1.7		UDP-N-acetylglucosamine 1-carboxyvinyltransferase
SPF580_00978	CDS	759				hypothetical
SPF580_00979	CDS	678				ABC transporter	ATP binding protein
SPF580_00980	CDS	1251				ABC transporter	permease protein
SPF580_00981	CDS	1017				membrane fusion protein
SPF580_00982	CDS	594				hypothetical protein
SPF580_00983	CDS	1416	fleQ			transcriptional regulator FleQ
SPF580_00984	CDS	282				hypothetical protein
SPF580_00985	CDS	936		3.4.21.-		signal peptide peptidase SppA (protease IV)
SPF580_00986	CDS	603	ccmA			heme exporter protein CcmA
SPF580_00987	CDS	681	ccmB			heme exporter protein CcmB
SPF580_00988	CDS	756	ccmC			heme exporter protein CcmC
SPF580_00989	CDS	159				cytochrome c-type biogenesis protein CcmD
SPF580_00990	CDS	432	ccmE			cytochrome c-type biogenesis protein CcmE
SPF580_00991	CDS	1953	ccmF			cytochrome c-type biogenesis protein CcmF
SPF580_00992	CDS	534	dsbE			thiol:disulfide interchange protein DsbE
SPF580_00993	CDS	402				c-type cytochrome biogenesis protein CcmH
SPF580_00994	CDS	687	cycH			cytochrome c type biogenesis protein CcmH
SPF580_00995	CDS	204			COG3360	Dodecin
SPF580_00996	CDS	405				cytochrome c type biogenesis protein CycH
SPF580_00997	CDS	552		3.2.2.-		3-methyladenine DNA glycosylase
SPF580_00998	CDS	1827	recQ	3.6.1.-		ATP-dependent DNA helicase RecQ
SPF580_00999	CDS	1155		1.3.8.1		acyl CoA dehydrogenase	short chain specific
SPF580_01000	CDS	777		4.2.1.55		3-hydroxyisobutyryl Coenzyme A hydrolase
SPF580_01001	CDS	1059		4.2.1.17		3-hydroxyisobutyryl Coenzyme A hydrolase
SPF580_01002	CDS	867				hypothetical protein
SPF580_01003	CDS	1380				hypothetical protein
SPF580_01004	CDS	1689	prfC			peptide chain release factor 3
SPF580_01005	CDS	384				hypothetical protein
SPF580_01006	CDS	1398	pntB	1.6.1.2		NAD(P) transhydrogenase
SPF580_01007	CDS	297	pntAb2	1.6.1.2		transmembrane NAD(P) transhydrogenase
SPF580_01008	CDS	1134	pntAa	1.6.1.1		alanine dehydrogenase and pyridine nucleotide transhydrogenase
SPF580_01009	CDS	555				hypothetical transporter
SPF580_01010	CDS	276				hypothetical protein
SPF580_01011	CDS	1134				two component response regulator with GGDEF domain protein
SPF580_01012	CDS	642				hypothetical protein
SPF580_01013	tRNA	88				tRNA-Ser(gga)
SPF580_01014	CDS	435				hypothetical protein
SPF580_01015	CDS	447				hypothetical protein
SPF580_01016	CDS	1038				glycosyl hydrolase
SPF580_01017	CDS	1281				sodium:dicarboxylate symporter
SPF580_01018	CDS	1134	dapE_2			N-succinyl-diaminopimelate desuccinylase
SPF580_01019	CDS	831	dapD	2.3.1.117		2	3	4	5-tetrahydropyridine-2-carboxylate N-succinyltransferase DapD
SPF580_01020	CDS	894				1-acyl-sn-glycerol-3-phosphate acyltransferase
SPF580_01021	CDS	1152	metC	4.4.1.8		cystathionine beta-lyase
SPF580_01022	CDS	2316				sensory box protein/GGDEF/EAL domains
SPF580_01023	CDS	1350				kynurenine 3-monooxygenase
SPF580_01024	CDS	753				hypothetical protein
SPF580_01025	CDS	1371				cytokinin oxidase
SPF580_01026	CDS	510				hypothetical protein
SPF580_01027	CDS	378				hypothetical protein
SPF580_01028	CDS	960				Na/Ca antiporter
SPF580_01029	CDS	705				hypothetical protein
SPF580_01030	CDS	1068		3.2.2.-		A/G specific adenine glycosylase
SPF580_01031	CDS	1542				hypothetical protein
SPF580_01032	CDS	657				hypothetical protein
SPF580_01033	CDS	897				hypothetical protein
SPF580_01034	CDS	183				hypothetical protein
SPF580_01035	CDS	339				hypothetical protein
SPF580_01036	CDS	1086				DegP protease (Do-like	S2-serine-like)
SPF580_01037	CDS	546				hydrolase	isochorismatase family
SPF580_01038	CDS	744		1.1.1.35		3-oxoacyl-(acyl carrier protein) reductase
SPF580_01039	CDS	498				flagellar biosynthesis/type III secretory pathway chaperone
SPF580_01040	CDS	321				negative regulator of flagellin synthesis
SPF580_01041	CDS	702				flagella basal body P-ring formation protein FlgA
SPF580_01042	CDS	408				cytochrome c5
SPF580_01043	CDS	558	enhA_2			enhanced entry protein EnhA
SPF580_01044	CDS	771				Bvg accessory factor
SPF580_01045	CDS	459				MraZ protein
SPF580_01046	CDS	927	mraW			S-adenosylmethyl transferase MraW
SPF580_01047	CDS	339				cell division transmembrane protein FtsL
SPF580_01048	CDS	1662	pbpB			penicillin binding protein 3
SPF580_01049	CDS	1452	murE	6.3.2.13		UDP-N-acetylmuramyl-tripeptide synthetase MurE
SPF580_01050	CDS	1053		1.1.1.-		erythronate-4-phosphate dehydrogenase
SPF580_01051	CDS	660				transmembrane protein
SPF580_01052	CDS	639				phosphatidylglycerophosphatase B
SPF580_01053	CDS	1245				hypothetical protein
SPF580_01054	CDS	750	etfB			electron transfer flavoprotein	beta subunit
SPF580_01055	CDS	939	etfA-2			electron transfer flavoprotein	alpha subunit
SPF580_01056	CDS	1122	ald	1.4.1.1		alanine dehydrogenase
SPF580_01057	CDS	2385	ponA			penicillin binding protein 1A
SPF580_01058	CDS	1008				hypothetical protein
SPF580_01059	CDS	1065	pilM			type IV pilus biogenesis protein PilM
SPF580_01060	CDS	549	pilN			type IV pilus biogenesis protein PilN
SPF580_01061	CDS	600	pilO			type IV pilus biogenesis protein PilO
SPF580_01062	CDS	585	pilP			type IV pilus biogenesis protein PilP
SPF580_01063	CDS	2097	pilQ			type IV pilus biogenesis protein PilQ
SPF580_01064	CDS	528		2.7.1.71		shikimate kinase
SPF580_01065	CDS	1110	aroB	4.2.3.4		3-dehydroquinate synthetase
SPF580_01066	CDS	1452				DamX-related protein
SPF580_01067	CDS	432				universal stress protein A (UspA)
SPF580_01068	CDS	987	ribF			riboflavin biosynthesis RibF
SPF580_01069	CDS	2796	ileS	6.1.1.5		isoleucyl tRNA synthetase
SPF580_01070	CDS	465	lspA	3.4.23.36	COG0597	Lipoprotein signal peptidase
SPF580_01071	CDS	564	eda_2			2-dehydro-3-deoxy-phosphogluconate aldolase
SPF580_01072	CDS	2190				LidA
SPF580_01073	CDS	3126				hypothetical protein
SPF580_01074	CDS	888	era			GTP-binding protein Era
SPF580_01075	CDS	690	recO			DNA repair protein RecO
SPF580_01076	CDS	747	pdxJ			pyridoxal phosphate biosynthetic protein PdxJ
SPF580_01077	CDS	1818		1.2.7.3		2-oxoglutarate ferredoxin oxidoreductase alpha subunit
SPF580_01078	CDS	969	korB	1.2.7.3		2-oxoglutarate ferredoxin oxidoreductase beta subunit
SPF580_01079	CDS	675				carrier/transport protein
SPF580_01080	CDS	807				nitrilase
SPF580_01081	CDS	1443	tldD			TldD protein
SPF580_01082	CDS	879	ychK			phosphoesterase
SPF580_01083	CDS	1668				AMP-binding protein
SPF580_01084	CDS	3468	mfd			transcription repair coupling factor
SPF580_01085	CDS	1263				transmembrane protein
SPF580_01086	CDS	1179				hypothetical protein
SPF580_01087	CDS	900				hypothetical protein
SPF580_01088	CDS	2022	lig	6.5.1.2		DNA ligase
SPF580_01089	CDS	2184	hbpA			bacterial extracellular solute-binding protein
SPF580_01090	CDS	978				peptide ABC transporter	permease protein
SPF580_01091	CDS	1347				peptide ABC transporter	permease protein
SPF580_01092	CDS	3447	dnaE	2.7.7.7		DNA polymerase III	alpha subunit
SPF580_01093	CDS	1242				hypothetical protein
SPF580_01094	CDS	885				4-hydroxybenzoate octaprenyltransferase
SPF580_01095	CDS	1548				LphB
SPF580_01096	CDS	1878				nucleoside-diphosphate sugar epimerases
SPF580_01097	CDS	342				hypothetical protein
SPF580_01098	CDS	1695				hypothetical protein
SPF580_01099	CDS	741				hypothetical protein
SPF580_01100	CDS	1464				amino acid permeases
SPF580_01101	CDS	1146		3.6.1.5		ecto-ATP diphosphohydrolase II
SPF580_01102	tRNA	75				tRNA-Thr(cgt)
SPF580_01103	CDS	678				hypothetical protein
SPF580_01104	CDS	186				hypothetical protein
SPF580_01105	CDS	426		2.3.1.-		Acetyltransferase
SPF580_01106	CDS	504				hypothetical protein
SPF580_01107	CDS	1380				putative phage protein
SPF580_01108	CDS	660				hypothetical protein
SPF580_01109	CDS	1755				inner membrane protein
SPF580_01110	CDS	252				hypothetical protein
SPF580_01111	CDS	177				hypothetical protein
SPF580_01112	CDS	447				hypothetical protein
SPF580_01113	CDS	570				hypothetical protein
SPF580_01114	CDS	1236				phage related integrase
SPF580_01115	CDS	294				transposase	IS911
SPF580_01116	CDS	837				IS3 family transposase ISLpn7
SPF580_01117	CDS	252				transposase TnpA
SPF580_01118	CDS	1419				transposase	IS4 family	Tn5
SPF580_01119	CDS	1893				hypothetical protein
SPF580_01120	CDS	387				hypothetical protein
SPF580_01121	CDS	216				hypothetical protein
SPF580_01122	CDS	318				hypothetical protein
SPF580_01123	CDS	282	higB-1		COG3549	Toxin HigB-1
SPF580_01124	CDS	318				hypothetical protein
SPF580_01125	CDS	276				hypothetical protein
SPF580_01126	CDS	513				hypothetical protein
SPF580_01127	CDS	669		5.4.2.6		beta-phosphoglucomutase
SPF580_01128	CDS	210				hypothetical protein
SPF580_01129	CDS	459				hypothetical protein
SPF580_01130	CDS	603				proton transporter
SPF580_01131	CDS	969				hypothetical protein
SPF580_01132	CDS	864				hypothetical protein
SPF580_01133	CDS	1050				hypothetical protein
SPF580_01134	CDS	993				hypothetical protein
SPF580_01135	CDS	504		1.8.4.11		peptide methionine sulfoxide reductase
SPF580_01136	CDS	1263				hypothetical protein
SPF580_01137	CDS	1299				hypothetical protein
SPF580_01138	CDS	420				bacterial/Archaeal transporter family protein
SPF580_01139	CDS	882				putative lipase
SPF580_01140	CDS	1044				hypothetical protein
SPF580_01141	CDS	294				transposase	IS911
SPF580_01142	CDS	837				IS3 family transposase ISLpn7
SPF580_01143	CDS	1068				hypothetical protein
SPF580_01144	CDS	123				hypothetical protein
SPF580_01145	CDS	681				hypothetical protein
SPF580_01146	CDS	639				hypothetical protein
SPF580_01147	CDS	384				hypothetical protein
SPF580_01148	CDS	114				hypothetical protein
SPF580_01149	CDS	711				hypothetical protein
SPF580_01150	CDS	2400				sensory box protein (GGDEF domain/EAL domain)
SPF580_01151	CDS	273	kaiB			Circadian clock protein KaiB
SPF580_01152	CDS	1653	kaiC2			DNA integration/recombination/inversion protein
SPF580_01153	CDS	2349				chitinase
SPF580_01154	CDS	474				hypothetical protein
SPF580_01155	CDS	1116				serine-type D-Ala-D-Ala carboxypeptidase
SPF580_01156	CDS	1059		3.1.3.2		major acid phosphatase
SPF580_01157	CDS	234				hypothetical protein
SPF580_01158	CDS	735				hypothetical protein
SPF580_01159	CDS	159				hypothetical protein
SPF580_01160	CDS	1329		3.2.1.-		membrane bound lytic murein transglycosylase D
SPF580_01161	CDS	762	artJ_2			Peb1 (arginine binding periplasmic protein)
SPF580_01162	CDS	579				hypothetical protein
SPF580_01163	CDS	696				cystine/glutamine-binding periplasmic protein
SPF580_01164	CDS	3432		3.6.3.8		calcium-transporting ATPase
SPF580_01165	CDS	1695				glutathione-regulated potassium efflux system
SPF580_01166	CDS	1509				acyl CoA synthetase	long chain fatty acid:CoA ligase
SPF580_01167	CDS	465		3.5.-.-		cytidine/deoxycytidylate deaminase
SPF580_01168	CDS	1452	cyaA4	4.6.1.1		adenylate cyclase
SPF580_01169	CDS	327				hypothetical protein
SPF580_01170	CDS	1128	cfa	2.1.1.79		cyclopropane fatty acid synthase
SPF580_01171	CDS	381				hypothetical protein
SPF580_01172	CDS	1029				IS630 family transposase ISSpu23
SPF580_01173	CDS	1053				nitropropane dioxygenase/(trans-enoyl-CoA reductase)
SPF580_01174	CDS	612				bacterial regulatory proteins	TetR family
SPF580_01175	CDS	903				hypothetical protein
SPF580_01176	CDS	222				hypothetical protein
SPF580_01177	CDS	954				hypothetical protein
SPF580_01178	CDS	1023				spermidine/putrescine-binding periplasmic protein PotD
SPF580_01179	CDS	768	potC			spermidine/putrescine ABC transporter permease protein PotC
SPF580_01180	CDS	825	potB			spermidine/putrescine ABC transporter permease protein PotB
SPF580_01181	CDS	1095				spermidine/putrescine ABC transporter	ATP-binding protein PotA
SPF580_01182	CDS	885		1.-.-.-		short chain type dehydrogenase/reductase
SPF580_01183	CDS	474				hypothetical protein
SPF580_01184	CDS	2310				hypothetical protein
SPF580_01185	CDS	1482		3.4.17.19		thermostable carboxypeptidase 1
SPF580_01186	CDS	504				hypothetical protein
SPF580_01187	CDS	1485				hypothetical protein
SPF580_01188	CDS	783				hypothetical protein
SPF580_01189	CDS	1065				transcription regulator protein
SPF580_01190	CDS	1473				hypothetical protein
SPF580_01191	CDS	1311				hypothetical protein
SPF580_01192	CDS	825				hypothetical protein
SPF580_01193	CDS	1488				amine oxidase
SPF580_01194	CDS	1083				hypothetical protein
SPF580_01195	CDS	1680		4.1.1.1		pyruvate decarboxylase
SPF580_01196	CDS	1197				aminopeptidase
SPF580_01197	CDS	765				lipase B
SPF580_01198	CDS	138				hypothetical protein
SPF580_01199	CDS	1038				permeases of drug/transporter
SPF580_01200	CDS	246				hypothetical protein
SPF580_01201	CDS	651				phosphoribosyltransferase
SPF580_01202	CDS	732				OmpA-like transmembrane domain protein
SPF580_01203	CDS	1287				MFS transporter
SPF580_01204	CDS	1155	argE	3.5.1.16		acetylornithine deacetylase
SPF580_01205	CDS	717	udk_2	2.7.1.48		uridine kinase
SPF580_01206	CDS	1989				hypothetical protein
SPF580_01207	CDS	486				hypothetical protein
SPF580_01208	CDS	2307				sensory box protein
SPF580_01209	CDS	1344				hypothetical protein
SPF580_01210	CDS	1089		1.97.1.4		pyruvate formate lyase-activating enzyme PflA
SPF580_01211	CDS	420				hypothetical protein
SPF580_01212	CDS	1470				TPR repeat protein
SPF580_01213	CDS	1587	pilS			sensor protein PilS
SPF580_01214	CDS	1329	pilR			two component response regulator PilR
SPF580_01215	CDS	246				hypothetical protein
SPF580_01216	CDS	936				hydrolase	alpha/beta fold family
SPF580_01217	CDS	1437				Zn-dependent protease
SPF580_01218	CDS	1074	ribD			riboflavin biosynthesis protein RibD
SPF580_01219	CDS	615	ribE	2.5.1.9		riboflavin synthase	alpha subunit RibE
SPF580_01220	CDS	1209	ribA	3.5.4.25		riboflavin biosynthesis protein RibA
SPF580_01221	CDS	468	ribH	2.5.1.9		riboflavin synthase	beta subunit
SPF580_01222	CDS	1638	pyrG	6.3.4.2		CTP synthase PyrG
SPF580_01223	CDS	825	kdsA	2.5.1.55		2-dehydro-3-deoxyphosphonooctonate aldolase
SPF580_01224	CDS	1860				hypothetical protein
SPF580_01225	CDS	2388				outer membrane protein RomA
SPF580_01226	tRNA	88				tRNA-Ser(tga)
SPF580_01227	CDS	774				competence lipoprotein ComL
SPF580_01228	CDS	939	rdgC			exonuclease involved in removal of stalled replication fork
SPF580_01229	CDS	1896	kup2_1			Kup system potassium uptake protein
SPF580_01230	CDS	984				hypothetical protein
SPF580_01231	CDS	1173				SAM-dependent methyltransferase
SPF580_01232	CDS	1149				glycosyl hydrolase family 3
SPF580_01233	CDS	726				ThiJ/PfpI family protein
SPF580_01234	CDS	624	hisI			phosphoribosyl-ATP pyrophosphatase/phosphoribosyl AMP cyclohydrolase = histidine biosynthesis bifunctional protein
SPF580_01235	CDS	768		4.1.3.-		imidazoleglycerol-phosphate synthase	cyclase subunit HisF
SPF580_01236	CDS	720	hisA	5.3.1.16		phosphoribosylformimino-5-aminoimidazole carboxamide ribotide isomerase
SPF580_01237	CDS	600	hisH_2	2.4.2.-		amidotransferase HisH
SPF580_01238	CDS	1059				histidinol phosphatase and imidazoleglycerol-phosphate dehydratase = bifunctional protein HisB
SPF580_01239	CDS	1095	hisC	2.6.1.9		histidinol-phosphate aminotransferase
SPF580_01240	CDS	1296		1.1.1.23		histidinol dehydrogenase
SPF580_01241	CDS	882	hisG	2.4.2.17		ATP phosphoribosyltransferase HisG
SPF580_01242	CDS	297	trpR			Trp operon repressor
SPF580_01243	CDS	171				hypothetical protein
SPF580_01244	CDS	1533	cydA-2	1.10.3.-		cytochrome D ubiquinol oxidase	subunit I
SPF580_01245	CDS	1137	cydB	1.10.3.-		cytochrome D ubiquinol oxidase	subunit II
SPF580_01246	CDS	99				hypothetical protein
SPF580_01247	CDS	636	pyrE	2.4.2.10		orotate phosphoribosyltransferase
SPF580_01248	CDS	234				cold shock domain family protein CspA
SPF580_01249	CDS	573				sigma 54 modulation protein YhbH
SPF580_01250	CDS	456				hypothetical protein
SPF580_01251	CDS	420				transcriptional regulator MarR family protein
SPF580_01252	CDS	789				phenazine biosynthesis PhzF
SPF580_01253	CDS	549				acetyltransferase
SPF580_01254	CDS	660				transporter	LysE family
SPF580_01255	CDS	960				IAA acetyltransferase/MarR transcriptional regulatory protein
SPF580_01256	CDS	564				hypothetical protein
SPF580_01257	CDS	1308				2-acylglycerophosphoethanolamine acyltransferase
SPF580_01258	CDS	930	hemF	1.3.3.3		oxygen-dependent coproporphyrinogen III oxidase
SPF580_01259	CDS	393	flgB			flagellar basal body rod protein FlgB
SPF580_01260	CDS	423	flgC			flagellar basal body rod protein FlgC
SPF580_01261	CDS	678	flgD			flagellar basal body rod modification protein FlgD
SPF580_01262	CDS	1314	flgE			flagellar hook protein FlgE
SPF580_01263	CDS	747	flgF			flagellar basal body rod protein FlgF
SPF580_01264	CDS	786	flgG			flagellar basal body rod protein FlgG
SPF580_01265	CDS	693	flgH			flagellar L-ring protein FlgH
SPF580_01266	CDS	1167	flgI			flagellar P-ring protein (precursor) FlgI
SPF580_01267	CDS	876				muramidase	peptidoglycan hydrolase FlgJ
SPF580_01268	CDS	1950	flgK			flagellar hook associated protein 1 FlgK
SPF580_01269	CDS	1236	flgL			flagellar hook associated protein type 3 FlgL
SPF580_01270	CDS	1740				hypothetical protein
SPF580_01271	tRNA	77				tRNA-Arg(cct)
SPF580_01272	CDS	1065				hypothetical protein
SPF580_01273	CDS	456				hypothetical protein
SPF580_01274	CDS	1773				hypothetical protein
SPF580_01275	CDS	1632		1.5.5.1		electron transferring flavoprotein dehydrogenase
SPF580_01276	CDS	1812	abcT3_1			ABC transporter ATP binding protein
SPF580_01277	CDS	318				hypothetical protein
SPF580_01278	CDS	372				hypothetical protein
SPF580_01279	CDS	1716	sfcA	1.1.1.38		malate oxidoreductase
SPF580_01280	CDS	384				hypothetical protein
SPF580_01281	CDS	759	surE	3.1.3.2		stationary phase surival protein SurE
SPF580_01282	CDS	741				lipoprotein NlpD
SPF580_01283	CDS	1026	rpoS			stationary phase specific sigma factor RpoS
SPF580_01284	CDS	1251		1.13.11.5		homogentisate 1	2-dioxygenase
SPF580_01285	CDS	744				YebC
SPF580_01286	CDS	525	ruvC	3.1.22.4		crossover junction endodeoxyribonuclease RuvC
SPF580_01287	CDS	600	ruvA			Holliday junction DNA helicase RuvA
SPF580_01288	CDS	321				hypothetical protein
SPF580_01289	CDS	1416				two component sensor kinase
SPF580_01290	CDS	678				DNA-binding response regulator
SPF580_01291	CDS	546	ispZ			intracellular septation protein A
SPF580_01292	CDS	1440		3.2.1.-		membrane bound lytic murein transglycosylase D
SPF580_01293	CDS	765		3.1.2.6		hydroxyacylglutathione hydrolase GloB
SPF580_01294	CDS	849				protein involved in catabolism of external DNA
SPF580_01295	CDS	210				hypothetical protein
SPF580_01296	CDS	855	folD			5	10-methylenetetrahydrofolate dehydrogenase
SPF580_01297	CDS	201				hypothetical protein
SPF580_01298	CDS	2784				hypothetical protein
SPF580_01299	CDS	468				integral membrane protein
SPF580_01300	CDS	1299				oxidoreductase
SPF580_01301	CDS	789				tRNA pseudouridine synthase A
SPF580_01302	CDS	597	trpF			phosphoribosyl anthranilate isomerase
SPF580_01303	CDS	1200		4.2.1.20		tryptophan synthetase	beta subunit
SPF580_01304	CDS	819	trpA	4.2.1.20		tryptophan synthetase	alpha chain TrpA
SPF580_01305	CDS	1656	glnS	6.1.1.18		glutaminyl-tRNA synthetase
SPF580_01306	CDS	1371	cysS	6.1.1.16		cysteinyl-tRNA synthetase
SPF580_01307	CDS	1914				sulfatase domain protein
SPF580_01308	CDS	315				hypothetical protein
SPF580_01309	CDS	1485				type II secretory pathway protein E
SPF580_01310	CDS	2376				type II protein secretion LspD
SPF580_01311	CDS	1029				oxidoreductase
SPF580_01312	CDS	2106	cyaA_1	4.6.1.1		adenylate cyclase 1 protein
SPF580_01313	CDS	1161				drug resistance transporter	Bcr/CflA
SPF580_01314	CDS	1215				multidrug resistance efflux pump
SPF580_01315	CDS	1743	frgA_1			siderophore biosynthetic enzyme FrgA
SPF580_01316	CDS	1035				hypothetical protein
SPF580_01317	CDS	102				hypothetical protein
SPF580_01318	CDS	315				hypothetical protein
SPF580_01319	CDS	2397	legT			thaumatin domain-containing protein
SPF580_01320	CDS	1110				hypothetical protein
SPF580_01321	tRNA	77				tRNA-Met(cat)
SPF580_01322	CDS	1377	htrA	3.4.21.-		protease DO
SPF580_01323	CDS	726	yfiH	1.10.3.-	COG1496	Polyphenol oxidase
SPF580_01324	CDS	966	rluD	4.2.1.70		ribosomal large subunit pseudouridine synthase D	RluD
SPF580_01325	CDS	1344				tRNA thiotransferase
SPF580_01326	CDS	1299				major facilitator family transporter (permease)
SPF580_01327	CDS	747	enhA_3			enhanced entry protein EnhA
SPF580_01328	CDS	405	fliS			flagellar protein FliS
SPF580_01329	CDS	1626	fliD			flagellar hook associated protein 2 FliD
SPF580_01330	CDS	282				hypothetical protein
SPF580_01331	CDS	1428	fliC			flagellin
SPF580_01332	CDS	885	accD	6.4.1.2		acetyl CoA carboxylase	carboxyltransferase	beta subunit
SPF580_01333	CDS	1287	folC			FolC bifunctional protein
SPF580_01334	CDS	771	dedD			Cell division protein DedD
SPF580_01335	CDS	534	dedE			colicin V
SPF580_01336	CDS	636		2.7.7.18		nicotinate-nucleotide adenylyltransferase
SPF580_01337	CDS	1026	holA	2.7.7.7		DNA polymerase III	delta subunit
SPF580_01338	CDS	492				rare lipoprotein B
SPF580_01339	CDS	2472	leuS	6.1.1.4		leucyl tRNA synthetase
SPF580_01340	CDS	1536	cutE	2.3.1.-		apolipoprotein N-acyltransferase
SPF580_01341	CDS	1089				L-lysine dehydrogenase
SPF580_01342	CDS	1521		1.2.1.3		piperidine-6-carboxylate dehydrogenase
SPF580_01343	CDS	2370	fadB			3-hydroxyacyl CoA dehydrogenase oxidoreductase protein/
SPF580_01344	CDS	1185	fadA	2.3.1.16		3-ketoacyl CoA thiolase
SPF580_01345	CDS	1131				TPR repeat protein
SPF580_01346	CDS	2379				inner membrane protein PLUS sensory box protein LssE
SPF580_01347	CDS	969	xcpX			general secretion pathway protein LspK
SPF580_01348	CDS	618	xcpW			general secretion pathway protein LspJ
SPF580_01349	CDS	378				general secretion pathway protein LspI
SPF580_01350	CDS	507	xcpU			general secretion pathway protein LspH
SPF580_01351	CDS	423	gspG			type II protein secretion LspG
SPF580_01352	CDS	1200	gspF			type II protein secretion LspF
SPF580_01353	CDS	1410	glnA	6.3.1.2		glutamine synthetase	type I
SPF580_01354	CDS	561				hypothetical protein
SPF580_01355	CDS	774	yaaA		COG3022	Peroxide stress resistance protein YaaA
SPF580_01356	CDS	900		3.5.99.7		1-aminocyclopropane-1-carboxylate deaminase
SPF580_01357	CDS	1578				hypothetical protein
SPF580_01358	CDS	1872	htpG			chaperone Hsp90 HtpG
SPF580_01359	CDS	297	fis_2		COG2901	DNA-binding protein Fis
SPF580_01360	CDS	1155	lpxB_1	2.4.1.182		lipid A disaccharide synthase
SPF580_01361	CDS	963				oxidoreductase
SPF580_01362	CDS	576	rnhB	3.1.26.4		ribonuclease HII
SPF580_01363	CDS	1119	rodA			rod shape determining protein RodA
SPF580_01364	CDS	1845	pbpA			penicillin binding protein 2
SPF580_01365	CDS	471	rlmH	2.1.1.177	COG1576	Ribosomal RNA large subunit methyltransferase H
SPF580_01366	CDS	339	rsfS			Ribosomal silencing factor RsfS
SPF580_01367	CDS	1443				proton/peptide symporter	POT family protein
SPF580_01368	CDS	1665		4.2.1.49		urocanate hydratase
SPF580_01369	CDS	1521		4.3.1.3		histidine ammonia lyase
SPF580_01370	CDS	1389		1.2.1.68		aldehyde dehydrogenase	NAD dependent
SPF580_01371	CDS	810				dehydrogenase	short chain (dhs-6C)
SPF580_01372	CDS	432	rnhA	3.1.26.4		ribonuclease HI
SPF580_01373	CDS	756	dnaQ	2.7.7.7		DNA polymerase III	epsilon subunit
SPF580_01374	CDS	378				hypothetical protein
SPF580_01375	CDS	474				enhanced entry protein EnhA
SPF580_01376	CDS	1410				hypothetical protein
SPF580_01377	CDS	393	ydiC_1			HesB family protein
SPF580_01378	CDS	1086		2.1.1.61		tRNA (5 methylaminomethyl-2-thiouridylate) methyltransferase
SPF580_01379	CDS	429				hypothetical protein
SPF580_01380	CDS	192	rpmF			50S ribosomal protein L32
SPF580_01381	CDS	1029	plsX			fatty acid/phospholipid synthesis protein PlsX
SPF580_01382	CDS	954	fabH_1			3-oxoacyl-(acyl carrier protein) synthase II FabH
SPF580_01383	CDS	948		2.3.1.39		S-malonyl transferase
SPF580_01384	CDS	747	fabG_1	1.1.1.100		3-oxoacyl-(acyl carrier protein) reductase
SPF580_01385	CDS	249	acpP_2			acyl carrier protein
SPF580_01386	CDS	1239	fabF1	2.3.1.41		beta-ketoacyl-acyl carrier protein synthase II
SPF580_01387	CDS	999				periplasmic solute-binding protein
SPF580_01388	CDS	639		2.7.4.9		thymidylate kinase
SPF580_01389	CDS	906	holB	2.7.7.7		DNA polymerase III	delta prime subunit
SPF580_01390	CDS	342	pilZ			type 4 fimbrial biogenesis protein PilZ
SPF580_01391	CDS	789		3.1.21.-		deoxyribonuclease TatD
SPF580_01392	CDS	1101	anmK	2.7.1.170	COG2377	Anhydro-N-acetylmuramic acid kinase
SPF580_01393	CDS	1293				major facilitator family transporter
SPF580_01394	CDS	1281	cmr			multidrug translocase MdfA	chloramphenicol resistance pump Cmr
SPF580_01395	CDS	1167				glycosyltransferase
SPF580_01396	CDS	1386				dolichol monophosphate mannose synthase
SPF580_01397	CDS	1143	licA			choline kinase
SPF580_01398	CDS	771				hypothetical protein
SPF580_01399	CDS	597				transcriptional regulatory protein
SPF580_01400	CDS	657	adk	2.7.4.3		adenylate kinase
SPF580_01401	CDS	363	trxA3			thioredoxin
SPF580_01402	CDS	1521	glpD	1.1.5.3		glycerol-3-phosphate dehydrogenase
SPF580_01403	CDS	1476		2.7.1.30		glycerol kinase
SPF580_01404	CDS	1272	gltA	2.3.3.1		citrate synthase
SPF580_01405	CDS	882		2.4.2.3		purine nucleoside phosphorylase II
SPF580_01406	CDS	2592	gyrA	5.99.1.3		DNA gyrase	A subunit
SPF580_01407	CDS	1050	serC	2.6.1.52		3-phosphoserine aminotransferase
SPF580_01408	CDS	1302				3-phosphoshikimate 1-carboxyvinyltransferase
SPF580_01409	CDS	693	cmk	2.7.4.14		cytidylate kinase
SPF580_01410	CDS	1677	rpsA			30S ribosomal protein S1
SPF580_01411	CDS	291				hypothetical membrane protein
SPF580_01412	CDS	1170				TPR domain protein (heat shock protein) N-acetylglucosaminyl transferase
SPF580_01413	CDS	1116				aminotransferase
SPF580_01414	CDS	690	pyrF	4.1.1.23		orotidine 5'-phosphate decarboxylase PyrF
SPF580_01415	CDS	2652				hypothetical protein
SPF580_01416	CDS	780				short chain dehydrogenase
SPF580_01417	CDS	468				Tfp type 4 fimbrial pilin related signal peptide protein domain protein
SPF580_01418	CDS	537	ubiC	4.1.3.40		Chorismate pyruvate-lyase
SPF580_01419	CDS	849		2.5.1.-		4-hydroxybenzoate octaprenyltransferase UbiA
SPF580_01420	CDS	765				hypothetical protein
SPF580_01421	CDS	1269	thrC	4.2.3.1		threonine synthase
SPF580_01422	CDS	1254	sidB			SidB
SPF580_01423	CDS	1971				acylaminoacyl peptidase
SPF580_01424	CDS	558				transmembrane protein
SPF580_01425	CDS	1260				hypothetical protein
SPF580_01426	CDS	1215				drug:proton antiporter
SPF580_01427	CDS	891				polysaccharide deacetylase
SPF580_01428	CDS	849				acetyltransferase	GNAT family
SPF580_01429	CDS	537				dienelactone hydrolase
SPF580_01430	CDS	252				oxidase
SPF580_01431	CDS	492				hypothetical protein
SPF580_01432	CDS	315				oxidase
SPF580_01433	CDS	123				oxidase
SPF580_01434	CDS	387				coenzyme F390 synthetase FtsA
SPF580_01435	CDS	861				putative secreted protein
SPF580_01436	CDS	2208		3.6.3.-		copper efflux ATPase
SPF580_01437	CDS	396				hypothetical protein
SPF580_01438	CDS	984				alpha/beta hydrolase
SPF580_01439	CDS	1017				hydrogenase
SPF580_01440	CDS	759				hypothetical protein
SPF580_01441	CDS	1320				hypothetical protein
SPF580_01442	CDS	420				hypothetical protein
SPF580_01443	CDS	1911	ftsI4			cell division protein FtsI/penicillin binding protein 2
SPF580_01444	CDS	801				beta-lactamase AmpS
SPF580_01445	CDS	855				putative signal peptide protein
SPF580_01446	CDS	1461	uup			ABC transporter ATP-binding protein Uup	erythromycin resistance
SPF580_01447	CDS	1785	abcT3_2			multidrug resistance ABC transporter ATP binding protein
SPF580_01448	CDS	957	yqkA			glutamate rich protein GrpB
SPF580_01449	CDS	528				acetyltransferase	GNAT family
SPF580_01450	CDS	753				transcriptional regulator SkgA	mercury resistance
SPF580_01451	CDS	1029				IS630 family transposase ISSpu23
SPF580_01452	CDS	1029				IS630 family transposase ISSpu23
SPF580_01453	CDS	948				transcriptional regulator	MerR family	mercury resistance
SPF580_01454	CDS	1071	proB	2.7.2.11		glutamate-5-kinase
SPF580_01455	CDS	1254		1.2.1.41		gamma-glutamyl phosphate reductase
SPF580_01456	CDS	1290				major facilitator family transporter
SPF580_01457	CDS	1002	doeB	3.5.1.125	COG3608	N-alpha-acetyl-L-2	4-diaminobutyric acid deacetylase
SPF580_01458	CDS	2316	capP	4.1.1.31		phosphoenolpyruvate carboxylase
SPF580_01459	CDS	660	yfiC	2.1.1.223		tRNA1(Val) (adenine(37)-N6)-methyltransferase
SPF580_01460	CDS	375				hypothetical protein
SPF580_01461	CDS	678				hypothetical protein
SPF580_01462	CDS	1425				hypothetical protein
SPF580_01463	CDS	849	legL2_1			leucine-rich repeat-containing protein
SPF580_01464	CDS	1419				transposase	IS4 family	Tn5
SPF580_01465	CDS	486				transposase (IS652)
SPF580_01466	CDS	279	legL2_2			leucine-rich repeat-containing protein
SPF580_01467	tRNA	77				tRNA-Arg(acg)
SPF580_01468	tRNA	90				tRNA-Ser(gct)
SPF580_01469	CDS	1062				hypothetical protein
SPF580_01470	CDS	1320		2.3.1.16		thiolase
SPF580_01471	CDS	2019	yfcX			enoyl CoA hydratase
SPF580_01472	CDS	735	ycfS	2.-.-.-	COG1376	putative L	D-transpeptidase YcfS
SPF580_01473	CDS	876				hypothetical protein
SPF580_01474	CDS	198				carbon storage regulator CsrA
SPF580_01475	CDS	339	rpsF			30S ribosomal protein S6
SPF580_01476	CDS	228	rpsR			30S ribosomal protein S18
SPF580_01477	CDS	960				membrane protein
SPF580_01478	CDS	450	rplI			50S ribosomal protein L9
SPF580_01479	CDS	2019	legC6			coiled-coil-containing protein
SPF580_01480	CDS	558				hypothetical thiol-disulfide isomerase and thioredoxins family protein
SPF580_01481	CDS	501				hypothetical protein
SPF580_01482	CDS	489	enhB_1			enhanced entry protein EnhB
SPF580_01483	CDS	768		2.7.8.8		(CDP-alcohol) phosphatidyltransferase
SPF580_01484	CDS	1389		1.2.1.16		succinate semialdehyde dehyrogenase (NADP+)
SPF580_01485	CDS	489				hypothetical protein
SPF580_01486	CDS	4878				NAD-glutamate dehydrogenase
SPF580_01487	CDS	549				cytochrome b-561 transmembrane protein
SPF580_01488	CDS	1059				glycine cleavage T protein
SPF580_01489	CDS	192				hypothetical protein
SPF580_01490	CDS	444				hypothetical protein
SPF580_01491	CDS	564	rpoE			RNA polymerase sigma E factor RpoE
SPF580_01492	CDS	1032	ruvB			Holliday junction DNA helicase RuvB
SPF580_01493	CDS	396				esterase
SPF580_01494	CDS	678	tolQ			biopolymer transport protein TolQ
SPF580_01495	CDS	456	tolR			biopolymer transport protein TolR
SPF580_01496	CDS	999	tolA			TolA colicin import membrane protein
SPF580_01497	CDS	1260	tolB			TolB colicin import protein
SPF580_01498	CDS	840				3'-nucleotidase/nuclease
SPF580_01499	CDS	1128				sulfurylase ThiF
SPF580_01500	CDS	1467	thiDE			phosphomethylpyrimidine kinase ThiD/thiamin-phosphate pyrophosphorylase fused protein ThiE
SPF580_01501	CDS	789	thiG			thiamine (thiazole) biosynthesis protein ThiG
SPF580_01502	CDS	204				hypothetical protein
SPF580_01503	CDS	1041				thiamine biosynthesis oxidoreductase ThiO
SPF580_01504	CDS	945	thi3			thiamine biosynthesis protein NMT-1
SPF580_01505	CDS	726				integral membrane protein
SPF580_01506	CDS	711				hypothetical protein
SPF580_01507	CDS	2145	merA1	1.16.1.1		mercuric reductase
SPF580_01508	CDS	2268				potassium efflux system KefA
SPF580_01509	CDS	1113		2.3.1.12		dihydrolipoamide acetyltransferase
SPF580_01510	CDS	975		1.2.4.1		pyruvate dehydrogenase E1 beta subunit
SPF580_01511	CDS	1074		1.2.4.1		pyruvate dehydrogenase E1 alpha subunit
SPF580_01512	CDS	1323		4.1.3.-		para-aminobenzoate synthase	component I
SPF580_01513	CDS	558	nudL	3.6.1.-		putative Nudix hydrolase NudL
SPF580_01514	CDS	717	artJ_3			arginine 3rd transport system periplasmic binding protein
SPF580_01515	CDS	1710	fadD-1	6.2.1.3		long chain fatty acid-CoA ligase
SPF580_01516	CDS	696	minC			septum site determining protein MinC
SPF580_01517	CDS	729		3.6.1.-		UDP-2	3-diacylglucosamine hydrolase
SPF580_01518	CDS	732				hypothetical protein
SPF580_01519	CDS	624				tRNA-(ms(2)io(6)a)-hydrolase(tRNA hydroxylase)
SPF580_01520	CDS	885				hypothetical protein
SPF580_01521	CDS	426	ndk	2.7.4.6		nucleoside diphosphate kinase
SPF580_01522	CDS	1149				radical SAM enzyme	Cfr family
SPF580_01523	CDS	783				fimbrial biogenesis and twitching motility protein PilF
SPF580_01524	CDS	570				DNA-binding protein	putative
SPF580_01525	CDS	1281	hisS	6.1.1.21		histidyl tRNA synthetase
SPF580_01526	CDS	675				transmembrane protein
SPF580_01527	CDS	1155				PQQ (pyrrolo quinoline) WD40-like repeat	enzyme repeat domain protein
SPF580_01528	CDS	1389	engA			GTP-binding protein EngA
SPF580_01529	CDS	423				universal stress protein A
SPF580_01530	CDS	426		2.7.6.3		2-amino-4-hydroxy-6- hydroxymethyldihydropteridine pyrophosphokinase FolK
SPF580_01531	CDS	936	pcnB	2.7.7.19		poly(A) polymerase I
SPF580_01532	CDS	732				transport protein
SPF580_01533	CDS	423				transmembrane protein
SPF580_01534	CDS	177				rubredoxin (rubredoxin-type Fe(Cys)4 protein)
SPF580_01535	CDS	1290	hemL	5.4.3.8		glutamate-1-semialdehyde-2	1-aminomutase
SPF580_01536	CDS	1488	ydgR			peptide transport protein	POT family
SPF580_01537	CDS	2001				putative peptidase
SPF580_01538	CDS	786				phenazine biosynthesis PhzF
SPF580_01539	CDS	1119		2.3.3.5		2-methylcitrate synthase
SPF580_01540	CDS	1449	prpD	4.2.1.79		2-methylcitrate dehydratase PrpD
SPF580_01541	CDS	816	ppsR	2.7.11.33	COG1806	Phosphoenolpyruvate synthase regulatory protein
SPF580_01542	CDS	456				hypothetical protein
SPF580_01543	CDS	594				hypothetical protein
SPF580_01544	CDS	1206				CAAX amino terminal protease family protein
SPF580_01545	CDS	864	pilD			type 4 (IV) prepilin-like protein leader peptide processing enzyme PilD
SPF580_01546	CDS	1221	pilC			(type IV) pilus assembly protein PilC
SPF580_01547	CDS	1725	pilB			(type IV) pilus assembly protein PilB
SPF580_01548	CDS	744				generic methyl-transferase
SPF580_01549	CDS	327				hypothetical protein
SPF580_01550	CDS	570		2.4.2.8		purine/pyrimidine phosphoribosyltransferase
SPF580_01551	CDS	2523				sensory box protein/GGDEF domain/EAL domain protein
SPF580_01552	CDS	1137				HlyD family secretion protein
SPF580_01553	CDS	2181	apxIB		COG2274	Toxin RTX-I translocation ATP-binding protein
SPF580_01554	CDS	732				lipoprotein
SPF580_01555	CDS	606				type I secretion system LssZ
SPF580_01556	CDS	2037				DedA/PAP2 domain protein
SPF580_01557	CDS	600		6.-.-.-		lipoate-protein ligase B
SPF580_01558	CDS	264				hypothetical protein
SPF580_01559	CDS	837		2.6.1.21		D-alanine-aminotransferase
SPF580_01560	CDS	1224		3.4.16.4		D-alanyl-D-alanine carboxypeptidase
SPF580_01561	CDS	822				rare lipoprotein A
SPF580_01562	CDS	1173				sodium/hydrogen antiporter
SPF580_01563	CDS	753				inner membrane protein AmpE
SPF580_01564	CDS	390				hypothetical protein
SPF580_01565	CDS	2664	aceE	1.2.4.1		pyruvate dehydrogenase E1 component oxidoreductase protein AceE
SPF580_01566	CDS	1635	aceF	2.3.1.12		pyruvate dehydrogenase E2 component
SPF580_01567	CDS	1425	lpdA	1.8.1.4		dihydrolipoamide dehydrogenase
SPF580_01568	CDS	465		2.3.1.128		GCN5-related N-acetyltransferase
SPF580_01569	CDS	702				oxidoreductase	short chain dehydrogenase/reductase
SPF580_01570	CDS	534				hypothetical protein
SPF580_01571	CDS	924				hypothetical protein
SPF580_01572	CDS	2682	pepN_1	3.4.11.2		aminopeptidase N
SPF580_01573	CDS	1809				hypothetical protein
SPF580_01574	CDS	291				hypothetical protein
SPF580_01575	CDS	378				hypothetical protein
SPF580_01576	CDS	1029				IS630 family transposase ISSpu23
SPF580_01577	CDS	294				hypothetical protein
SPF580_01578	CDS	333				hypothetical protein
SPF580_01579	CDS	993				spectinomycin phosphotransferase
SPF580_01580	CDS	363	secD_1			Protein translocase subunit SecD
SPF580_01581	CDS	252				hypothetical protein
SPF580_01582	CDS	1296	cyaA_2	4.6.1.1		adenylate cyclase PLUS two component hybrid sensor and regulator
SPF580_01583	CDS	1032				hypothetical protein
SPF580_01584	CDS	2430	legC5			coiled-coil-containing protein
SPF580_01585	CDS	531				acetyltransferase	GNAT family
SPF580_01586	CDS	522				AsnC family transcription regulator protein
SPF580_01587	CDS	402				hypothetical protein
SPF580_01588	CDS	750				hypothetical protein
SPF580_01589	CDS	1590	legK1	2.7.1.-		serine/threonine-protein kinase
SPF580_01590	CDS	837				hypothetical protein
SPF580_01591	CDS	1041				hypothetical protein
SPF580_01592	CDS	675	mutH			DNA mismatch repair protein MutH
SPF580_01593	CDS	2952				potassium efflux system KefA
SPF580_01594	CDS	1782		6.1.1.12		aspartyl tRNA synthetase
SPF580_01595	CDS	630				transmembrane protein
SPF580_01596	CDS	315				hypothetical protein
SPF580_01597	CDS	639	bioD	6.3.3.3		dethiobiotin synthetase
SPF580_01598	CDS	720	bioH			biotin biosynthesis protein BioH
SPF580_01599	CDS	1146	bioF	2.3.1.47		8-amino-7-oxononanoate synthase
SPF580_01600	CDS	948		2.8.1.6		biotin synthase BioB
SPF580_01601	CDS	1335	bioA	2.6.1.62		adenosylmethionine-8-amino-7-oxononanoate aminotransferase
SPF580_01602	CDS	1650		3.4.16.4		serine-type D-Ala-D-Ala carboxypeptidase
SPF580_01603	CDS	1599				Rtn protein
SPF580_01604	CDS	474				hypothetical protein
SPF580_01605	CDS	606		2.7.1.24		dephospho-CoA kinase
SPF580_01606	CDS	747	zapD		COG4582	Cell division protein ZapD
SPF580_01607	CDS	819				hypothetical protein
SPF580_01608	CDS	405	mutT_1	3.6.1.55	COG0494	8-oxo-dGTP diphosphatase
SPF580_01609	CDS	2691	secA			preprotein translocase; secretion protein SecA
SPF580_01610	CDS	954				zinc binding TIM barrel protein	YjbN family
SPF580_01611	CDS	1740	recJ	3.1.-.-		single stranded DNA specific exonuclease RecJ
SPF580_01612	CDS	810				hypothetical protein
SPF580_01613	CDS	1194	yfdZ	2.6.1.17		aspartate aminotransferase
SPF580_01614	CDS	366				hypothetical membrane protein
SPF580_01615	CDS	2205	relA	2.7.6.5		GTP pyrophosphokinase ((p)ppGpp synthetase I) stringent stress response RelA
SPF580_01616	CDS	1335		2.1.1.-		23S rRNA (uracil-5-)methyltransferase RumA
SPF580_01617	CDS	1152				phospholipase C
SPF580_01618	CDS	402				hypothetical protein
SPF580_01619	CDS	702				hypothetical protein
SPF580_01620	CDS	837				IS3 family transposase ISLpn7
SPF580_01621	CDS	294				transposase	IS911
SPF580_01622	CDS	231				hypothetical protein
SPF580_01623	CDS	1179				hypothetical protein
SPF580_01624	CDS	633				hypothetical protein
SPF580_01625	CDS	1122	recD2	3.6.4.12		ATP-dependent RecD-like DNA helicase
SPF580_01626	CDS	837				IS3 family transposase ISLpn7
SPF580_01627	CDS	294				transposase	IS911
SPF580_01628	CDS	1248	traA			conjugal transfer protein TraA
SPF580_01629	CDS	222				hypothetical protein
SPF580_01630	CDS	249				hypothetical protein
SPF580_01631	CDS	258	relE	3.1.-.-	COG2026	mRNA interferase toxin RelE
SPF580_01632	CDS	1386				multidrug efflux protein
SPF580_01633	CDS	519				hypothetical protein
SPF580_01634	CDS	852				lipase A
SPF580_01635	CDS	450				hypothetical protein
SPF580_01636	CDS	747				pseudouridine synthase
SPF580_01637	CDS	582	scpB		COG1386	Segregation and condensation protein B
SPF580_01638	CDS	792	scpA		COG1354	Segregation and condensation protein A
SPF580_01639	CDS	1215	trpS	6.1.1.2		tryptophanyl tRNA synthetase
SPF580_01640	CDS	666				translation factor
SPF580_01641	CDS	840				metal dependent phosphoesterase
SPF580_01642	CDS	807				phosphate starvation-inducible protein PhoH
SPF580_01643	CDS	477				metal dependent hydrolase
SPF580_01644	CDS	891				Mg2+ and Co2+ transporter CorC
SPF580_01645	CDS	681	cpxR			transcriptional regulatory protein CpxR
SPF580_01646	CDS	1368	cpxA			sensor histidine kinase CpxA
SPF580_01647	CDS	804				hypothetical protein
SPF580_01648	CDS	396	cdd	3.5.4.5		cytidine deaminase
SPF580_01649	CDS	840	xapA	2.4.2.-		xanthosine phosphorylase
SPF580_01650	CDS	765	deoC	4.1.2.4		2-deoxyribose-5-phosphate aldolase
SPF580_01651	CDS	1773				FAD linked oxidase
SPF580_01652	CDS	399				hypothetical protein
SPF580_01653	CDS	576	yceI_1			Protein YceI
SPF580_01654	CDS	531				cytochrome b561 transmembrane protein
SPF580_01655	CDS	594	yceI_2		COG2353	Protein YceI
SPF580_01656	CDS	258				signal peptide protein
SPF580_01657	CDS	885	iolE			myo-inositol catabolism protein IolE
SPF580_01658	CDS	1872	iolD			myo-inositol catabolism protein IolD
SPF580_01659	CDS	1887				IolC/IolB transferase kinase protein
SPF580_01660	CDS	1005				myo-inositol-2-dehydrogenase
SPF580_01661	CDS	1416				D-xylose-proton symporter
SPF580_01662	CDS	1674	lasB	3.4.24.26		class 4 metalloprotease
SPF580_01663	CDS	924	dcsG	6.3.3.5		Cycloserine biosynthesis protein DcsG
SPF580_01664	CDS	768				NG	NG-dimethylarginine dimethylaminohydrolase
SPF580_01665	CDS	1317				amino acid antiporter
SPF580_01666	CDS	1038				membrane protein
SPF580_01667	CDS	1482	legL3			leucine-rich repeat-containing protein
SPF580_01668	CDS	1119				hypothetical protein
SPF580_01669	CDS	597				putative transport protein
SPF580_01670	CDS	513				hypothetical protein
SPF580_01671	CDS	2307				penicillin binding protein 1C	peptidoglycan biosynthesis
SPF580_01672	CDS	5766				hypothetical protein
SPF580_01673	CDS	1362				hypothetical protein
SPF580_01674	CDS	1368				hypothetical protein
SPF580_01675	CDS	825				hypothetical protein
SPF580_01676	CDS	255				hypothetical protein
SPF580_01677	CDS	2229		3.2.1.1		alpha-amylase	putative
SPF580_01678	CDS	891				hypothetical protein
SPF580_01679	CDS	2118		3.2.1.1		alpha-amylase	putative
SPF580_01680	CDS	579		2.1.2.2		phosphoribosylglycinamide formyltransferase
SPF580_01681	CDS	1320		6.3.4.13		phosphoribosylamine-glycine ligase
SPF580_01682	CDS	1500	purF	2.4.2.14		amidophosphoribosyltransferase
SPF580_01683	CDS	996		6.3.2.6		phosphoribosylimidazole-succinocarboxamide synthase
SPF580_01684	CDS	1260	purQ	6.3.5.3		phosphoribosylformylglycinamidine synthase I
SPF580_01685	CDS	1044	purM	6.3.3.1		phosphoribosylformylglycinamidine cyclo ligase
SPF580_01686	CDS	2343	purL2	6.3.5.3		phosphoribosylformylglycinamidine synthase II
SPF580_01687	CDS	714				hypothetical protein
SPF580_01688	CDS	195				hypothetical protein
SPF580_01689	CDS	1350	dsbD_2	1.8.1.8		thiol:disulfide interchange protein DsbD
SPF580_01690	CDS	162				hypothetical protein
SPF580_01691	CDS	846				oxidoreductase	short chain dehydrogenase/reductase family
SPF580_01692	CDS	318				hypothetical protein
SPF580_01693	CDS	1203				hypothetical protein
SPF580_01694	CDS	1263				putative flagellar hook-length control protein
SPF580_01695	CDS	627				23.7 kDa protein
SPF580_01696	CDS	2676	acnA	4.2.1.3		aconitate hydratase
SPF580_01697	CDS	1395				amino acid antiporter
SPF580_01698	CDS	3153	putA			proline dehydrogenase/delta-1-pyrroline-5-carboxylate dehydrogenase = bifunctional PutA protein
SPF580_01699	CDS	678				hypothetical protein
SPF580_01700	CDS	366				ProQ-like	activator of ProP osmoprotectant transporter
SPF580_01701	CDS	693	ubiG	2.1.1.64		3-demethylubiquinone-9 3-methyltransferase UbiG
SPF580_01702	CDS	720		3.2.2.-		uracil DNA glycosylase
SPF580_01703	CDS	1680	legC3			kinectin 1 (kinesin receptor)
SPF580_01704	CDS	1641				Tpr
SPF580_01705	CDS	1257				SOS mutagenesis and repair UmuC protein
SPF580_01706	CDS	525		3.4.21.-		SOS (error prone) mutagenesis protein UmuD (RumA)
SPF580_01707	CDS	1224				carboxypeptidase G2
SPF580_01708	CDS	1044		2.3.1.109		arginine/ornithine succinyltransferase
SPF580_01709	CDS	1488	aruD	1.2.1.-		succinylglutamic-5-semialdehyde dehydrogenase
SPF580_01710	CDS	1347	astB	3.-.-.-		succinylarginine dihydrolase
SPF580_01711	CDS	726	speE	2.5.1.16		Polyamine aminopropyltransferase
SPF580_01712	CDS	366				hypothetical protein
SPF580_01713	CDS	558	frr			ribosome recycling factor
SPF580_01714	CDS	744	pyrH	2.7.4.-		uridylate kinase
SPF580_01715	CDS	879	tsf			translation elongation factor Ts (EF-Ts)
SPF580_01716	CDS	765	rpsB			30S ribosomal protein S2
SPF580_01717	CDS	411				16 kD immunogenic protein
SPF580_01718	CDS	447				hypothetical protein
SPF580_01719	CDS	519				hypothetical protein
SPF580_01720	CDS	831				hypothetical protein
SPF580_01721	CDS	1761				hypothetical protein
SPF580_01722	CDS	648				hypothetical protein
SPF580_01723	CDS	1686	legAS4			eukaryotic huntingtin interacting protein B
SPF580_01724	CDS	765	map	3.4.11.18		methionine aminopeptidase
SPF580_01725	CDS	2586	glnD	2.7.7.59		protein-PII uridylyltransferase
SPF580_01726	CDS	444	yfhC			deaminase
SPF580_01727	CDS	1578	guaA	6.3.5.2		GMP synthetase
SPF580_01728	CDS	1473	guaB	1.1.1.205		inosine-5'-monophosphate dehydrogenase
SPF580_01729	CDS	831	minD			septum site-determining protein MinD
SPF580_01730	CDS	270	minE		COG0851	Cell division topological specificity factor
SPF580_01731	CDS	2487	yafH	1.3.99.-		oxidoreductase	acyl CoA dehydrogenase family
SPF580_01732	CDS	786				hydrolase
SPF580_01733	CDS	909				hypothetical protein
SPF580_01734	CDS	1092	ugpC			sn-glycerol-3-phosphate transport	ATP binding protein
SPF580_01735	CDS	828	ugpE			sn-glycerol-3-phosphate transmembrane ABC transporter
SPF580_01736	CDS	879	ugpA			sn-glycerol-3-phosphate transmembrane ABC transporter
SPF580_01737	CDS	1002	qor			quinone oxidoreductase
SPF580_01738	CDS	1284				chloride channel protein EriC (voltage gated)
SPF580_01739	CDS	2148		4.1.3.27		anthranilate synthase (glutamine amidotransferase) component I
SPF580_01740	CDS	297	gatC	6.3.5.-		glutamyl/tRNA (Gln) amidotransferase	C subunit
SPF580_01741	CDS	1452	gatA	6.3.5.-		glutamyl/tRNA (Gln) amidotransferase	A subunit
SPF580_01742	CDS	1434	gatB	6.3.5.-		glutamyl/tRNA (Gln) amidotransferase	B subunit
SPF580_01743	CDS	990				hypothetical protein
SPF580_01744	CDS	2247	gidA_1	4.6.1.1		adenylate/guanylate cyclase transmembrane protein
SPF580_01745	CDS	465				hypothetical protein
SPF580_01746	CDS	780				hypothetical protein
SPF580_01747	CDS	390				hypothetical protein
SPF580_01748	CDS	288	fis_3			Fis transcriptional activator
SPF580_01749	CDS	369	ydiC_2			HesB family protein
SPF580_01750	CDS	384				NifU family iron binding protein	[Fe-S] cluster formation/repair protein IscU	HesB
SPF580_01751	CDS	1164	iscS	4.4.1.-		cysteine desulfurase NifS
SPF580_01752	CDS	774		2.1.1.-		RNA methyltransferase
SPF580_01753	CDS	786	suhB	3.1.3.25		inositol-1-monophosphatase
SPF580_01754	CDS	957	sppA			signal peptide peptidase
SPF580_01755	CDS	2577	clpB			ClpB protein
SPF580_01756	CDS	1314				hypothetical protein
SPF580_01757	CDS	609				hypothetical protein
SPF580_01758	CDS	1368	mpl	6.3.2.-		UDP-N-acetylmuramate:L-alanyl-gamma-D-glutamyl- meso-diaminopimelate ligase
SPF580_01759	CDS	549				hypothetical protein
SPF580_01760	CDS	3822				transmembrane protein
SPF580_01761	CDS	456	fliJ			flagellar protein FliJ
SPF580_01762	CDS	1350	fliI	3.6.3.14		nucleotide binding protein FliI
SPF580_01763	CDS	639	fliH			flagellar assembly protein FliH
SPF580_01764	CDS	990	fliG			flagellar motor switch protein FliG
SPF580_01765	CDS	1635	fliF			flagellar basal body M-ring protein FliF
SPF580_01766	CDS	315				flagellar hook-basal body protein FliE
SPF580_01767	CDS	1314	fleR			sigma 54-dependent response regulator
SPF580_01768	CDS	1032	flrB			sensor kinase HydH
SPF580_01769	CDS	1305				ATPase associated with chromosome architecture
SPF580_01770	CDS	609	lolA			outer membrane lipoprotein carrier protein
SPF580_01771	CDS	2385	ftsK			cell division protein FtsK
SPF580_01772	CDS	951	trxB1	1.8.1.9		thioredoxin reductase
SPF580_01773	CDS	669	aat	2.3.2.6		leucyl/phenylalanyl-tRNA protein transferase
SPF580_01774	CDS	372				rhodanese domain protein
SPF580_01775	CDS	222	infA			translation initiation factor IF-1
SPF580_01776	CDS	1359	pmbA			peptide maturation protein PmbA
SPF580_01777	CDS	777				hypothetical protein
SPF580_01778	CDS	951				eukaryotic small stress protein PASS1
SPF580_01779	CDS	2829	nrdA	1.17.4.1		ribonucleoside-diphosphate reductase	alpha subunit
SPF580_01780	CDS	1104	nrdB	1.17.4.1		ribonucleoside-diphosphate reductase	beta subunit
SPF580_01781	CDS	483				hypothetical protein
SPF580_01782	CDS	1491	lysU	6.1.1.6		lysine tRNA synthetase	heat inducible
SPF580_01783	CDS	972	prfB			peptide chain release factor 2 (RF-2)
SPF580_01784	CDS	402				hypothetical protein
SPF580_01785	CDS	804	motB_1			flagellar motor protein MotB
SPF580_01786	CDS	774	motA_1			flagellar motor protein MotA
SPF580_01787	CDS	717	fliA			flagellar biosynthesis sigma factor FliA
SPF580_01788	CDS	870				flagellar biosynthesis MinD
SPF580_01789	CDS	1140				flagellar GTP-binding protein FlhF
SPF580_01790	CDS	2079	flhA			flagellar biosynthetic protein FlhA
SPF580_01791	CDS	1149	flhB			flagellar biosynthetic protein FlhB
SPF580_01792	CDS	771	fliR			flagellar biosynthetic protein FliR
SPF580_01793	CDS	270	fliQ			flagellar biosynthetic protein FliQ
SPF580_01794	CDS	750				flagellar biosynthetic protein FliP
SPF580_01795	CDS	411	fliO			flagellar assembly protein FliO
SPF580_01796	CDS	330				flagellar motor switch protein FliN
SPF580_01797	CDS	1062	fliM			flagellar protein
SPF580_01798	CDS	240				hypothetical protein
SPF580_01799	CDS	1296				oxidoreductase (L-gululonolactone oxidase)
SPF580_01800	CDS	723		1.-.-.-		oxidoreductase	short chain dehydrogenase/reductase family
SPF580_01801	CDS	927				transcriptional regulator	LysR family
SPF580_01802	CDS	1197				hypothetical protein
SPF580_01803	CDS	198				hypothetical protein
SPF580_01804	CDS	2583	alaS_2	6.1.1.7		alanyl tRNA synthetase
SPF580_01805	CDS	453				regulatory protein RecX
SPF580_01806	CDS	1047	recA			RecA bacterial DNA recombination protein
SPF580_01807	CDS	936				hypothetical protein
SPF580_01808	CDS	495				hypothetical 17.2kDa protein	CinA-related competence damage protein
SPF580_01809	CDS	195				hypothetical protein
SPF580_01810	CDS	2541	mutS			DNA mismatch repair protein MutS
SPF580_01811	CDS	1689				outer membrane protein
SPF580_01812	CDS	2541				periplasmic protein
SPF580_01813	CDS	996	hemB	4.2.1.24		porphobilinogen synthase
SPF580_01814	CDS	393				hypothetical protein
SPF580_01815	CDS	1479				long chain fatty acid transporter
SPF580_01816	CDS	2562	lysC			aspartokinase
SPF580_01817	CDS	3231				ATP-dependent DNA helicase (UvrD/Rep helicase)
SPF580_01818	CDS	1074	mrp			ATPase (Mrp)
SPF580_01819	CDS	555				hypothetical protein
SPF580_01820	CDS	891	oxyR_2			hydrogen peroxide-inducible genes activator OxyR
SPF580_01821	CDS	1101				major facilitator family transporter
SPF580_01822	CDS	951				hypothetical protein
SPF580_01823	CDS	972		2.7.1.130		tetraacyl disaccharide 4'-kinase
SPF580_01824	CDS	1767				ABC transporter	ATP binding/permease protein MsbA
SPF580_01825	CDS	783				hypothetical protein
SPF580_01826	CDS	1002	pyrD	1.3.98.1		dihydroorotate oxidase
SPF580_01827	CDS	999				hypothetical protein
SPF580_01828	CDS	687				hypothetical protein
SPF580_01829	CDS	1161		1.3.8.4		acyl CoA dehydrogenase
SPF580_01830	CDS	1185	atoB	2.3.1.9		acyl CoA C-acetyltransferase
SPF580_01831	CDS	315				hypothetical protein
SPF580_01832	CDS	1608		6.4.1.3		propionyl CoA carboxylase beta subunit
SPF580_01833	CDS	795		4.2.1.17		enoyl CoA hydratase/isomerase (crotonase)
SPF580_01834	CDS	1965		6.3.4.14		acyl CoA carboxylase subunit alpha subunit
SPF580_01835	CDS	909	mvaB	4.1.3.4		hydroxymethylglutaryl-CoA lyase
SPF580_01836	CDS	1941				acetoacetyl CoA synthetase
SPF580_01837	CDS	417				hypothetical protein
SPF580_01838	CDS	1026	metN			D-methionine transport ATP binding protein MetN
SPF580_01839	CDS	648	metI			ATP binding protein	permease protein
SPF580_01840	CDS	780				29 kDa immunogenic protein
SPF580_01841	CDS	1425				coiled coil domain protein
SPF580_01842	CDS	201				hypothetical protein
SPF580_01843	CDS	732				SAM-dependent methyltransferase
SPF580_01844	CDS	531				histidinol phosphate phosphatase
SPF580_01845	CDS	2067	glyS	6.1.1.14		glycyl tRNA synthetase	beta subunit
SPF580_01846	CDS	906	glyQ	6.1.1.14		glycyl tRNA synthetase	alpha subunit
SPF580_01847	CDS	786	com1			27 kDa outer membrane protein
SPF580_01848	CDS	2166	uvrD	3.6.1.-		DNA dependent ATPase I and helicase II
SPF580_01849	CDS	960	pip	3.4.11.5		proline iminopeptidase
SPF580_01850	CDS	438	dtD	3.1.-.-		D-tyrosyl-tRNA
SPF580_01851	CDS	768	vacJ			lipoprotein VacJ-like protein
SPF580_01852	CDS	960	gshB	6.3.2.3		glutathione synthetase
SPF580_01853	CDS	1296				glutamate-cysteine ligase
SPF580_01854	CDS	897				ABC transporter	transmembrane permease	permeases of drug/metabolite transporter type
SPF580_01855	CDS	282				hypothetical protein
SPF580_01856	CDS	351				rhodanese domain protein
SPF580_01857	CDS	663				hypothetical protein
SPF580_01858	CDS	1653				alkaline phosphatase
SPF580_01859	CDS	699	udk_3	2.7.1.48		uridine kinase
SPF580_01860	CDS	789	fabI_1	1.3.1.9		enoyl reductase
SPF580_01861	CDS	126				hypothetical protein
SPF580_01862	CDS	1875	ppiD	5.2.1.8		peptidyl prolyl cis-trans isomerase D
SPF580_01863	tRNA	77				tRNA-Asp(gtc)
SPF580_01864	tRNA	76				tRNA-Val(tac)
SPF580_01865	CDS	303	hupB			HupB DNA binding protein HU-beta
SPF580_01866	CDS	2451	lon	3.4.21.53		ATP-dependent protease La
SPF580_01867	CDS	1275	clpX			ATP-dependent Clp protease	ATP binding subunit ClpX
SPF580_01868	CDS	645	clpP	3.4.21.92		ATP-dependent Clp protease	proteolytic subunit ClpP
SPF580_01869	CDS	1332	tig			trigger factor TF (FKBP-type peptidyl prolyl cis-trans isomerase)
SPF580_01870	tRNA	85				tRNA-Leu(tag)
SPF580_01871	tRNA	76				tRNA-His(gtg)
SPF580_01872	tRNA	77				tRNA-Arg(tct)
SPF580_01873	tRNA	77				tRNA-Pro(tgg)
SPF580_01874	CDS	1227				site specific recombinase	phage integrase
SPF580_01875	CDS	1851				ABC transporter	ATP-binding component
SPF580_01876	CDS	675	rnc	3.1.26.3		ribonuclease III
SPF580_01877	CDS	393				transmembrane protein
SPF580_01878	CDS	756	lepB-1	3.4.21.89		signal peptidase I (lepB-1)
SPF580_01879	CDS	1833	lepA_1			GTP binding elongation factor LepA
SPF580_01880	CDS	1017		3.2.1.-		membrane bound lytic murein transglycosylase
SPF580_01881	CDS	1140				general secretion pathway protein L
SPF580_01882	CDS	471	yghD			putative general secretion pathway protein M-type YghD
SPF580_01883	CDS	531				hypothetical protein
SPF580_01884	CDS	1326		3.1.5.1		deoxyguanosinetriphosphate triphosphohydrolase
SPF580_01885	CDS	3255				hypothetical protein
SPF580_01886	tRNA	76				tRNA-Glu(ttc)
SPF580_01887	tRNA	76				tRNA-Glu(ttc)
SPF580_01888	tRNA	76				tRNA-Ala(ggc)
SPF580_01889	CDS	1530	treA	3.2.1.28	COG1626	Periplasmic trehalase
SPF580_01890	CDS	1086				hypothetical protein
SPF580_01891	CDS	441	gloA	4.4.1.5		lactoylglutathione lyase
SPF580_01892	CDS	528				transmembrane protein
SPF580_01893	CDS	1218	legC2			microtubule binding protein	putative
SPF580_01894	CDS	315				hypothetical protein
SPF580_01895	CDS	1110				hypothetical protein
SPF580_01896	CDS	258				acylphosphatase
SPF580_01897	CDS	354				hypothetical protein
SPF580_01898	CDS	1332	clsB	2.7.8.-		Cardiolipin synthase B
SPF580_01899	CDS	966				lipase
SPF580_01900	CDS	1662	legLC8			leucine-rich repeat- and coiled coil-containing protein
SPF580_01901	CDS	303				hypothetical protein
SPF580_01902	CDS	420				hypothetical protein
SPF580_01903	CDS	1281				major facilitator family transporter
SPF580_01904	CDS	1281				chloride channel protein (voltage gated)
SPF580_01905	CDS	1092				hypothetical protein
SPF580_01906	CDS	504				hypothetical protein
SPF580_01907	CDS	480				hypothetical protein
SPF580_01908	CDS	1806				glutathione-regulated potassium efflux system
SPF580_01909	CDS	915				methanol dehydrogenase regulatory protein
SPF580_01910	CDS	951				transmembrane protein
SPF580_01911	CDS	1989				transglutaminase domain protein
SPF580_01912	CDS	1188	roxA	1.14.11.47	COG2850	50S ribosomal protein L16 3-hydroxylase
SPF580_01913	CDS	327				hypothetical protein
SPF580_01914	CDS	903				hydrolase
SPF580_01915	CDS	903				integral membrane protein
SPF580_01916	CDS	1182				ectonucleoside triphosphate diphosphohydrolase I
SPF580_01917	CDS	534				transporting ATPase
SPF580_01918	CDS	1806				hypothetical protein
SPF580_01919	CDS	606	gst	2.5.1.18		glutathione S-transferase
SPF580_01920	CDS	996				hypothetical protein
SPF580_01921	CDS	1263		3.4.16.4		D-alanyl-D-alanine carboxypeptidase
SPF580_01922	CDS	1413	gltX	6.1.1.17		glutamate tRNA synthetase catalytic subunit
SPF580_01923	CDS	2730		2.7.3.-		sensory box histidine kinase/response regulator
SPF580_01924	CDS	1245		2.7.1.11		6-phosphofructokinase
SPF580_01925	CDS	546				hypothetical protein
SPF580_01926	CDS	414	pilE			Tfp pilus assembly protein	major type IV pilin class A
SPF580_01927	CDS	318	bolA			putative regulator of murein genes BolA
SPF580_01928	CDS	1422				amino acid antiporter
SPF580_01929	CDS	1431				hypothetical protein
SPF580_01930	CDS	753	kdsB	2.7.7.38		3-deoxy-manno-octulosonate cytidylyltransferase
SPF580_01931	CDS	180	lpxK	2.7.1.130		tetraacyldisaccharide-1-P-4'-kinase
SPF580_01932	CDS	672				glycoprotease (O-sialoglycoprotein endopeptidase)
SPF580_01933	CDS	1959				ATP dependent DNA helicase (DEAD box family) Rad3
SPF580_01934	CDS	336				ferredoxin II (4Fe-4S)
SPF580_01935	CDS	2796				hypothetical protein
SPF580_01936	CDS	2646				hypothetical protein
SPF580_01937	CDS	558				hypothetical protein
SPF580_01938	CDS	270				putative Fe(2+)-trafficking protein
SPF580_01939	CDS	927	indA			indigoidine synthase A-like protein	uncharacterized enzyme involved in pigment biosynthesis
SPF580_01940	tRNA	76				tRNA-Phe(gaa)
SPF580_01941	CDS	1419				transposase	IS4 family	Tn5
SPF580_01942	CDS	945				transposase	IS4 family	Tn5
SPF580_01943	CDS	1071				hypothetical protein
SPF580_01944	CDS	186				hypothetical protein
SPF580_01945	CDS	1122				hypothetical protein
SPF580_01946	CDS	2298				hypothetical protein
SPF580_01947	CDS	870				hypothetical protein
SPF580_01948	CDS	1029				IS630 family transposase ISSpu23
SPF580_01949	CDS	201				hypothetical protein
SPF580_01950	CDS	255				hypothetical protein
SPF580_01951	CDS	615	legL7_1			leucine-rich repeat-containing protein
SPF580_01952	CDS	297	hipA_2	2.7.11.1	COG3550	Serine/threonine-protein kinase toxin HipA
SPF580_01953	CDS	111				hypothetical protein
SPF580_01954	CDS	228				hypothetical protein
SPF580_01955	CDS	1893				methoxymalonyl CoA synthase
SPF580_01956	CDS	1044				pyoverdine biosynthesis regulatory gene SyrP-like protein
SPF580_01957	CDS	1482				coenzyme F390 synthetase
SPF580_01958	CDS	1317				polyketide synthase	type I
SPF580_01959	CDS	1566				peptide synthetase
SPF580_01960	CDS	1128				acyl CoA dehydrogenase
SPF580_01961	CDS	855		1.1.1.157		3-hydroxyacyl CoA dehydrogenase
SPF580_01962	CDS	240				hypothetical protein
SPF580_01963	CDS	990				transmembrane protein
SPF580_01964	CDS	2745				hypothetical protein
SPF580_01965	CDS	984				3'	5'-cyclic nucleotide phosphodiesterase
SPF580_01966	CDS	354				transcriptional regulator LuxR
SPF580_01967	CDS	408				hypothetical protein
SPF580_01968	CDS	1335				hypothetical protein
SPF580_01969	CDS	1197	sec7			guanine nucleotide exchange protein
SPF580_01970	CDS	864	yegS	2.7.1.-		lipid kinase YegS
SPF580_01971	CDS	810		3.1.4.17		3'	5'-cyclic nucleotide phosphodiesterase
SPF580_01972	CDS	2235	legC4			coiled-coil-containing protein
SPF580_01973	CDS	504				hypothetical protein
SPF580_01974	CDS	120				hypothetical protein
SPF580_01975	CDS	1290				hypothetical permease
SPF580_01976	CDS	1104				chloromuconate cycloisomerase
SPF580_01977	CDS	813				transcription regulator protein	response regulator containing CheY-like receiver domain and HTH DNA-binding domain
SPF580_01978	CDS	405				hypothetical protein
SPF580_01979	CDS	768				hypothetical protein
SPF580_01980	CDS	888				hypothetical protein
SPF580_01981	CDS	1251				EbhA protein
SPF580_01982	CDS	1581				hypothetical protein
SPF580_01983	CDS	594				hypothetical protein
SPF580_01984	CDS	252				hypothetical protein
SPF580_01985	CDS	1512				hypothetical protein
SPF580_01986	CDS	567		5.2.1.8		peptidyl-prolyl cis-trans isomerase (rotamase)
SPF580_01987	CDS	255				hypothetical protein
SPF580_01988	CDS	567				transcriptional regulator	TetR family
SPF580_01989	CDS	750				hypothetical protein
SPF580_01990	CDS	1794				hypothetical protein
SPF580_01991	CDS	978				major outer membrane protein
SPF580_01992	CDS	1383				hypothetical protein
SPF580_01993	CDS	651	glaR		COG1802	HTH-type transcriptional repressor GlaR
SPF580_01994	CDS	1560				hypothetical protein
SPF580_01995	CDS	1335	iucD	1.14.13.59	COG3486	L-lysine N6-monooxygenase
SPF580_01996	CDS	351				hypothetical protein
SPF580_01997	CDS	624		2.5.1.18		glutathione S-transferase
SPF580_01998	CDS	420				organic hydroperoxide resistance protein OsmC	predicted redox protein	regulator of sulfide bond formation
[truncated: 1,107 more rows]

## Sheet: SPF581
Table S3: Genome annotation of strain SPF581
locus_tag	ftype	length_bp	gene	EC_number	COG	product
SPF581_00001	CDS	1608				virulence factor MviN
SPF581_00002	CDS	1806				nucleotidyltransferase PLUS glutamate rich protein GrpB PLUS ribosomal protein alanine acetyltransferase
SPF581_00003	CDS	606				methyltransferase
SPF581_00004	CDS	99				hypothetical protein
SPF581_00005	CDS	390				hypothetical protein
SPF581_00006	CDS	444				hypothetical protein
SPF581_00007	CDS	669		5.4.2.6		beta-phosphoglucomutase
SPF581_00008	CDS	2694	pacL	3.6.1.-		cation efflux transporter
SPF581_00009	CDS	1257				chemiosmotic efflux system B protein C
SPF581_00010	CDS	1137				chemiosmotic efflux system B protein B
SPF581_00011	CDS	3129				chemiosmotic efflux system B protein A
SPF581_00012	CDS	1788	phbC_1	2.3.1.-		polyhydroxyalkanoic synthase
SPF581_00013	CDS	192				hypothetical protein
SPF581_00014	CDS	459				hypothetical protein
SPF581_00015	CDS	603				proton transporter
SPF581_00016	CDS	969				hypothetical protein
SPF581_00017	CDS	864				hypothetical protein
SPF581_00018	CDS	1212				hypothetical protein
SPF581_00019	CDS	993				hypothetical protein
SPF581_00020	CDS	504		1.8.4.11		peptide methionine sulfoxide reductase
SPF581_00021	CDS	1275				hypothetical protein
SPF581_00022	CDS	420				bacterial/Archaeal transporter family protein
SPF581_00023	CDS	882				putative lipase
SPF581_00024	CDS	2061				hypothetical protein
SPF581_00025	CDS	123				hypothetical protein
SPF581_00026	CDS	696				hypothetical protein
SPF581_00027	CDS	639				hypothetical protein
SPF581_00028	CDS	384				hypothetical protein
SPF581_00029	CDS	192				hypothetical protein
SPF581_00030	CDS	711				hypothetical protein
SPF581_00031	CDS	2370				sensory box protein (GGDEF domain/EAL domain)
SPF581_00032	CDS	273	kaiB			Circadian clock protein KaiB
SPF581_00033	CDS	1653	kaiC2			DNA integration/recombination/inversion protein
SPF581_00034	CDS	2349				chitinase
SPF581_00035	CDS	474				hypothetical protein
SPF581_00036	CDS	1116				serine-type D-Ala-D-Ala carboxypeptidase
SPF581_00037	CDS	1065		3.1.3.2		major acid phosphatase
SPF581_00038	CDS	1767				hypothetical protein
SPF581_00039	CDS	735				hypothetical protein
SPF581_00040	CDS	1329		3.2.1.-		membrane bound lytic murein transglycosylase D
SPF581_00041	CDS	762	artJ_1			Peb1 (arginine binding periplasmic protein)
SPF581_00042	CDS	591				hypothetical protein
SPF581_00043	CDS	696				cystine/glutamine-binding periplasmic protein
SPF581_00044	CDS	3432		3.6.3.8		calcium-transporting ATPase
SPF581_00045	CDS	1509				acyl CoA synthetase	long chain fatty acid:CoA ligase
SPF581_00046	CDS	465		3.5.-.-		cytidine/deoxycytidylate deaminase
SPF581_00047	CDS	1560				hypothetical protein
SPF581_00048	CDS	1452	cyaA4	4.6.1.1		adenylate cyclase
SPF581_00049	CDS	327				hypothetical protein
SPF581_00050	CDS	1128	cfa	2.1.1.79		cyclopropane fatty acid synthase
SPF581_00051	CDS	381				hypothetical protein
SPF581_00052	CDS	1053				nitropropane dioxygenase/(trans-enoyl-CoA reductase)
SPF581_00053	CDS	612				bacterial regulatory proteins	TetR family
SPF581_00054	CDS	903				hypothetical protein
SPF581_00055	CDS	222				hypothetical protein
SPF581_00056	CDS	948				hypothetical protein
SPF581_00057	CDS	1023				spermidine/putrescine-binding periplasmic protein PotD
SPF581_00058	CDS	768	potC			spermidine/putrescine ABC transporter permease protein PotC
SPF581_00059	CDS	825	potB			spermidine/putrescine ABC transporter permease protein PotB
SPF581_00060	CDS	1095				spermidine/putrescine ABC transporter	ATP-binding protein PotA
SPF581_00061	CDS	231				endonuclease
SPF581_00062	CDS	123				hypothetical protein
SPF581_00063	CDS	885		1.-.-.-		short chain type dehydrogenase/reductase
SPF581_00064	CDS	474				hypothetical protein
SPF581_00065	CDS	2310				hypothetical protein
SPF581_00066	CDS	1482		3.4.17.19		thermostable carboxypeptidase 1
SPF581_00067	CDS	504				hypothetical protein
SPF581_00068	CDS	1485				hypothetical protein
SPF581_00069	CDS	783				hypothetical protein
SPF581_00070	CDS	1065				transcription regulator protein
SPF581_00071	CDS	1473				hypothetical protein
SPF581_00072	CDS	831				hypothetical protein
SPF581_00073	CDS	1488				amine oxidase
SPF581_00074	CDS	1083				hypothetical protein
SPF581_00075	CDS	1680		4.1.1.1		pyruvate decarboxylase
SPF581_00076	CDS	1197				aminopeptidase
SPF581_00077	CDS	765				lipase B
SPF581_00078	CDS	735				hypothetical protein
SPF581_00079	CDS	1038				permeases of drug/transporter
SPF581_00080	CDS	246				hypothetical protein
SPF581_00081	CDS	651				phosphoribosyltransferase
SPF581_00082	CDS	732				OmpA-like transmembrane domain protein
SPF581_00083	CDS	1287				MFS transporter
SPF581_00084	CDS	1155	argE	3.5.1.16		acetylornithine deacetylase
SPF581_00085	CDS	717	udk_1	2.7.1.48		uridine kinase
SPF581_00086	CDS	1989				hypothetical protein
SPF581_00087	CDS	486				hypothetical protein
SPF581_00088	CDS	2268				sensory box protein
SPF581_00089	CDS	1344				hypothetical protein
SPF581_00090	CDS	1089		1.97.1.4		pyruvate formate lyase-activating enzyme PflA
SPF581_00091	CDS	420				hypothetical protein
SPF581_00092	CDS	1473				TPR repeat protein
SPF581_00093	CDS	1587	pilS			sensor protein PilS
SPF581_00094	CDS	1329	pilR			two component response regulator PilR
SPF581_00095	CDS	246				hypothetical protein
SPF581_00096	CDS	219				hypothetical protein
SPF581_00097	CDS	936				hydrolase	alpha/beta fold family
SPF581_00098	CDS	1437				Zn-dependent protease
SPF581_00099	CDS	1074	ribD			riboflavin biosynthesis protein RibD
SPF581_00100	CDS	615	ribE	2.5.1.9		riboflavin synthase	alpha subunit RibE
SPF581_00101	CDS	1209	ribA	3.5.4.25		riboflavin biosynthesis protein RibA
SPF581_00102	CDS	468	ribH	2.5.1.9		riboflavin synthase	beta subunit
SPF581_00103	CDS	1638	pyrG	6.3.4.2		CTP synthase PyrG
SPF581_00104	CDS	825	kdsA	2.5.1.55		2-dehydro-3-deoxyphosphonooctonate aldolase
SPF581_00105	CDS	1860				hypothetical protein
SPF581_00106	CDS	2388				outer membrane protein RomA
SPF581_00107	tRNA	88				tRNA-Ser(tga)
SPF581_00108	CDS	774				competence lipoprotein ComL
SPF581_00109	CDS	939	rdgC			exonuclease involved in removal of stalled replication fork
SPF581_00110	CDS	1896	kup2_1			Kup system potassium uptake protein
SPF581_00111	CDS	984				hypothetical protein
SPF581_00112	CDS	1173				SAM-dependent methyltransferase
SPF581_00113	CDS	1149				glycosyl hydrolase family 3
SPF581_00114	CDS	726				ThiJ/PfpI family protein
SPF581_00115	CDS	624	hisI			phosphoribosyl-ATP pyrophosphatase/phosphoribosyl AMP cyclohydrolase = histidine biosynthesis bifunctional protein
SPF581_00116	CDS	768		4.1.3.-		imidazoleglycerol-phosphate synthase	cyclase subunit HisF
SPF581_00117	CDS	720	hisA	5.3.1.16		phosphoribosylformimino-5-aminoimidazole carboxamide ribotide isomerase
SPF581_00118	CDS	600	hisH_1	2.4.2.-		amidotransferase HisH
SPF581_00119	CDS	1059				histidinol phosphatase and imidazoleglycerol-phosphate dehydratase = bifunctional protein HisB
SPF581_00120	CDS	1095	hisC	2.6.1.9		histidinol-phosphate aminotransferase
SPF581_00121	CDS	1296		1.1.1.23		histidinol dehydrogenase
SPF581_00122	CDS	882	hisG	2.4.2.17		ATP phosphoribosyltransferase HisG
SPF581_00123	CDS	297	trpR			Trp operon repressor
SPF581_00124	CDS	171				hypothetical protein
SPF581_00125	CDS	1533	cydA-2	1.10.3.-		cytochrome D ubiquinol oxidase	subunit I
SPF581_00126	CDS	1137	cydB	1.10.3.-		cytochrome D ubiquinol oxidase	subunit II
SPF581_00127	CDS	102				hypothetical protein
SPF581_00128	CDS	633	pyrE	2.4.2.10		orotate phosphoribosyltransferase
SPF581_00129	CDS	234				cold shock domain family protein CspA
SPF581_00130	CDS	573				sigma 54 modulation protein YhbH
SPF581_00131	CDS	456				hypothetical protein
SPF581_00132	CDS	420				transcriptional regulator MarR family protein
SPF581_00133	CDS	789				phenazine biosynthesis PhzF
SPF581_00134	CDS	549				acetyltransferase
SPF581_00135	CDS	639				transporter	LysE family
SPF581_00136	CDS	960				IAA acetyltransferase/MarR transcriptional regulatory protein
SPF581_00137	CDS	564				hypothetical protein
SPF581_00138	CDS	1308				2-acylglycerophosphoethanolamine acyltransferase
SPF581_00139	CDS	936	hemF	1.3.3.3		oxygen-dependent coproporphyrinogen III oxidase
SPF581_00140	CDS	393	flgB			flagellar basal body rod protein FlgB
SPF581_00141	CDS	423	flgC			flagellar basal body rod protein FlgC
SPF581_00142	CDS	678	flgD			flagellar basal body rod modification protein FlgD
SPF581_00143	CDS	1314	flgE			flagellar hook protein FlgE
SPF581_00144	CDS	747	flgF			flagellar basal body rod protein FlgF
SPF581_00145	CDS	786	flgG			flagellar basal body rod protein FlgG
SPF581_00146	CDS	693	flgH			flagellar L-ring protein FlgH
SPF581_00147	CDS	1167	flgI			flagellar P-ring protein (precursor) FlgI
SPF581_00148	CDS	876				muramidase	peptidoglycan hydrolase FlgJ
SPF581_00149	CDS	1950	flgK			flagellar hook associated protein 1 FlgK
SPF581_00150	CDS	1236	flgL			flagellar hook associated protein type 3 FlgL
SPF581_00151	CDS	1797				hypothetical protein
SPF581_00152	tRNA	77				tRNA-Arg(cct)
SPF581_00153	CDS	1065				hypothetical protein
SPF581_00154	CDS	456				hypothetical protein
SPF581_00155	CDS	285				transporter	TrkA family
SPF581_00156	CDS	1632		1.5.5.1		electron transferring flavoprotein dehydrogenase
SPF581_00157	CDS	1812	abcT3_1			ABC transporter ATP binding protein
SPF581_00158	CDS	318				hypothetical protein
SPF581_00159	CDS	372				hypothetical protein
SPF581_00160	CDS	1725	sfcA	1.1.1.38		malate oxidoreductase
SPF581_00161	CDS	384				hypothetical protein
SPF581_00162	CDS	756	surE	3.1.3.2		stationary phase surival protein SurE
SPF581_00163	CDS	732				lipoprotein NlpD
SPF581_00164	CDS	1026	rpoS			stationary phase specific sigma factor RpoS
SPF581_00165	CDS	1251		1.13.11.5		homogentisate 1	2-dioxygenase
SPF581_00166	CDS	744				YebC
SPF581_00167	CDS	525	ruvC	3.1.22.4		crossover junction endodeoxyribonuclease RuvC
SPF581_00168	CDS	600	ruvA			Holliday junction DNA helicase RuvA
SPF581_00169	CDS	321				hypothetical protein
SPF581_00170	CDS	1587				hypothetical protein
SPF581_00171	CDS	1416				two component sensor kinase
SPF581_00172	CDS	678				DNA-binding response regulator
SPF581_00173	CDS	546	ispZ			intracellular septation protein A
SPF581_00174	CDS	1440		3.2.1.-		membrane bound lytic murein transglycosylase D
SPF581_00175	CDS	765		3.1.2.6		hydroxyacylglutathione hydrolase GloB
SPF581_00176	CDS	849				protein involved in catabolism of external DNA
SPF581_00177	CDS	282				hypothetical protein
SPF581_00178	CDS	855	folD			5	10-methylenetetrahydrofolate dehydrogenase
SPF581_00179	CDS	201				hypothetical protein
SPF581_00180	CDS	2442				transmembrane Tfp pilus assembly protein FimV (twitching motility)
SPF581_00181	CDS	468				integral membrane protein
SPF581_00182	CDS	1299				oxidoreductase
SPF581_00183	CDS	789				tRNA pseudouridine synthase A
SPF581_00184	CDS	588	trpF			phosphoribosyl anthranilate isomerase
SPF581_00185	CDS	1200		4.2.1.20		tryptophan synthetase	beta subunit
SPF581_00186	CDS	819	trpA	4.2.1.20		tryptophan synthetase	alpha chain TrpA
SPF581_00187	CDS	1656	glnS	6.1.1.18		glutaminyl-tRNA synthetase
SPF581_00188	CDS	1371	cysS	6.1.1.16		cysteinyl-tRNA synthetase
SPF581_00189	CDS	1914				sulfatase domain protein
SPF581_00190	CDS	315				hypothetical protein
SPF581_00191	CDS	3375	legC1			coiled-coil-containing protein
SPF581_00192	CDS	165				transposase
SPF581_00193	CDS	291				endonuclease
SPF581_00194	CDS	750				transposase
SPF581_00195	CDS	1023				hypothetical protein
SPF581_00196	CDS	888				hypothetical protein
SPF581_00197	CDS	1983				hypothetical protein
SPF581_00198	CDS	1485				type II secretory pathway protein E
SPF581_00199	CDS	2376				type II protein secretion LspD
SPF581_00200	CDS	1029				oxidoreductase
SPF581_00201	CDS	2106	cyaA_1	4.6.1.1		adenylate cyclase 1 protein
SPF581_00202	CDS	1161				drug resistance transporter	Bcr/CflA
SPF581_00203	CDS	1215				multidrug resistance efflux pump
SPF581_00204	CDS	1743	frgA_1			siderophore biosynthetic enzyme FrgA
SPF581_00205	CDS	1035				hypothetical protein
SPF581_00206	CDS	315				hypothetical protein
SPF581_00207	CDS	2409	legT			thaumatin domain-containing protein
SPF581_00208	CDS	1149				hypothetical protein
SPF581_00209	tRNA	77				tRNA-Met(cat)
SPF581_00210	CDS	1377	htrA	3.4.21.-		protease DO
SPF581_00211	CDS	726	yfiH	1.10.3.-	COG1496	Polyphenol oxidase
SPF581_00212	CDS	966	rluD	4.2.1.70		ribosomal large subunit pseudouridine synthase D	RluD
SPF581_00213	CDS	1344				tRNA thiotransferase
SPF581_00214	CDS	1299				major facilitator family transporter (permease)
SPF581_00215	CDS	675	enhA_1			enhanced entry protein EnhA
SPF581_00216	CDS	405	fliS			flagellar protein FliS
SPF581_00217	CDS	1626	fliD			flagellar hook associated protein 2 FliD
SPF581_00218	CDS	282				hypothetical protein
SPF581_00219	CDS	1428	fliC			flagellin
SPF581_00220	CDS	885	accD	6.4.1.2		acetyl CoA carboxylase	carboxyltransferase	beta subunit
SPF581_00221	CDS	1287	folC			FolC bifunctional protein
SPF581_00222	CDS	771	dedD			Cell division protein DedD
SPF581_00223	CDS	534	dedE			colicin V
SPF581_00224	CDS	636		2.7.7.18		nicotinate-nucleotide adenylyltransferase
SPF581_00225	CDS	1026	holA	2.7.7.7		DNA polymerase III	delta subunit
SPF581_00226	CDS	492				rare lipoprotein B
SPF581_00227	CDS	2472	leuS	6.1.1.4		leucyl tRNA synthetase
SPF581_00228	CDS	1536	cutE	2.3.1.-		apolipoprotein N-acyltransferase
SPF581_00229	CDS	1089				L-lysine dehydrogenase
SPF581_00230	CDS	1521		1.2.1.3		piperidine-6-carboxylate dehydrogenase
SPF581_00231	CDS	2370	fadB			3-hydroxyacyl CoA dehydrogenase oxidoreductase protein/
SPF581_00232	CDS	1185	fadA	2.3.1.16		3-ketoacyl CoA thiolase
SPF581_00233	CDS	1176				hypothetical protein
SPF581_00234	CDS	2898	sidG			SidG
SPF581_00235	CDS	1131				TPR repeat protein
SPF581_00236	CDS	2379				inner membrane protein PLUS sensory box protein LssE
SPF581_00237	CDS	969	xcpX			general secretion pathway protein LspK
SPF581_00238	CDS	618	xcpW			general secretion pathway protein LspJ
SPF581_00239	CDS	378				general secretion pathway protein LspI
SPF581_00240	CDS	507	xcpU			general secretion pathway protein LspH
SPF581_00241	CDS	423	gspG			type II protein secretion LspG
SPF581_00242	CDS	1200	gspF			type II protein secretion LspF
SPF581_00243	CDS	1410	glnA	6.3.1.2		glutamine synthetase	type I
SPF581_00244	CDS	561				hypothetical protein
SPF581_00245	CDS	774	yaaA		COG3022	Peroxide stress resistance protein YaaA
SPF581_00246	CDS	900		3.5.99.7		1-aminocyclopropane-1-carboxylate deaminase
SPF581_00247	CDS	1578				hypothetical protein
SPF581_00248	CDS	1872	htpG			chaperone Hsp90 HtpG
SPF581_00249	CDS	297	fis_1		COG2901	DNA-binding protein Fis
SPF581_00250	CDS	1155	lpxB_1	2.4.1.182		lipid A disaccharide synthase
SPF581_00251	CDS	963				oxidoreductase
SPF581_00252	CDS	576	rnhB	3.1.26.4		ribonuclease HII
SPF581_00253	CDS	1119	rodA			rod shape determining protein RodA
SPF581_00254	CDS	1854	pbpA			penicillin binding protein 2
SPF581_00255	CDS	471	rlmH	2.1.1.177	COG1576	Ribosomal RNA large subunit methyltransferase H
SPF581_00256	CDS	339	rsfS			Ribosomal silencing factor RsfS
SPF581_00257	CDS	1443				proton/peptide symporter	POT family protein
SPF581_00258	CDS	1665		4.2.1.49		urocanate hydratase
SPF581_00259	CDS	1521		4.3.1.3		histidine ammonia lyase
SPF581_00260	CDS	1404		1.2.1.68		aldehyde dehydrogenase	NAD dependent
SPF581_00261	CDS	810				dehydrogenase	short chain (dhs-6C)
SPF581_00262	CDS	432	rnhA	3.1.26.4		ribonuclease HI
SPF581_00263	CDS	702	dnaQ	2.7.7.7		DNA polymerase III	epsilon subunit
SPF581_00264	CDS	378				hypothetical protein
SPF581_00265	CDS	474				enhanced entry protein EnhA
SPF581_00266	CDS	1410				hypothetical protein
SPF581_00267	CDS	393	ydiC_1			HesB family protein
SPF581_00268	CDS	1086		2.1.1.61		tRNA (5 methylaminomethyl-2-thiouridylate) methyltransferase
SPF581_00269	CDS	429				hypothetical protein
SPF581_00270	CDS	192	rpmF			50S ribosomal protein L32
SPF581_00271	CDS	1029	plsX			fatty acid/phospholipid synthesis protein PlsX
SPF581_00272	CDS	954	fabH_1			3-oxoacyl-(acyl carrier protein) synthase II FabH
SPF581_00273	CDS	948		2.3.1.39		S-malonyl transferase
SPF581_00274	CDS	747	fabG_1	1.1.1.100		3-oxoacyl-(acyl carrier protein) reductase
SPF581_00275	CDS	249	acpP_1			acyl carrier protein
SPF581_00276	CDS	1239	fabF1	2.3.1.41		beta-ketoacyl-acyl carrier protein synthase II
SPF581_00277	CDS	999				periplasmic solute-binding protein
SPF581_00278	CDS	639		2.7.4.9		thymidylate kinase
SPF581_00279	CDS	906	holB	2.7.7.7		DNA polymerase III	delta prime subunit
SPF581_00280	CDS	342	pilZ			type 4 fimbrial biogenesis protein PilZ
SPF581_00281	CDS	789		3.1.21.-		deoxyribonuclease TatD
SPF581_00282	CDS	1101	anmK	2.7.1.170	COG2377	Anhydro-N-acetylmuramic acid kinase
SPF581_00283	CDS	1293				major facilitator family transporter
SPF581_00284	CDS	1281	cmr			multidrug translocase MdfA	chloramphenicol resistance pump Cmr
SPF581_00285	CDS	1167				glycosyltransferase
SPF581_00286	CDS	1386				dolichol monophosphate mannose synthase
SPF581_00287	CDS	1143	licA			choline kinase
SPF581_00288	CDS	771				hypothetical protein
SPF581_00289	CDS	597				transcriptional regulatory protein
SPF581_00290	CDS	657	adk	2.7.4.3		adenylate kinase
SPF581_00291	CDS	363	trxA3			thioredoxin
SPF581_00292	CDS	1521	glpD	1.1.5.3		glycerol-3-phosphate dehydrogenase
SPF581_00293	CDS	1476		2.7.1.30		glycerol kinase
SPF581_00294	CDS	1272	gltA	2.3.3.1		citrate synthase
SPF581_00295	CDS	882		2.4.2.3		purine nucleoside phosphorylase II
SPF581_00296	CDS	2592	gyrA	5.99.1.3		DNA gyrase	A subunit
SPF581_00297	CDS	1050	serC	2.6.1.52		3-phosphoserine aminotransferase
SPF581_00298	CDS	1302				3-phosphoshikimate 1-carboxyvinyltransferase
SPF581_00299	CDS	693	cmk	2.7.4.14		cytidylate kinase
SPF581_00300	CDS	1677	rpsA			30S ribosomal protein S1
SPF581_00301	CDS	291				hypothetical membrane protein
SPF581_00302	CDS	1170				TPR domain protein (heat shock protein) N-acetylglucosaminyl transferase
SPF581_00303	CDS	1116				aminotransferase
SPF581_00304	CDS	690	pyrF	4.1.1.23		orotidine 5'-phosphate decarboxylase PyrF
SPF581_00305	CDS	2652				hypothetical protein
SPF581_00306	CDS	780				short chain dehydrogenase
SPF581_00307	CDS	474				Tfp type 4 fimbrial pilin related signal peptide protein domain protein
SPF581_00308	CDS	537	ubiC	4.1.3.40		Chorismate pyruvate-lyase
SPF581_00309	CDS	849		2.5.1.-		4-hydroxybenzoate octaprenyltransferase UbiA
SPF581_00310	CDS	399				hypothetical protein
SPF581_00311	CDS	1773				FAD linked oxidase
SPF581_00312	CDS	765	deoC	4.1.2.4		2-deoxyribose-5-phosphate aldolase
SPF581_00313	CDS	840	xapA	2.4.2.-		xanthosine phosphorylase
SPF581_00314	CDS	396	cdd	3.5.4.5		cytidine deaminase
SPF581_00315	CDS	804				hypothetical protein
SPF581_00316	CDS	1239	cpxA			sensor histidine kinase CpxA
SPF581_00317	CDS	681	cpxR			transcriptional regulatory protein CpxR
SPF581_00318	CDS	864				Mg2+ and Co2+ transporter CorC
SPF581_00319	CDS	477				metal dependent hydrolase
SPF581_00320	CDS	807				phosphate starvation-inducible protein PhoH
SPF581_00321	CDS	840				metal dependent phosphoesterase
SPF581_00322	CDS	666				translation factor
SPF581_00323	CDS	1215	trpS	6.1.1.2		tryptophanyl tRNA synthetase
SPF581_00324	CDS	792	scpA		COG1354	Segregation and condensation protein A
SPF581_00325	CDS	582	scpB		COG1386	Segregation and condensation protein B
SPF581_00326	CDS	747				pseudouridine synthase
SPF581_00327	CDS	759				transcription regulator protein	response regulator containing CheY-like receiver domain and HTH DNA-binding domain
SPF581_00328	CDS	762				hypothetical protein
SPF581_00329	CDS	1863				hypothetical protein
SPF581_00330	CDS	993				iron/ascorbate oxidoreductase family protein	putative
SPF581_00331	CDS	450				hypothetical protein
SPF581_00332	CDS	852				lipase A
SPF581_00333	CDS	519				hypothetical protein
SPF581_00334	CDS	1386				multidrug efflux protein
SPF581_00335	CDS	1257				phospholipase C
SPF581_00336	CDS	1335		2.1.1.-		23S rRNA (uracil-5-)methyltransferase RumA
SPF581_00337	CDS	2205	relA	2.7.6.5		GTP pyrophosphokinase ((p)ppGpp synthetase I) stringent stress response RelA
SPF581_00338	CDS	366				hypothetical membrane protein
SPF581_00339	CDS	1194	yfdZ	2.6.1.17		aspartate aminotransferase
SPF581_00340	CDS	810				hypothetical protein
SPF581_00341	CDS	1740	recJ	3.1.-.-		single stranded DNA specific exonuclease RecJ
SPF581_00342	CDS	954				zinc binding TIM barrel protein	YjbN family
SPF581_00343	CDS	2691	secA			preprotein translocase; secretion protein SecA
SPF581_00344	CDS	405	mutT_1	3.6.1.55	COG0494	8-oxo-dGTP diphosphatase
SPF581_00345	CDS	819				hypothetical protein
SPF581_00346	CDS	747	zapD		COG4582	Cell division protein ZapD
SPF581_00347	CDS	606		2.7.1.24		dephospho-CoA kinase
SPF581_00348	CDS	474				hypothetical protein
SPF581_00349	CDS	1599				Rtn protein
SPF581_00350	CDS	1650		3.4.16.4		serine-type D-Ala-D-Ala carboxypeptidase
SPF581_00351	CDS	1335	bioA	2.6.1.62		adenosylmethionine-8-amino-7-oxononanoate aminotransferase
SPF581_00352	CDS	948		2.8.1.6		biotin synthase BioB
SPF581_00353	CDS	1146	bioF	2.3.1.47		8-amino-7-oxononanoate synthase
SPF581_00354	CDS	720	bioH			biotin biosynthesis protein BioH
SPF581_00355	CDS	639	bioD	6.3.3.3		dethiobiotin synthetase
SPF581_00356	CDS	315				hypothetical protein
SPF581_00357	CDS	630				transmembrane protein
SPF581_00358	CDS	1782		6.1.1.12		aspartyl tRNA synthetase
SPF581_00359	CDS	2949				potassium efflux system KefA
SPF581_00360	CDS	672	mutH			DNA mismatch repair protein MutH
SPF581_00361	CDS	1041				hypothetical protein
SPF581_00362	CDS	837				hypothetical protein
SPF581_00363	CDS	1590	legK1	2.7.1.-		serine/threonine-protein kinase
SPF581_00364	CDS	750				hypothetical protein
SPF581_00365	CDS	402				hypothetical protein
SPF581_00366	CDS	522				AsnC family transcription regulator protein
SPF581_00367	CDS	531				acetyltransferase	GNAT family
SPF581_00368	CDS	2598	legC5			coiled-coil-containing protein
SPF581_00369	CDS	1032				hypothetical protein
SPF581_00370	CDS	1326	cyaA_2	4.6.1.1		adenylate cyclase PLUS two component hybrid sensor and regulator
SPF581_00371	CDS	1242				hypothetical protein
SPF581_00372	CDS	1023				spectinomycin phosphotransferase
SPF581_00373	CDS	381				hypothetical protein
SPF581_00374	CDS	291				hypothetical protein
SPF581_00375	CDS	1797				hypothetical protein
SPF581_00376	CDS	2682	pepN_1	3.4.11.2		aminopeptidase N
SPF581_00377	CDS	924				hypothetical protein
SPF581_00378	CDS	534				hypothetical protein
SPF581_00379	CDS	702				oxidoreductase	short chain dehydrogenase/reductase
SPF581_00380	CDS	465		2.3.1.128		GCN5-related N-acetyltransferase
SPF581_00381	CDS	1425	lpdA	1.8.1.4		dihydrolipoamide dehydrogenase
SPF581_00382	CDS	1635	aceF	2.3.1.12		pyruvate dehydrogenase E2 component
SPF581_00383	CDS	2664	aceE	1.2.4.1		pyruvate dehydrogenase E1 component oxidoreductase protein AceE
SPF581_00384	CDS	390				hypothetical protein
SPF581_00385	CDS	753				inner membrane protein AmpE
SPF581_00386	CDS	1173				sodium/hydrogen antiporter
SPF581_00387	CDS	822				rare lipoprotein A
SPF581_00388	CDS	1224		3.4.16.4		D-alanyl-D-alanine carboxypeptidase
SPF581_00389	CDS	837		2.6.1.21		D-alanine-aminotransferase
SPF581_00390	CDS	264				hypothetical protein
SPF581_00391	CDS	600		6.-.-.-		lipoate-protein ligase B
SPF581_00392	CDS	2037				DedA/PAP2 domain protein
SPF581_00393	CDS	606				type I secretion system LssZ
SPF581_00394	CDS	732				lipoprotein
SPF581_00395	CDS	2157	apxIB		COG2274	Toxin RTX-I translocation ATP-binding protein
SPF581_00396	CDS	1137				HlyD family secretion protein
SPF581_00397	CDS	2529				sensory box protein/GGDEF domain/EAL domain protein
SPF581_00398	CDS	570		2.4.2.8		purine/pyrimidine phosphoribosyltransferase
SPF581_00399	CDS	327				hypothetical protein
SPF581_00400	CDS	744				generic methyl-transferase
SPF581_00401	CDS	1725	pilB			(type IV) pilus assembly protein PilB
SPF581_00402	CDS	1221	pilC			(type IV) pilus assembly protein PilC
SPF581_00403	CDS	864	pilD			type 4 (IV) prepilin-like protein leader peptide processing enzyme PilD
SPF581_00404	CDS	1206				CAAX amino terminal protease family protein
SPF581_00405	CDS	594				hypothetical protein
SPF581_00406	CDS	456				hypothetical protein
SPF581_00407	CDS	816	ppsR	2.7.11.33	COG1806	Phosphoenolpyruvate synthase regulatory protein
SPF581_00408	CDS	1449	prpD	4.2.1.79		2-methylcitrate dehydratase PrpD
SPF581_00409	CDS	1119		2.3.3.5		2-methylcitrate synthase
SPF581_00410	CDS	786				phenazine biosynthesis PhzF
SPF581_00411	CDS	2001				putative peptidase
SPF581_00412	CDS	1488	ydgR			peptide transport protein	POT family
SPF581_00413	CDS	1290	hemL	5.4.3.8		glutamate-1-semialdehyde-2	1-aminomutase
SPF581_00414	CDS	177				rubredoxin (rubredoxin-type Fe(Cys)4 protein)
SPF581_00415	CDS	423				transmembrane protein
SPF581_00416	CDS	732				transport protein
SPF581_00417	CDS	1272	pcnB	2.7.7.19		poly(A) polymerase I
SPF581_00418	CDS	426		2.7.6.3		2-amino-4-hydroxy-6- hydroxymethyldihydropteridine pyrophosphokinase FolK
SPF581_00419	CDS	423				universal stress protein A
SPF581_00420	CDS	1389	engA			GTP-binding protein EngA
SPF581_00421	CDS	1155				PQQ (pyrrolo quinoline) WD40-like repeat	enzyme repeat domain protein
SPF581_00422	CDS	675				transmembrane protein
SPF581_00423	CDS	1281	hisS	6.1.1.21		histidyl tRNA synthetase
SPF581_00424	CDS	570				DNA-binding protein	putative
SPF581_00425	CDS	783				fimbrial biogenesis and twitching motility protein PilF
SPF581_00426	CDS	1149				radical SAM enzyme	Cfr family
SPF581_00427	CDS	426	ndk	2.7.4.6		nucleoside diphosphate kinase
SPF581_00428	CDS	885				hypothetical protein
SPF581_00429	CDS	624				tRNA-(ms(2)io(6)a)-hydrolase(tRNA hydroxylase)
SPF581_00430	CDS	732				hypothetical protein
SPF581_00431	CDS	729		3.6.1.-		UDP-2	3-diacylglucosamine hydrolase
SPF581_00432	CDS	696	minC			septum site determining protein MinC
SPF581_00433	CDS	1710	fadD-1	6.2.1.3		long chain fatty acid-CoA ligase
SPF581_00434	CDS	738	artJ_2			arginine 3rd transport system periplasmic binding protein
SPF581_00435	CDS	552	nudL	3.6.1.-		putative Nudix hydrolase NudL
SPF581_00436	CDS	1323		4.1.3.-		para-aminobenzoate synthase	component I
SPF581_00437	CDS	1074		1.2.4.1		pyruvate dehydrogenase E1 alpha subunit
SPF581_00438	CDS	975		1.2.4.1		pyruvate dehydrogenase E1 beta subunit
SPF581_00439	CDS	1113		2.3.1.12		dihydrolipoamide acetyltransferase
SPF581_00440	CDS	2205				potassium efflux system KefA
SPF581_00441	CDS	2145	merA1	1.16.1.1		mercuric reductase
SPF581_00442	CDS	711				hypothetical protein
SPF581_00443	CDS	726				integral membrane protein
SPF581_00444	CDS	945	thi3			thiamine biosynthesis protein NMT-1
SPF581_00445	CDS	1041				thiamine biosynthesis oxidoreductase ThiO
SPF581_00446	CDS	204				hypothetical protein
SPF581_00447	CDS	789	thiG			thiamine (thiazole) biosynthesis protein ThiG
SPF581_00448	CDS	1467	thiDE			phosphomethylpyrimidine kinase ThiD/thiamin-phosphate pyrophosphorylase fused protein ThiE
SPF581_00449	CDS	1128				sulfurylase ThiF
SPF581_00450	CDS	834				3'-nucleotidase/nuclease
SPF581_00451	CDS	1260	tolB			TolB colicin import protein
SPF581_00452	CDS	999	tolA			TolA colicin import membrane protein
SPF581_00453	CDS	456	tolR			biopolymer transport protein TolR
SPF581_00454	CDS	678	tolQ			biopolymer transport protein TolQ
SPF581_00455	CDS	396				esterase
SPF581_00456	CDS	1032	ruvB			Holliday junction DNA helicase RuvB
SPF581_00457	CDS	564	rpoE			RNA polymerase sigma E factor RpoE
SPF581_00458	CDS	450				hypothetical protein
SPF581_00459	CDS	192				hypothetical protein
SPF581_00460	CDS	1059				glycine cleavage T protein
SPF581_00461	CDS	549				cytochrome b-561 transmembrane protein
SPF581_00462	CDS	4878				NAD-glutamate dehydrogenase
SPF581_00463	CDS	489				hypothetical protein
SPF581_00464	CDS	1389		1.2.1.16		succinate semialdehyde dehyrogenase (NADP+)
SPF581_00465	CDS	768		2.7.8.8		(CDP-alcohol) phosphatidyltransferase
SPF581_00466	CDS	489	enhB_1			enhanced entry protein EnhB
SPF581_00467	CDS	501				hypothetical protein
SPF581_00468	CDS	558				hypothetical thiol-disulfide isomerase and thioredoxins family protein
SPF581_00469	CDS	2019	legC6			coiled-coil-containing protein
SPF581_00470	CDS	450	rplI			50S ribosomal protein L9
SPF581_00471	CDS	912				membrane protein
SPF581_00472	CDS	228	rpsR			30S ribosomal protein S18
SPF581_00473	CDS	339	rpsF			30S ribosomal protein S6
SPF581_00474	CDS	198				carbon storage regulator CsrA
SPF581_00475	CDS	891				hypothetical protein
SPF581_00476	CDS	735	ycfS	2.-.-.-	COG1376	putative L	D-transpeptidase YcfS
SPF581_00477	CDS	2019	yfcX			enoyl CoA hydratase
SPF581_00478	CDS	1320		2.3.1.16		thiolase
SPF581_00479	CDS	1062				hypothetical protein
SPF581_00480	tRNA	90				tRNA-Ser(gct)
SPF581_00481	tRNA	77				tRNA-Arg(acg)
SPF581_00482	CDS	1287	legL2			leucine-rich repeat-containing protein
SPF581_00483	CDS	1425				hypothetical protein
SPF581_00484	CDS	678				hypothetical protein
SPF581_00485	CDS	375				hypothetical protein
SPF581_00486	CDS	660	yfiC	2.1.1.223		tRNA1(Val) (adenine(37)-N6)-methyltransferase
SPF581_00487	CDS	2316	capP	4.1.1.31		phosphoenolpyruvate carboxylase
SPF581_00488	CDS	471				MutT/nudix family protein
SPF581_00489	CDS	1254		1.2.1.41		gamma-glutamyl phosphate reductase
SPF581_00490	CDS	1071	proB	2.7.2.11		glutamate-5-kinase
SPF581_00491	CDS	141				hypothetical protein
SPF581_00492	CDS	948				transcriptional regulator	MerR family	mercury resistance
SPF581_00493	CDS	753				transcriptional regulator SkgA	mercury resistance
SPF581_00494	CDS	528				acetyltransferase	GNAT family
SPF581_00495	CDS	957	yqkA			glutamate rich protein GrpB
SPF581_00496	CDS	1782	abcT3_2			multidrug resistance ABC transporter ATP binding protein
SPF581_00497	CDS	1461	uup			ABC transporter ATP-binding protein Uup	erythromycin resistance
SPF581_00498	CDS	873				putative signal peptide protein
SPF581_00499	CDS	801				beta-lactamase AmpS
SPF581_00500	CDS	1911	ftsI4			cell division protein FtsI/penicillin binding protein 2
SPF581_00501	CDS	420	blaI		COG3682	Penicillinase repressor
SPF581_00502	CDS	1320				hypothetical protein
SPF581_00503	CDS	759				hypothetical protein
SPF581_00504	CDS	1017				hydrogenase
SPF581_00505	CDS	984				alpha/beta hydrolase
SPF581_00506	CDS	393				hypothetical protein
SPF581_00507	CDS	2208		3.6.3.-		copper efflux ATPase
SPF581_00508	CDS	861				putative secreted protein
SPF581_00509	CDS	1275				coenzyme F390 synthetase FtsA
SPF581_00510	CDS	825				Zn-dependent hydrolase GumP
SPF581_00511	CDS	987				3-beta-hydroxysteroid dehydrogenase/isomerase
SPF581_00512	CDS	984		2.3.1.41		chalcone and stilbene synthases
SPF581_00513	CDS	1164				glycosyltransferase
SPF581_00514	CDS	657				hypothetical protein
SPF581_00515	CDS	3003				oxidase
SPF581_00516	CDS	540				dienelactone hydrolase
SPF581_00517	CDS	849				acetyltransferase	GNAT family
SPF581_00518	CDS	891				polysaccharide deacetylase
SPF581_00519	CDS	1215				drug:proton antiporter
SPF581_00520	CDS	1260				hypothetical protein
SPF581_00521	CDS	558				transmembrane protein
SPF581_00522	CDS	1971				acylaminoacyl peptidase
SPF581_00523	CDS	1254	sidB			SidB
SPF581_00524	CDS	1269	thrC	4.2.3.1		threonine synthase
SPF581_00525	CDS	765				hypothetical protein
SPF581_00526	CDS	576	yceI_1			Protein YceI
SPF581_00527	CDS	531				cytochrome b561 transmembrane protein
SPF581_00528	CDS	594	yceI_2		COG2353	Protein YceI
SPF581_00529	CDS	258				signal peptide protein
SPF581_00530	CDS	885	iolE			myo-inositol catabolism protein IolE
SPF581_00531	CDS	1872	iolD			myo-inositol catabolism protein IolD
SPF581_00532	CDS	1887				IolC/IolB transferase kinase protein
SPF581_00533	CDS	1005				myo-inositol-2-dehydrogenase
SPF581_00534	CDS	1416				D-xylose-proton symporter
SPF581_00535	CDS	1116				hypothetical protein
SPF581_00536	CDS	1674	lasB	3.4.24.26		class 4 metalloprotease
SPF581_00537	CDS	924	dcsG	6.3.3.5		Cycloserine biosynthesis protein DcsG
SPF581_00538	CDS	768				NG	NG-dimethylarginine dimethylaminohydrolase
SPF581_00539	CDS	1317				amino acid antiporter
SPF581_00540	CDS	1038				membrane protein
SPF581_00541	CDS	1482	legL3			leucine-rich repeat-containing protein
SPF581_00542	CDS	1119				hypothetical protein
SPF581_00543	CDS	597				putative transport protein
SPF581_00544	CDS	501				hypothetical protein
SPF581_00545	CDS	2307				penicillin binding protein 1C	peptidoglycan biosynthesis
SPF581_00546	CDS	5766				hypothetical protein
SPF581_00547	CDS	1362				hypothetical protein
SPF581_00548	CDS	1368				hypothetical protein
SPF581_00549	CDS	825				hypothetical protein
SPF581_00550	CDS	201				hypothetical protein
SPF581_00551	CDS	240				hypothetical protein
SPF581_00552	CDS	2226		3.2.1.1		alpha-amylase	putative
SPF581_00553	CDS	891				hypothetical protein
SPF581_00554	CDS	2118		3.2.1.1		alpha-amylase	putative
SPF581_00555	CDS	579		2.1.2.2		phosphoribosylglycinamide formyltransferase
SPF581_00556	CDS	1320		6.3.4.13		phosphoribosylamine-glycine ligase
SPF581_00557	CDS	1500	purF	2.4.2.14		amidophosphoribosyltransferase
SPF581_00558	CDS	996		6.3.2.6		phosphoribosylimidazole-succinocarboxamide synthase
SPF581_00559	CDS	1260	purQ	6.3.5.3		phosphoribosylformylglycinamidine synthase I
SPF581_00560	CDS	1044	purM	6.3.3.1		phosphoribosylformylglycinamidine cyclo ligase
SPF581_00561	CDS	2343	purL2	6.3.5.3		phosphoribosylformylglycinamidine synthase II
SPF581_00562	CDS	714				hypothetical protein
SPF581_00563	CDS	195				hypothetical protein
SPF581_00564	CDS	1350	dsbD_1	1.8.1.8		thiol:disulfide interchange protein DsbD
SPF581_00565	CDS	162				hypothetical protein
SPF581_00566	CDS	852				oxidoreductase	short chain dehydrogenase/reductase family
SPF581_00567	CDS	1509				hypothetical protein
SPF581_00568	CDS	1398				hypothetical protein
SPF581_00569	CDS	870				hypothetical protein
SPF581_00570	CDS	318				hypothetical protein
SPF581_00571	CDS	1203				hypothetical protein
SPF581_00572	CDS	1245				putative flagellar hook-length control protein
SPF581_00573	CDS	627				23.7 kDa protein
SPF581_00574	CDS	2676	acnA	4.2.1.3		aconitate hydratase
SPF581_00575	CDS	1395				amino acid antiporter
SPF581_00576	CDS	1311				hypothetical protein
SPF581_00577	CDS	375				transposase IS630 family protein
SPF581_00578	CDS	3153	putA			proline dehydrogenase/delta-1-pyrroline-5-carboxylate dehydrogenase = bifunctional PutA protein
SPF581_00579	CDS	678				hypothetical protein
SPF581_00580	CDS	366				ProQ-like	activator of ProP osmoprotectant transporter
SPF581_00581	CDS	693	ubiG	2.1.1.64		3-demethylubiquinone-9 3-methyltransferase UbiG
SPF581_00582	CDS	720		3.2.2.-		uracil DNA glycosylase
SPF581_00583	CDS	1677	legC3			kinectin 1 (kinesin receptor)
SPF581_00584	CDS	1641				Tpr
SPF581_00585	CDS	1257				SOS mutagenesis and repair UmuC protein
SPF581_00586	CDS	525		3.4.21.-		SOS (error prone) mutagenesis protein UmuD (RumA)
SPF581_00587	CDS	1170				carboxypeptidase G2
SPF581_00588	CDS	1044		2.3.1.109		arginine/ornithine succinyltransferase
SPF581_00589	CDS	1488	aruD	1.2.1.-		succinylglutamic-5-semialdehyde dehydrogenase
SPF581_00590	CDS	1347	astB	3.-.-.-		succinylarginine dihydrolase
SPF581_00591	CDS	726	speE	2.5.1.16		Polyamine aminopropyltransferase
SPF581_00592	CDS	366				hypothetical protein
SPF581_00593	CDS	558	frr			ribosome recycling factor
SPF581_00594	CDS	744	pyrH	2.7.4.-		uridylate kinase
SPF581_00595	CDS	879	tsf			translation elongation factor Ts (EF-Ts)
SPF581_00596	CDS	765	rpsB			30S ribosomal protein S2
SPF581_00597	CDS	411				16 kD immunogenic protein
SPF581_00598	CDS	447				hypothetical protein
SPF581_00599	CDS	1689				hypothetical protein
SPF581_00600	CDS	1638	legAS4			eukaryotic huntingtin interacting protein B
SPF581_00601	CDS	765	map	3.4.11.18		methionine aminopeptidase
SPF581_00602	CDS	2586	glnD	2.7.7.59		protein-PII uridylyltransferase
SPF581_00603	CDS	444	yfhC			deaminase
SPF581_00604	CDS	1578	guaA	6.3.5.2		GMP synthetase
SPF581_00605	CDS	1473	guaB	1.1.1.205		inosine-5'-monophosphate dehydrogenase
SPF581_00606	CDS	831	minD			septum site-determining protein MinD
SPF581_00607	CDS	270	minE		COG0851	Cell division topological specificity factor
SPF581_00608	CDS	2487	yafH	1.3.99.-		oxidoreductase	acyl CoA dehydrogenase family
SPF581_00609	CDS	786				hydrolase
SPF581_00610	CDS	909				hypothetical protein
SPF581_00611	CDS	1092	ugpC			sn-glycerol-3-phosphate transport	ATP binding protein
SPF581_00612	CDS	828	ugpE			sn-glycerol-3-phosphate transmembrane ABC transporter
SPF581_00613	CDS	879	ugpA			sn-glycerol-3-phosphate transmembrane ABC transporter
SPF581_00614	CDS	1002	qor			quinone oxidoreductase
SPF581_00615	CDS	1284				chloride channel protein EriC (voltage gated)
SPF581_00616	CDS	2148		4.1.3.27		anthranilate synthase (glutamine amidotransferase) component I
SPF581_00617	CDS	297	gatC	6.3.5.-		glutamyl/tRNA (Gln) amidotransferase	C subunit
SPF581_00618	CDS	1452	gatA	6.3.5.-		glutamyl/tRNA (Gln) amidotransferase	A subunit
SPF581_00619	CDS	1434	gatB	6.3.5.-		glutamyl/tRNA (Gln) amidotransferase	B subunit
SPF581_00620	CDS	990				hypothetical protein
SPF581_00621	CDS	2247	gidA_1	4.6.1.1		adenylate/guanylate cyclase transmembrane protein
SPF581_00622	CDS	465				hypothetical protein
SPF581_00623	CDS	789				hypothetical protein
SPF581_00624	CDS	390				hypothetical protein
SPF581_00625	CDS	288	fis_2			Fis transcriptional activator
SPF581_00626	CDS	369	ydiC_2			HesB family protein
SPF581_00627	CDS	384				NifU family iron binding protein	[Fe-S] cluster formation/repair protein IscU	HesB
SPF581_00628	CDS	1164	iscS	4.4.1.-		cysteine desulfurase NifS
SPF581_00629	CDS	774		2.1.1.-		RNA methyltransferase
SPF581_00630	CDS	786	suhB	3.1.3.25		inositol-1-monophosphatase
SPF581_00631	CDS	957	sppA			signal peptide peptidase
SPF581_00632	CDS	2577	clpB			ClpB protein
SPF581_00633	CDS	1311				hypothetical protein
SPF581_00634	CDS	609				hypothetical protein
SPF581_00635	CDS	1368	mpl	6.3.2.-		UDP-N-acetylmuramate:L-alanyl-gamma-D-glutamyl- meso-diaminopimelate ligase
SPF581_00636	CDS	621				hypothetical protein
SPF581_00637	CDS	3822				transmembrane protein
SPF581_00638	CDS	456	fliJ			flagellar protein FliJ
SPF581_00639	CDS	1350	fliI	3.6.3.14		nucleotide binding protein FliI
SPF581_00640	CDS	639	fliH			flagellar assembly protein FliH
SPF581_00641	CDS	990	fliG			flagellar motor switch protein FliG
SPF581_00642	CDS	1635	fliF			flagellar basal body M-ring protein FliF
SPF581_00643	CDS	315				flagellar hook-basal body protein FliE
SPF581_00644	CDS	1314	fleR			sigma 54-dependent response regulator
SPF581_00645	CDS	1023	flrB			sensor kinase HydH
SPF581_00646	CDS	1305				ATPase associated with chromosome architecture
SPF581_00647	CDS	609	lolA			outer membrane lipoprotein carrier protein
SPF581_00648	CDS	2385	ftsK			cell division protein FtsK
SPF581_00649	CDS	951	trxB1	1.8.1.9		thioredoxin reductase
SPF581_00650	CDS	669	aat	2.3.2.6		leucyl/phenylalanyl-tRNA protein transferase
SPF581_00651	CDS	372				rhodanese domain protein
SPF581_00652	CDS	222	infA			translation initiation factor IF-1
SPF581_00653	CDS	1359	pmbA			peptide maturation protein PmbA
SPF581_00654	CDS	777				hypothetical protein
SPF581_00655	CDS	951				eukaryotic small stress protein PASS1
SPF581_00656	CDS	2829	nrdA	1.17.4.1		ribonucleoside-diphosphate reductase	alpha subunit
SPF581_00657	CDS	1104	nrdB	1.17.4.1		ribonucleoside-diphosphate reductase	beta subunit
SPF581_00658	CDS	486				hypothetical protein
SPF581_00659	CDS	1491	lysU	6.1.1.6		lysine tRNA synthetase	heat inducible
SPF581_00660	CDS	972	prfB			peptide chain release factor 2 (RF-2)
SPF581_00661	CDS	402				hypothetical protein
SPF581_00662	CDS	804	motB_1			flagellar motor protein MotB
SPF581_00663	CDS	774	motA_1			flagellar motor protein MotA
SPF581_00664	CDS	717	fliA			flagellar biosynthesis sigma factor FliA
SPF581_00665	CDS	870				flagellar biosynthesis MinD
SPF581_00666	CDS	1140				flagellar GTP-binding protein FlhF
SPF581_00667	CDS	2079	flhA			flagellar biosynthetic protein FlhA
SPF581_00668	CDS	1149	flhB			flagellar biosynthetic protein FlhB
SPF581_00669	CDS	771	fliR			flagellar biosynthetic protein FliR
SPF581_00670	CDS	270	fliQ			flagellar biosynthetic protein FliQ
SPF581_00671	CDS	750				flagellar biosynthetic protein FliP
SPF581_00672	CDS	411	fliO			flagellar assembly protein FliO
SPF581_00673	CDS	330				flagellar motor switch protein FliN
SPF581_00674	CDS	1062	fliM			flagellar protein
SPF581_00675	CDS	240				hypothetical protein
SPF581_00676	CDS	1296				oxidoreductase (L-gululonolactone oxidase)
SPF581_00677	CDS	723		1.-.-.-		oxidoreductase	short chain dehydrogenase/reductase family
SPF581_00678	CDS	927				transcriptional regulator	LysR family
SPF581_00679	CDS	234				hypothetical protein
SPF581_00680	CDS	1242				hypothetical protein
SPF581_00681	CDS	1197				hypothetical protein
SPF581_00682	CDS	198				hypothetical protein
SPF581_00683	CDS	2583	alaS_1	6.1.1.7		alanyl tRNA synthetase
SPF581_00684	CDS	453				regulatory protein RecX
SPF581_00685	CDS	1047	recA			RecA bacterial DNA recombination protein
SPF581_00686	CDS	936				hypothetical protein
SPF581_00687	CDS	495				hypothetical 17.2kDa protein	CinA-related competence damage protein
SPF581_00688	CDS	195				hypothetical protein
SPF581_00689	CDS	2541	mutS			DNA mismatch repair protein MutS
SPF581_00690	CDS	1689				outer membrane protein
SPF581_00691	CDS	2541				periplasmic protein
SPF581_00692	CDS	996	hemB	4.2.1.24		porphobilinogen synthase
SPF581_00693	CDS	393				hypothetical protein
SPF581_00694	CDS	1479				long chain fatty acid transporter
SPF581_00695	CDS	2562	lysC			aspartokinase
SPF581_00696	CDS	3231				ATP-dependent DNA helicase (UvrD/Rep helicase)
SPF581_00697	CDS	1074	mrp			ATPase (Mrp)
SPF581_00698	CDS	555				hypothetical protein
SPF581_00699	CDS	891	oxyR_1			hydrogen peroxide-inducible genes activator OxyR
SPF581_00700	CDS	1101				major facilitator family transporter
SPF581_00701	CDS	951				hypothetical protein
SPF581_00702	CDS	972		2.7.1.130		tetraacyl disaccharide 4'-kinase
SPF581_00703	CDS	1767				ABC transporter	ATP binding/permease protein MsbA
SPF581_00704	CDS	783				hypothetical protein
SPF581_00705	CDS	1002	pyrD	1.3.98.1		dihydroorotate oxidase
SPF581_00706	CDS	999				hypothetical protein
SPF581_00707	CDS	687				hypothetical protein
SPF581_00708	CDS	1161		1.3.8.4		acyl CoA dehydrogenase
SPF581_00709	CDS	1185	atoB	2.3.1.9		acyl CoA C-acetyltransferase
SPF581_00710	CDS	315				hypothetical protein
SPF581_00711	CDS	1608		6.4.1.3		propionyl CoA carboxylase beta subunit
SPF581_00712	CDS	795		4.2.1.17		enoyl CoA hydratase/isomerase (crotonase)
SPF581_00713	CDS	1965		6.3.4.14		acyl CoA carboxylase subunit alpha subunit
SPF581_00714	CDS	909	mvaB	4.1.3.4		hydroxymethylglutaryl-CoA lyase
SPF581_00715	CDS	1941				acetoacetyl CoA synthetase
SPF581_00716	CDS	417				hypothetical protein
SPF581_00717	CDS	1026	metN			D-methionine transport ATP binding protein MetN
SPF581_00718	CDS	648	metI			ATP binding protein	permease protein
SPF581_00719	CDS	780				29 kDa immunogenic protein
SPF581_00720	CDS	1419				coiled coil domain protein
SPF581_00721	CDS	201				hypothetical protein
SPF581_00722	CDS	732				SAM-dependent methyltransferase
SPF581_00723	CDS	531				histidinol phosphate phosphatase
SPF581_00724	CDS	2067	glyS	6.1.1.14		glycyl tRNA synthetase	beta subunit
SPF581_00725	CDS	906	glyQ	6.1.1.14		glycyl tRNA synthetase	alpha subunit
SPF581_00726	CDS	786	com1			27 kDa outer membrane protein
SPF581_00727	CDS	2166	uvrD	3.6.1.-		DNA dependent ATPase I and helicase II
SPF581_00728	CDS	960	pip	3.4.11.5		proline iminopeptidase
SPF581_00729	CDS	438	dtD	3.1.-.-		D-tyrosyl-tRNA
SPF581_00730	CDS	768	vacJ			lipoprotein VacJ-like protein
SPF581_00731	CDS	960	gshB	6.3.2.3		glutathione synthetase
SPF581_00732	CDS	1296				glutamate-cysteine ligase
SPF581_00733	CDS	897				ABC transporter	transmembrane permease	permeases of drug/metabolite transporter type
SPF581_00734	CDS	282				hypothetical protein
SPF581_00735	CDS	351				rhodanese domain protein
SPF581_00736	CDS	663				hypothetical protein
SPF581_00737	CDS	1653				alkaline phosphatase
SPF581_00738	CDS	699	udk_2	2.7.1.48		uridine kinase
SPF581_00739	CDS	789	fabI	1.3.1.9		enoyl reductase
SPF581_00740	CDS	1875	ppiD	5.2.1.8		peptidyl prolyl cis-trans isomerase D
SPF581_00741	tRNA	77				tRNA-Asp(gtc)
SPF581_00742	tRNA	76				tRNA-Val(tac)
SPF581_00743	CDS	303	hupB			HupB DNA binding protein HU-beta
SPF581_00744	CDS	2451	lon	3.4.21.53		ATP-dependent protease La
SPF581_00745	CDS	1275	clpX			ATP-dependent Clp protease	ATP binding subunit ClpX
SPF581_00746	CDS	645	clpP	3.4.21.92		ATP-dependent Clp protease	proteolytic subunit ClpP
SPF581_00747	CDS	1332	tig			trigger factor TF (FKBP-type peptidyl prolyl cis-trans isomerase)
SPF581_00748	tRNA	85				tRNA-Leu(tag)
SPF581_00749	tRNA	76				tRNA-His(gtg)
SPF581_00750	tRNA	77				tRNA-Arg(tct)
SPF581_00751	tRNA	77				tRNA-Pro(tgg)
SPF581_00752	CDS	1227				site specific recombinase	phage integrase
SPF581_00753	CDS	1851				ABC transporter	ATP-binding component
SPF581_00754	CDS	675	rnc	3.1.26.3		ribonuclease III
SPF581_00755	CDS	393				transmembrane protein
SPF581_00756	CDS	756	lepB-1	3.4.21.89		signal peptidase I (lepB-1)
SPF581_00757	CDS	1833	lepA_1			GTP binding elongation factor LepA
SPF581_00758	CDS	1017		3.2.1.-		membrane bound lytic murein transglycosylase
SPF581_00759	CDS	1140				general secretion pathway protein L
SPF581_00760	CDS	471	yghD			putative general secretion pathway protein M-type YghD
SPF581_00761	CDS	531				hypothetical protein
SPF581_00762	CDS	1326		3.1.5.1		deoxyguanosinetriphosphate triphosphohydrolase
SPF581_00763	tRNA	76				tRNA-Glu(ttc)
SPF581_00764	tRNA	76				tRNA-Glu(ttc)
SPF581_00765	tRNA	76				tRNA-Ala(ggc)
SPF581_00766	CDS	1086				hypothetical protein
SPF581_00767	CDS	441	gloA	4.4.1.5		lactoylglutathione lyase
SPF581_00768	CDS	528				transmembrane protein
SPF581_00769	CDS	1218	legC2			microtubule binding protein	putative
SPF581_00770	CDS	315				hypothetical protein
SPF581_00771	CDS	258				acylphosphatase
SPF581_00772	CDS	354				hypothetical protein
SPF581_00773	CDS	1332	clsB	2.7.8.-		Cardiolipin synthase B
SPF581_00774	CDS	966				lipase
SPF581_00775	CDS	1662	legLC8			leucine-rich repeat- and coiled coil-containing protein
SPF581_00776	CDS	303				hypothetical protein
SPF581_00777	CDS	420				hypothetical protein
SPF581_00778	CDS	1281				major facilitator family transporter
SPF581_00779	CDS	1281				chloride channel protein (voltage gated)
SPF581_00780	CDS	504				hypothetical protein
SPF581_00781	CDS	480				hypothetical protein
SPF581_00782	CDS	1806				glutathione-regulated potassium efflux system
SPF581_00783	CDS	915				methanol dehydrogenase regulatory protein
SPF581_00784	CDS	951				transmembrane protein
SPF581_00785	CDS	1989				transglutaminase domain protein
SPF581_00786	CDS	1188	roxA	1.14.11.47	COG2850	50S ribosomal protein L16 3-hydroxylase
SPF581_00787	CDS	327				hypothetical protein
SPF581_00788	CDS	903				hydrolase
SPF581_00789	CDS	903				integral membrane protein
SPF581_00790	CDS	1182				ectonucleoside triphosphate diphosphohydrolase I
SPF581_00791	CDS	534				transporting ATPase
SPF581_00792	CDS	1806				hypothetical protein
SPF581_00793	CDS	606	gst	2.5.1.18		glutathione S-transferase
SPF581_00794	CDS	996				hypothetical protein
SPF581_00795	CDS	1263		3.4.16.4		D-alanyl-D-alanine carboxypeptidase
SPF581_00796	CDS	1413	gltX	6.1.1.17		glutamate tRNA synthetase catalytic subunit
SPF581_00797	CDS	2730		2.7.3.-		sensory box histidine kinase/response regulator
SPF581_00798	CDS	1245		2.7.1.11		6-phosphofructokinase
SPF581_00799	CDS	414	pilE_1			fimbrial protein	type IV pilin	PilE
SPF581_00800	CDS	411	pilE_2			Tfp pilus assembly protein	major type IV pilin class A
SPF581_00801	CDS	318	bolA			putative regulator of murein genes BolA
SPF581_00802	CDS	1422				amino acid antiporter
SPF581_00803	CDS	1431				hypothetical protein
SPF581_00804	CDS	753	kdsB	2.7.7.38		3-deoxy-manno-octulosonate cytidylyltransferase
SPF581_00805	CDS	180	lpxK	2.7.1.130		tetraacyldisaccharide-1-P-4'-kinase
SPF581_00806	CDS	672				glycoprotease (O-sialoglycoprotein endopeptidase)
SPF581_00807	CDS	1959				ATP dependent DNA helicase (DEAD box family) Rad3
SPF581_00808	CDS	336				ferredoxin II (4Fe-4S)
SPF581_00809	CDS	2793				hypothetical protein
SPF581_00810	CDS	2646				hypothetical protein
SPF581_00811	CDS	558				hypothetical protein
SPF581_00812	CDS	270				putative Fe(2+)-trafficking protein
SPF581_00813	CDS	927	indA			indigoidine synthase A-like protein	uncharacterized enzyme involved in pigment biosynthesis
SPF581_00814	tRNA	76				tRNA-Phe(gaa)
SPF581_00815	CDS	1152				hypothetical protein
SPF581_00816	CDS	744				hypothetical protein
SPF581_00817	CDS	255				hypothetical protein
SPF581_00818	CDS	615	legL7_1			leucine-rich repeat-containing protein
SPF581_00819	CDS	1296	hipA	2.7.11.1	COG3550	Serine/threonine-protein kinase toxin HipA
SPF581_00820	CDS	282	hipB_1			Antitoxin HipB
SPF581_00821	CDS	90				hypothetical protein
SPF581_00822	CDS	1893				methoxymalonyl CoA synthase
SPF581_00823	CDS	1044				pyoverdine biosynthesis regulatory gene SyrP-like protein
SPF581_00824	CDS	1482				coenzyme F390 synthetase
SPF581_00825	CDS	1317				polyketide synthase	type I
SPF581_00826	CDS	1521				peptide synthetase
SPF581_00827	CDS	1128				acyl CoA dehydrogenase
SPF581_00828	CDS	855		1.1.1.157		3-hydroxyacyl CoA dehydrogenase
SPF581_00829	CDS	240				hypothetical protein
SPF581_00830	CDS	1005				transmembrane protein
SPF581_00831	CDS	984				3'	5'-cyclic nucleotide phosphodiesterase
SPF581_00832	CDS	672				transcriptional regulator LuxR
SPF581_00833	CDS	750				hypothetical protein
SPF581_00834	CDS	993	legLC4			leucine-rich repeat- and coiled coil-containing protein
SPF581_00835	CDS	1341				hypothetical protein
SPF581_00836	CDS	1125	sec7			guanine nucleotide exchange protein
SPF581_00837	CDS	864	yegS	2.7.1.-		lipid kinase YegS
SPF581_00838	CDS	810		3.1.4.17		3'	5'-cyclic nucleotide phosphodiesterase
SPF581_00839	CDS	2235	legC4			coiled-coil-containing protein
SPF581_00840	CDS	576				hypothetical protein
SPF581_00841	CDS	1290				hypothetical permease
SPF581_00842	CDS	1104				chloromuconate cycloisomerase
SPF581_00843	CDS	1320				EbhA protein
SPF581_00844	CDS	1275	legL5_1			leucine-rich repeat-containing protein
SPF581_00845	CDS	933				TPR (repeat) domain protein
SPF581_00846	CDS	1059				hypothetical protein
SPF581_00847	CDS	486				hypothetical protein
SPF581_00848	CDS	912				hypothetical protein
SPF581_00849	CDS	996				MoxR protein (ATPase) methanol dehydrogenase regulatory protein
SPF581_00850	CDS	444				hypothetical protein
SPF581_00851	CDS	987				nitrogen regulation protein
SPF581_00852	CDS	1911	legC8			coiled-coil containing protein
SPF581_00853	CDS	756				pteridine reductase 1
SPF581_00854	CDS	1113				hypothetical protein
SPF581_00855	CDS	495		4.2.3.12		6-pyruvoyl tetrahydropterin synthase	putative
SPF581_00856	CDS	2178				primosomal protein N'
SPF581_00857	CDS	393				thioesterase
SPF581_00858	CDS	270				hypothetical protein
SPF581_00859	CDS	795	thyA	2.1.1.45		thymidylate synthase (TS)
SPF581_00860	CDS	771	lgt	2.4.99.-		prolipoprotein diacylglyceryl transferase
SPF581_00861	CDS	807				hypothetical protein
SPF581_00862	CDS	2295	ptsP	2.7.3.9		phosphoenolpyruvate protein phosphotransferase PtsP
SPF581_00863	CDS	528		3.6.1.-		(di)nucleoside polyphosphate hydrolase
SPF581_00864	CDS	1011				L-asparaginase I (cytoplasmic)
SPF581_00865	CDS	885				hypothetical protein
SPF581_00866	CDS	1386	glmU			UDP-N-acetylglucosamine pyrophosphorylase
SPF581_00867	CDS	1242				arsenite efflux protein ArsB
SPF581_00868	CDS	1290				queuosine precursor transporter
SPF581_00869	CDS	1065	corA_1			cobalt/magnesium uptake transporter
SPF581_00870	CDS	1734				hypothetical protein
SPF581_00871	CDS	636	nth	4.2.99.18		endonuclease III
SPF581_00872	CDS	615				iron-sulfur cluster binding protein
SPF581_00873	CDS	2013	metG_1	6.1.1.10		methionyl tRNA synthetase
SPF581_00874	CDS	570		4.1.1.-		3-octaprenyl-4-hydroxybenzoate carboxy-lyase
SPF581_00875	CDS	738				hypothetical protein
SPF581_00876	CDS	543				hypothetical protein
SPF581_00877	CDS	687				ExsB protein
SPF581_00878	CDS	1437	rfbA_1	2.7.7.22		phosphomannose isomerase GDP mannose pyrophosphorylase
SPF581_00879	CDS	1914				hypothetical protein
SPF581_00880	CDS	1875	gidA_2			glucose inhibited division protein A
SPF581_00881	CDS	627	gidB	2.1.-.-		glucose inhibited division protein B
SPF581_00882	CDS	771	soj			sporulation initiation inhibitor protein Soj
SPF581_00883	CDS	870				chromosome partitioning protein ParB
SPF581_00884	CDS	543				hypothetical protein
SPF581_00885	CDS	273				hypothetical protein
[truncated: 2,213 more rows]

## Sheet: SPF582
Table S3: Genome annotation of strain SPF582
[truncated: 3,105 more rows]

## Sheet: SPF583
Table S3: Genome annotation of strain SPF583
[truncated: 3,106 more rows]

[truncated: 55 more sheets: SPF584, SPF585, SPF586, SPF587, SPF588, SPF589, SPF590, SPF597, SPF599, SPF600, SPF601, SPF629, SPF630, SPF631, SPF633, SPF634, SPF635, SPF636, SPF637, SPF638 …]
