# Supplementary material for: Comparative genome analysis investigation of nosocomial and community-acquired cases of Legionnaires’ disease caused by ST2858 and ST378
Source: Microbiol Spectr. 2025 Jun 9;13(7):e00513-25. doi: 10.1128/spectrum.00513-25 (PMC12211059; doi:10.1128/spectrum.00513-25)
Supplement: Table S6 — Details of the presence and absence of annotated orthologous genes across ST378 isolates analyzed using Panaroo. [file spectrum.00513-25-s0004.csv]

Table S6: Details of the presence and absence of annotated orthologous genes across ST378 isolates analyzed using Panaroo
Gene	Non-unique Gene name	Annotation	M34295	SPF544	SPF581	SPF597	SPF599	SPF600	SPF601	SPF629	SPF630	SPF631	SPF633	SPF634	SPF635	SPF636	SPF637	SPF638	SPF639	SPF640	SPF641	SPF642	SPF643	SPF644	SPF645	SPF646	SPF647	SPF648	SPF649	SPF650	SPF651	SPF652	SPF653	SPF654	SPF655	SPF656	SPF657	SPF658	SPF659	SPF660	SPF661	SPF664	SPF665	SPF666	SPF938	SPF939	SPF940	SPF941	SPF942
group_1532		hypothetical protein	M34295_02975	SPF544_02973	SPF581_03068	SPF597_02982	SPF599_02969	SPF600_02976	SPF601_02973	SPF629_02973	SPF630_02980	SPF631_02977	SPF633_02973	SPF634_02980	SPF635_02974	SPF636_02971	SPF637_02979	SPF638_03023	SPF639_02868	SPF640_02979	SPF641_02980	SPF642_02976	SPF643_02977	SPF644_02970	SPF645_02970	SPF646_02972	SPF647_02978	SPF648_02968	SPF649_02979	SPF650_02981	SPF651_02977	SPF652_02981	SPF653_02973	SPF654_02974	SPF655_02971	SPF656_02979	SPF657_02981	SPF658_02971	SPF659_02976	SPF660_02972	SPF661_02974	SPF664_02973	SPF665_02972	SPF666_02975	SPF938_02978	SPF939_02978	SPF940_02975	SPF941_02981	SPF942_02982
mip	mip	Outer membrane protein MIP	M34295_02972	SPF544_02976	SPF581_03065	SPF597_02985	SPF599_02972	SPF600_02979	SPF601_02976	SPF629_02976	SPF630_02977	SPF631_02974	SPF633_02976	SPF634_02977	SPF635_02977	SPF636_02974	SPF637_02976	SPF638_03020	SPF639_02865	SPF640_02976	SPF641_02977	SPF642_02973	SPF643_02974	SPF644_02973	SPF645_02973	SPF646_02975	SPF647_02975	SPF648_02971	SPF649_02976	SPF650_02978	SPF651_02974	SPF652_02978	SPF653_02970	SPF654_02977	SPF655_02974	SPF656_02976	SPF657_02978	SPF658_02974	SPF659_02973	SPF660_02975	SPF661_02977	SPF664_02970	SPF665_02975	SPF666_02978	SPF938_02975	SPF939_02975	SPF940_02978	SPF941_02978	SPF942_02979
ampG	ampG	Anhydromuropeptide permease	M34295_02971	SPF544_02977	SPF581_03064	SPF597_02986	SPF599_02973	SPF600_02980	SPF601_02977	SPF629_02977	SPF630_02976	SPF631_02973	SPF633_02977	SPF634_02976	SPF635_02978	SPF636_02975	SPF637_02975	SPF638_03019	SPF639_02864	SPF640_02975	SPF641_02976	SPF642_02972	SPF643_02973	SPF644_02974	SPF645_02974	SPF646_02976	SPF647_02974	SPF648_02972	SPF649_02975	SPF650_02977	SPF651_02973	SPF652_02977	SPF653_02969	SPF654_02978	SPF655_02975	SPF656_02975	SPF657_02977	SPF658_02975	SPF659_02972	SPF660_02976	SPF661_02978	SPF664_02969	SPF665_02976	SPF666_02979	SPF938_02974	SPF939_02974	SPF940_02979	SPF941_02977	SPF942_02978
group_1531		hypothetical protein	M34295_02969	SPF544_02979	SPF581_03062	SPF597_02988	SPF599_02975	SPF600_02982	SPF601_02979	SPF629_02979	SPF630_02974	SPF631_02971	SPF633_02979	SPF634_02974	SPF635_02980	SPF636_02977	SPF637_02973	SPF638_03017	SPF639_02862	SPF640_02973	SPF641_02974	SPF642_02970	SPF643_02971	SPF644_02976	SPF645_02976	SPF646_02978	SPF647_02972	SPF648_02974	SPF649_02973	SPF650_02975	SPF651_02971	SPF652_02975	SPF653_02967	SPF654_02980	SPF655_02977	SPF656_02973	SPF657_02975	SPF658_02977	SPF659_02970	SPF660_02978	SPF661_02980	SPF664_02967	SPF665_02978	SPF666_02981	SPF938_02972	SPF939_02972	SPF940_02981	SPF941_02975	SPF942_02976
patA_3	patA_3	Peptidoglycan O-acetyltransferase	M34295_02974	SPF544_02974	SPF581_03067	SPF597_02983	SPF599_02970	SPF600_02977	SPF601_02974	SPF629_02974	SPF630_02979	SPF631_02976	SPF633_02974	SPF634_02979	SPF635_02975	SPF636_02972	SPF637_02978	SPF638_03022	SPF639_02867	SPF640_02978	SPF641_02979	SPF642_02975	SPF643_02976	SPF644_02971	SPF645_02971	SPF646_02973	SPF647_02977	SPF648_02969	SPF649_02978	SPF650_02980	SPF651_02976	SPF652_02980	SPF653_02972	SPF654_02975	SPF655_02972	SPF656_02978	SPF657_02980	SPF658_02972	SPF659_02975	SPF660_02973	SPF661_02975	SPF664_02972	SPF665_02973	SPF666_02976	SPF938_02977	SPF939_02977	SPF940_02976	SPF941_02980	SPF942_02981
tdcG	tdcG	L-serine dehydratase TdcG	M34295_02973	SPF544_02975	SPF581_03066	SPF597_02984	SPF599_02971	SPF600_02978	SPF601_02975	SPF629_02975	SPF630_02978	SPF631_02975	SPF633_02975	SPF634_02978	SPF635_02976	SPF636_02973	SPF637_02977	SPF638_03021	SPF639_02866	SPF640_02977	SPF641_02978	SPF642_02974	SPF643_02975	SPF644_02972	SPF645_02972	SPF646_02974	SPF647_02976	SPF648_02970	SPF649_02977	SPF650_02979	SPF651_02975	SPF652_02979	SPF653_02971	SPF654_02976	SPF655_02973	SPF656_02977	SPF657_02979	SPF658_02973	SPF659_02974	SPF660_02974	SPF661_02976	SPF664_02971	SPF665_02974	SPF666_02977	SPF938_02976	SPF939_02976	SPF940_02977	SPF941_02979	SPF942_02980
group_1530		hypothetical protein	M34295_02965	SPF544_02964	SPF581_03053	SPF597_02978	SPF599_02960	SPF600_02967	SPF601_02969	SPF629_02964	SPF630_02970	SPF631_02962	SPF633_02964	SPF634_02970	SPF635_02953	SPF636_02950	SPF637_02964	SPF638_03008	SPF639_02858	SPF640_02969	SPF641_02965	SPF642_02966	SPF643_02967	SPF644_02966	SPF645_02961	SPF646_02963	SPF647_02968	SPF648_02964	SPF649_02969	SPF650_02966	SPF651_02967	SPF652_02966	SPF653_02963	SPF654_02970	SPF655_02962	SPF656_02969	SPF657_02971	SPF658_02967	SPF659_02961	SPF660_02968	SPF661_02965	SPF664_02963	SPF665_02968	SPF666_02971	SPF938_02968	SPF939_02963	SPF940_02971	SPF941_02966	SPF942_02967
group_1529		hypothetical protein	M34295_02958	SPF544_02971	SPF581_03060	SPF597_02971	SPF599_02967	SPF600_02974	SPF601_02962	SPF629_02971	SPF630_02963	SPF631_02969	SPF633_02971	SPF634_02963	SPF635_02960	SPF636_02957	SPF637_02971	SPF638_03015	SPF639_02851	SPF640_02962	SPF641_02972	SPF642_02959	SPF643_02960	SPF644_02959	SPF645_02968	SPF646_02956	SPF647_02961	SPF648_02957	SPF649_02962	SPF650_02973	SPF651_02960	SPF652_02973	SPF653_02956	SPF654_02963	SPF655_02969	SPF656_02962	SPF657_02964	SPF658_02960	SPF659_02968	SPF660_02961	SPF661_02972	SPF664_02956	SPF665_02961	SPF666_02964	SPF938_02961	SPF939_02970	SPF940_02964	SPF941_02973	SPF942_02974
group_1528		hypothetical protein	M34295_02964	SPF544_02965	SPF581_03054	SPF597_02977	SPF599_02961	SPF600_02968	SPF601_02968	SPF629_02965	SPF630_02969	SPF631_02963	SPF633_02965	SPF634_02969	SPF635_02954	SPF636_02951	SPF637_02965	SPF638_03009	SPF639_02857	SPF640_02968	SPF641_02966	SPF642_02965	SPF643_02966	SPF644_02965	SPF645_02962	SPF646_02962	SPF647_02967	SPF648_02963	SPF649_02968	SPF650_02967	SPF651_02966	SPF652_02967	SPF653_02962	SPF654_02969	SPF655_02963	SPF656_02968	SPF657_02970	SPF658_02966	SPF659_02962	SPF660_02967	SPF661_02966	SPF664_02962	SPF665_02967	SPF666_02970	SPF938_02967	SPF939_02964	SPF940_02970	SPF941_02967	SPF942_02968
yhcG_2	yhcG_2	Putative nuclease YhcG	M34295_02967	SPF544_02962	SPF581_03051	SPF597_02980	SPF599_02958	SPF600_02965	SPF601_02971	SPF629_02962	SPF630_02972	SPF631_02960	SPF633_02962	SPF634_02972	SPF635_02951	SPF636_02948	SPF637_02962	SPF638_03006	SPF639_02860	SPF640_02971	SPF641_02963	SPF642_02968	SPF643_02969	SPF644_02968	SPF645_02959	SPF646_02965	SPF647_02970	SPF648_02966	SPF649_02971	SPF650_02964	SPF651_02969	SPF652_02964	SPF653_02965	SPF654_02972	SPF655_02960	SPF656_02971	SPF657_02973	SPF658_02969	SPF659_02959	SPF660_02970	SPF661_02963	SPF664_02965	SPF665_02970	SPF666_02973	SPF938_02970	SPF939_02961	SPF940_02973	SPF941_02964	SPF942_02965
group_1527		Deoxyguanosinetriphosphate triphosphohydrolase-like protein	M34295_02963	SPF544_02966	SPF581_03055	SPF597_02976	SPF599_02962	SPF600_02969	SPF601_02967	SPF629_02966	SPF630_02968	SPF631_02964	SPF633_02966	SPF634_02968	SPF635_02955	SPF636_02952	SPF637_02966	SPF638_03010	SPF639_02856	SPF640_02967	SPF641_02967	SPF642_02964	SPF643_02965	SPF644_02964	SPF645_02963	SPF646_02961	SPF647_02966	SPF648_02962	SPF649_02967	SPF650_02968	SPF651_02965	SPF652_02968	SPF653_02961	SPF654_02968	SPF655_02964	SPF656_02967	SPF657_02969	SPF658_02965	SPF659_02963	SPF660_02966	SPF661_02967	SPF664_02961	SPF665_02966	SPF666_02969	SPF938_02966	SPF939_02965	SPF940_02969	SPF941_02968	SPF942_02969
group_1526		hypothetical protein	M34295_02962	SPF544_02967	SPF581_03056	SPF597_02975	SPF599_02963	SPF600_02970	SPF601_02966	SPF629_02967	SPF630_02967	SPF631_02965	SPF633_02967	SPF634_02967	SPF635_02956	SPF636_02953	SPF637_02967	SPF638_03011	SPF639_02855	SPF640_02966	SPF641_02968	SPF642_02963	SPF643_02964	SPF644_02963	SPF645_02964	SPF646_02960	SPF647_02965	SPF648_02961	SPF649_02966	SPF650_02969	SPF651_02964	SPF652_02969	SPF653_02960	SPF654_02967	SPF655_02965	SPF656_02966	SPF657_02968	SPF658_02964	SPF659_02964	SPF660_02965	SPF661_02968	SPF664_02960	SPF665_02965	SPF666_02968	SPF938_02965	SPF939_02966	SPF940_02968	SPF941_02969	SPF942_02970
group_1525		hypothetical protein	M34295_02961	SPF544_02968	SPF581_03057	SPF597_02974	SPF599_02964	SPF600_02971	SPF601_02965	SPF629_02968	SPF630_02966	SPF631_02966	SPF633_02968	SPF634_02966	SPF635_02957	SPF636_02954	SPF637_02968	SPF638_03012	SPF639_02854	SPF640_02965	SPF641_02969	SPF642_02962	SPF643_02963	SPF644_02962	SPF645_02965	SPF646_02959	SPF647_02964	SPF648_02960	SPF649_02965	SPF650_02970	SPF651_02963	SPF652_02970	SPF653_02959	SPF654_02966	SPF655_02966	SPF656_02965	SPF657_02967	SPF658_02963	SPF659_02965	SPF660_02964	SPF661_02969	SPF664_02959	SPF665_02964	SPF666_02967	SPF938_02964	SPF939_02967	SPF940_02967	SPF941_02970	SPF942_02971
group_1524		hypothetical protein	M34295_02966	SPF544_02963	SPF581_03052	SPF597_02979	SPF599_02959	SPF600_02966	SPF601_02970	SPF629_02963	SPF630_02971	SPF631_02961	SPF633_02963	SPF634_02971	SPF635_02952	SPF636_02949	SPF637_02963	SPF638_03007	SPF639_02859	SPF640_02970	SPF641_02964	SPF642_02967	SPF643_02968	SPF644_02967	SPF645_02960	SPF646_02964	SPF647_02969	SPF648_02965	SPF649_02970	SPF650_02965	SPF651_02968	SPF652_02965	SPF653_02964	SPF654_02971	SPF655_02961	SPF656_02970	SPF657_02972	SPF658_02968	SPF659_02960	SPF660_02969	SPF661_02964	SPF664_02964	SPF665_02969	SPF666_02972	SPF938_02969	SPF939_02962	SPF940_02972	SPF941_02965	SPF942_02966
group_1523		hypothetical protein	M34295_02959	SPF544_02970	SPF581_03059	SPF597_02972	SPF599_02966	SPF600_02973	SPF601_02963	SPF629_02970	SPF630_02964	SPF631_02968	SPF633_02970	SPF634_02964	SPF635_02959	SPF636_02956	SPF637_02970	SPF638_03014	SPF639_02852	SPF640_02963	SPF641_02971	SPF642_02960	SPF643_02961	SPF644_02960	SPF645_02967	SPF646_02957	SPF647_02962	SPF648_02958	SPF649_02963	SPF650_02972	SPF651_02961	SPF652_02972	SPF653_02957	SPF654_02964	SPF655_02968	SPF656_02963	SPF657_02965	SPF658_02961	SPF659_02967	SPF660_02962	SPF661_02971	SPF664_02957	SPF665_02962	SPF666_02965	SPF938_02962	SPF939_02969	SPF940_02965	SPF941_02972	SPF942_02973
xerC_2	xerC_2	Tyrosine recombinase XerC	M34295_02968	SPF544_02961	SPF581_03050	SPF597_02981	SPF599_02957	SPF600_02964	SPF601_02972	SPF629_02961	SPF630_02973	SPF631_02959	SPF633_02961	SPF634_02973	SPF635_02950	SPF636_02947	SPF637_02961	SPF638_03005	SPF639_02861	SPF640_02972	SPF641_02962	SPF642_02969	SPF643_02970	SPF644_02969	SPF645_02958	SPF646_02966	SPF647_02971	SPF648_02967	SPF649_02972	SPF650_02963	SPF651_02970	SPF652_02963	SPF653_02966	SPF654_02973	SPF655_02959	SPF656_02972	SPF657_02974	SPF658_02970	SPF659_02958	SPF660_02971	SPF661_02962	SPF664_02966	SPF665_02971	SPF666_02974	SPF938_02971	SPF939_02960	SPF940_02974	SPF941_02963	SPF942_02964
group_1522		hypothetical protein	M34295_02960	SPF544_02969	SPF581_03058	SPF597_02973	SPF599_02965	SPF600_02972	SPF601_02964	SPF629_02969	SPF630_02965	SPF631_02967	SPF633_02969	SPF634_02965	SPF635_02958	SPF636_02955	SPF637_02969	SPF638_03013	SPF639_02853	SPF640_02964	SPF641_02970	SPF642_02961	SPF643_02962	SPF644_02961	SPF645_02966	SPF646_02958	SPF647_02963	SPF648_02959	SPF649_02964	SPF650_02971	SPF651_02962	SPF652_02971	SPF653_02958	SPF654_02965	SPF655_02967	SPF656_02964	SPF657_02966	SPF658_02962	SPF659_02966	SPF660_02963	SPF661_02970	SPF664_02958	SPF665_02963	SPF666_02966	SPF938_02963	SPF939_02968	SPF940_02966	SPF941_02971	SPF942_02972
group_1521		hypothetical protein	M34295_02957	SPF544_02972	SPF581_03061	SPF597_02970	SPF599_02968	SPF600_02975	SPF601_02961	SPF629_02972	SPF630_02962	SPF631_02970	SPF633_02972	SPF634_02962	SPF635_02961	SPF636_02958	SPF637_02972	SPF638_03016	SPF639_02850	SPF640_02961	SPF641_02973	SPF642_02958	SPF643_02959	SPF644_02958	SPF645_02969	SPF646_02955	SPF647_02960	SPF648_02956	SPF649_02961	SPF650_02974	SPF651_02959	SPF652_02974	SPF653_02955	SPF654_02962	SPF655_02970	SPF656_02961	SPF657_02963	SPF658_02959	SPF659_02969	SPF660_02960	SPF661_02973	SPF664_02955	SPF665_02960	SPF666_02963	SPF938_02960	SPF939_02971	SPF940_02963	SPF941_02974	SPF942_02975
birA_2	birA_2	Bifunctional ligase/repressor BirA	M34295_02932	SPF544_02949	SPF581_03033	SPF597_02958	SPF599_02940	SPF600_02947	SPF601_02944	SPF629_02944	SPF630_02937	SPF631_02934	SPF633_02944	SPF634_02937	SPF635_02938	SPF636_02935	SPF637_02936	SPF638_02964	SPF639_02825	SPF640_02944	SPF641_02937	SPF642_02941	SPF643_02934	SPF644_02941	SPF645_02942	SPF646_02938	SPF647_02943	SPF648_02939	SPF649_02936	SPF650_02938	SPF651_02934	SPF652_02946	SPF653_02930	SPF654_02927	SPF655_02942	SPF656_02936	SPF657_02946	SPF658_02934	SPF659_02933	SPF660_02935	SPF661_02945	SPF664_02930	SPF665_02943	SPF666_02938	SPF938_02956	SPF939_02956	SPF940_02951	SPF941_02959	SPF942_02960
group_1520		hypothetical protein	M34295_02942	SPF544_02959	SPF581_03023	SPF597_02968	SPF599_02930	SPF600_02937	SPF601_02934	SPF629_02934	SPF630_02947	SPF631_02944	SPF633_02934	SPF634_02947	SPF635_02948	SPF636_02945	SPF637_02946	SPF638_02974	SPF639_02835	SPF640_02934	SPF641_02947	SPF642_02931	SPF643_02944	SPF644_02931	SPF645_02932	SPF646_02928	SPF647_02933	SPF648_02929	SPF649_02946	SPF650_02948	SPF651_02944	SPF652_02936	SPF653_02940	SPF654_02937	SPF655_02932	SPF656_02946	SPF657_02936	SPF658_02944	SPF659_02943	SPF660_02945	SPF661_02935	SPF664_02940	SPF665_02933	SPF666_02948	SPF938_02946	SPF939_02946	SPF940_02961	SPF941_02949	SPF942_02950
group_1519		hypothetical protein	M34295_02940	SPF544_02957	SPF581_03025	SPF597_02966	SPF599_02932	SPF600_02939	SPF601_02936	SPF629_02936	SPF630_02945	SPF631_02942	SPF633_02936	SPF634_02945	SPF635_02946	SPF636_02943	SPF637_02944	SPF638_02972	SPF639_02833	SPF640_02936	SPF641_02945	SPF642_02933	SPF643_02942	SPF644_02933	SPF645_02934	SPF646_02930	SPF647_02935	SPF648_02931	SPF649_02944	SPF650_02946	SPF651_02942	SPF652_02938	SPF653_02938	SPF654_02935	SPF655_02934	SPF656_02944	SPF657_02938	SPF658_02942	SPF659_02941	SPF660_02943	SPF661_02937	SPF664_02938	SPF665_02935	SPF666_02946	SPF938_02948	SPF939_02948	SPF940_02959	SPF941_02951	SPF942_02952
group_1518		hypothetical protein	M34295_02941	SPF544_02958	SPF581_03024	SPF597_02967	SPF599_02931	SPF600_02938	SPF601_02935	SPF629_02935	SPF630_02946	SPF631_02943	SPF633_02935	SPF634_02946	SPF635_02947	SPF636_02944	SPF637_02945	SPF638_02973	SPF639_02834	SPF640_02935	SPF641_02946	SPF642_02932	SPF643_02943	SPF644_02932	SPF645_02933	SPF646_02929	SPF647_02934	SPF648_02930	SPF649_02945	SPF650_02947	SPF651_02943	SPF652_02937	SPF653_02939	SPF654_02936	SPF655_02933	SPF656_02945	SPF657_02937	SPF658_02943	SPF659_02942	SPF660_02944	SPF661_02936	SPF664_02939	SPF665_02934	SPF666_02947	SPF938_02947	SPF939_02947	SPF940_02960	SPF941_02950	SPF942_02951
accA	accA	Acetyl-coenzyme A carboxylase carboxyl transferase subunit alpha	M34295_02930	SPF544_02947	SPF581_03035	SPF597_02956	SPF599_02942	SPF600_02949	SPF601_02946	SPF629_02946	SPF630_02935	SPF631_02932	SPF633_02946	SPF634_02935	SPF635_02936	SPF636_02933	SPF637_02934	SPF638_02962	SPF639_02823	SPF640_02946	SPF641_02935	SPF642_02943	SPF643_02932	SPF644_02943	SPF645_02944	SPF646_02940	SPF647_02945	SPF648_02941	SPF649_02934	SPF650_02936	SPF651_02932	SPF652_02948	SPF653_02928	SPF654_02925	SPF655_02944	SPF656_02934	SPF657_02948	SPF658_02932	SPF659_02931	SPF660_02933	SPF661_02947	SPF664_02928	SPF665_02945	SPF666_02936	SPF938_02958	SPF939_02958	SPF940_02949	SPF941_02961	SPF942_02962
wbbL	wbbL	N-acetylglucosaminyl-diphospho-decaprenol L-rhamnosyltransferase	M34295_02939	SPF544_02956	SPF581_03026	SPF597_02965	SPF599_02933	SPF600_02940	SPF601_02937	SPF629_02937	SPF630_02944	SPF631_02941	SPF633_02937	SPF634_02944	SPF635_02945	SPF636_02942	SPF637_02943	SPF638_02971	SPF639_02832	SPF640_02937	SPF641_02944	SPF642_02934	SPF643_02941	SPF644_02934	SPF645_02935	SPF646_02931	SPF647_02936	SPF648_02932	SPF649_02943	SPF650_02945	SPF651_02941	SPF652_02939	SPF653_02937	SPF654_02934	SPF655_02935	SPF656_02943	SPF657_02939	SPF658_02941	SPF659_02940	SPF660_02942	SPF661_02938	SPF664_02937	SPF665_02936	SPF666_02945	SPF938_02949	SPF939_02949	SPF940_02958	SPF941_02952	SPF942_02953
group_1517		hypothetical protein	M34295_02937	SPF544_02954	SPF581_03028	SPF597_02963	SPF599_02935	SPF600_02942	SPF601_02939	SPF629_02939	SPF630_02942	SPF631_02939	SPF633_02939	SPF634_02942	SPF635_02943	SPF636_02940	SPF637_02941	SPF638_02969	SPF639_02830	SPF640_02939	SPF641_02942	SPF642_02936	SPF643_02939	SPF644_02936	SPF645_02937	SPF646_02933	SPF647_02938	SPF648_02934	SPF649_02941	SPF650_02943	SPF651_02939	SPF652_02941	SPF653_02935	SPF654_02932	SPF655_02937	SPF656_02941	SPF657_02941	SPF658_02939	SPF659_02938	SPF660_02940	SPF661_02940	SPF664_02935	SPF665_02938	SPF666_02943	SPF938_02951	SPF939_02951	SPF940_02956	SPF941_02954	SPF942_02955
group_1516		hypothetical protein	M34295_02935	SPF544_02952	SPF581_03030	SPF597_02961	SPF599_02937	SPF600_02944	SPF601_02941	SPF629_02941	SPF630_02940	SPF631_02937	SPF633_02941	SPF634_02940	SPF635_02941	SPF636_02938	SPF637_02939	SPF638_02967	SPF639_02828	SPF640_02941	SPF641_02940	SPF642_02938	SPF643_02937	SPF644_02938	SPF645_02939	SPF646_02935	SPF647_02940	SPF648_02936	SPF649_02939	SPF650_02941	SPF651_02937	SPF652_02943	SPF653_02933	SPF654_02930	SPF655_02939	SPF656_02939	SPF657_02943	SPF658_02937	SPF659_02936	SPF660_02938	SPF661_02942	SPF664_02933	SPF665_02940	SPF666_02941	SPF938_02953	SPF939_02953	SPF940_02954	SPF941_02956	SPF942_02957
baeB	baeB	putative polyketide biosynthesis zinc-dependent hydrolase BaeB	M34295_02934	SPF544_02951	SPF581_03031	SPF597_02960	SPF599_02938	SPF600_02945	SPF601_02942	SPF629_02942	SPF630_02939	SPF631_02936	SPF633_02942	SPF634_02939	SPF635_02940	SPF636_02937	SPF637_02938	SPF638_02966	SPF639_02827	SPF640_02942	SPF641_02939	SPF642_02939	SPF643_02936	SPF644_02939	SPF645_02940	SPF646_02936	SPF647_02941	SPF648_02937	SPF649_02938	SPF650_02940	SPF651_02936	SPF652_02944	SPF653_02932	SPF654_02929	SPF655_02940	SPF656_02938	SPF657_02944	SPF658_02936	SPF659_02935	SPF660_02937	SPF661_02943	SPF664_02932	SPF665_02941	SPF666_02940	SPF938_02954	SPF939_02954	SPF940_02953	SPF941_02957	SPF942_02958
patA_2	patA_2	Peptidoglycan O-acetyltransferase	M34295_02943	SPF544_02960	SPF581_03022	SPF597_02969	SPF599_02929	SPF600_02936	SPF601_02933	SPF629_02933	SPF630_02948	SPF631_02945	SPF633_02933	SPF634_02948	SPF635_02949	SPF636_02946	SPF637_02947	SPF638_02975	SPF639_02836	SPF640_02933	SPF641_02948	SPF642_02930	SPF643_02945	SPF644_02930	SPF645_02931	SPF646_02927	SPF647_02932	SPF648_02928	SPF649_02947	SPF650_02949	SPF651_02945	SPF652_02935	SPF653_02941	SPF654_02938	SPF655_02931	SPF656_02947	SPF657_02935	SPF658_02945	SPF659_02944	SPF660_02946	SPF661_02934	SPF664_02941	SPF665_02932	SPF666_02949	SPF938_02945	SPF939_02945	SPF940_02962	SPF941_02948	SPF942_02949
tilS	tilS	tRNA(Ile)-lysidine synthase	M34295_02929	SPF544_02946	SPF581_03036	SPF597_02955	SPF599_02943	SPF600_02950	SPF601_02947	SPF629_02947	SPF630_02934	SPF631_02931	SPF633_02947	SPF634_02934	SPF635_02935	SPF636_02932	SPF637_02933	SPF638_02961	SPF639_02822	SPF640_02947	SPF641_02934	SPF642_02944	SPF643_02931	SPF644_02944	SPF645_02945	SPF646_02941	SPF647_02946	SPF648_02942	SPF649_02933	SPF650_02935	SPF651_02931	SPF652_02949	SPF653_02927	SPF654_02924	SPF655_02945	SPF656_02933	SPF657_02949	SPF658_02931	SPF659_02930	SPF660_02932	SPF661_02948	SPF664_02927	SPF665_02946	SPF666_02935	SPF938_02959	SPF939_02959	SPF940_02948	SPF941_02962	SPF942_02963
group_1515		hypothetical protein	M34295_02936	SPF544_02953	SPF581_03029	SPF597_02962	SPF599_02936	SPF600_02943	SPF601_02940	SPF629_02940	SPF630_02941	SPF631_02938	SPF633_02940	SPF634_02941	SPF635_02942	SPF636_02939	SPF637_02940	SPF638_02968	SPF639_02829	SPF640_02940	SPF641_02941	SPF642_02937	SPF643_02938	SPF644_02937	SPF645_02938	SPF646_02934	SPF647_02939	SPF648_02935	SPF649_02940	SPF650_02942	SPF651_02938	SPF652_02942	SPF653_02934	SPF654_02931	SPF655_02938	SPF656_02940	SPF657_02942	SPF658_02938	SPF659_02937	SPF660_02939	SPF661_02941	SPF664_02934	SPF665_02939	SPF666_02942	SPF938_02952	SPF939_02952	SPF940_02955	SPF941_02955	SPF942_02956
csrA_4	csrA_4	Translational regulator CsrA	M34295_02933	SPF544_02950	SPF581_03032	SPF597_02959	SPF599_02939	SPF600_02946	SPF601_02943	SPF629_02943	SPF630_02938	SPF631_02935	SPF633_02943	SPF634_02938	SPF635_02939	SPF636_02936	SPF637_02937	SPF638_02965	SPF639_02826	SPF640_02943	SPF641_02938	SPF642_02940	SPF643_02935	SPF644_02940	SPF645_02941	SPF646_02937	SPF647_02942	SPF648_02938	SPF649_02937	SPF650_02939	SPF651_02935	SPF652_02945	SPF653_02931	SPF654_02928	SPF655_02941	SPF656_02937	SPF657_02945	SPF658_02935	SPF659_02934	SPF660_02936	SPF661_02944	SPF664_02931	SPF665_02942	SPF666_02939	SPF938_02955	SPF939_02955	SPF940_02952	SPF941_02958	SPF942_02959
group_1514		hypothetical protein	M34295_02938	SPF544_02955	SPF581_03027	SPF597_02964	SPF599_02934	SPF600_02941	SPF601_02938	SPF629_02938	SPF630_02943	SPF631_02940	SPF633_02938	SPF634_02943	SPF635_02944	SPF636_02941	SPF637_02942	SPF638_02970	SPF639_02831	SPF640_02938	SPF641_02943	SPF642_02935	SPF643_02940	SPF644_02935	SPF645_02936	SPF646_02932	SPF647_02937	SPF648_02933	SPF649_02942	SPF650_02944	SPF651_02940	SPF652_02940	SPF653_02936	SPF654_02933	SPF655_02936	SPF656_02942	SPF657_02940	SPF658_02940	SPF659_02939	SPF660_02941	SPF661_02939	SPF664_02936	SPF665_02937	SPF666_02944	SPF938_02950	SPF939_02950	SPF940_02957	SPF941_02953	SPF942_02954
group_1513		hypothetical protein	M34295_02931	SPF544_02948	SPF581_03034	SPF597_02957	SPF599_02941	SPF600_02948	SPF601_02945	SPF629_02945	SPF630_02936	SPF631_02933	SPF633_02945	SPF634_02936	SPF635_02937	SPF636_02934	SPF637_02935	SPF638_02963	SPF639_02824	SPF640_02945	SPF641_02936	SPF642_02942	SPF643_02933	SPF644_02942	SPF645_02943	SPF646_02939	SPF647_02944	SPF648_02940	SPF649_02935	SPF650_02937	SPF651_02933	SPF652_02947	SPF653_02929	SPF654_02926	SPF655_02943	SPF656_02935	SPF657_02947	SPF658_02933	SPF659_02932	SPF660_02934	SPF661_02946	SPF664_02929	SPF665_02944	SPF666_02937	SPF938_02957	SPF939_02957	SPF940_02950	SPF941_02960	SPF942_02961
mprA	mprA	Response regulator MprA	M34295_02877	SPF544_02791	SPF581_02959	SPF597_02818	SPF599_02894	SPF600_02899	SPF601_02870	SPF629_02896	SPF630_02881	SPF631_02878	SPF633_02882	SPF634_02882	SPF635_02882	SPF636_02879	SPF637_02896	SPF638_02984	SPF639_02785	SPF640_02862	SPF641_02882	SPF642_02867	SPF643_02858	SPF644_02877	SPF645_02859	SPF646_02875	SPF647_02896	SPF648_02857	SPF649_02896	SPF650_02883	SPF651_02843	SPF652_02898	SPF653_02890	SPF654_02873	SPF655_02880	SPF656_02895	SPF657_02883	SPF658_02893	SPF659_02879	SPF660_02896	SPF661_02882	SPF664_02874	SPF665_02896	SPF666_02897	SPF938_02892	SPF939_02892	SPF940_02895	SPF941_02913	SPF942_02913
ehpR	ehpR	Phenazine antibiotic resistance protein EhpR	M34295_02904	SPF544_02931	SPF581_02981	SPF597_02792	SPF599_02915	SPF600_02911	SPF601_02908	SPF629_02908	SPF630_02919	SPF631_02905	SPF633_02909	SPF634_02909	SPF635_02921	SPF636_02918	SPF637_02908	SPF638_02893	SPF639_02797	SPF640_02899	SPF641_02919	SPF642_02904	SPF643_02879	SPF644_02914	SPF645_02880	SPF646_02902	SPF647_02918	SPF648_02878	SPF649_02908	SPF650_02920	SPF651_02822	SPF652_02910	SPF653_02912	SPF654_02910	SPF655_02907	SPF656_02917	SPF657_02910	SPF658_02905	SPF659_02916	SPF660_02918	SPF661_02909	SPF664_02901	SPF665_02918	SPF666_02920	SPF938_02921	SPF939_02931	SPF940_02924	SPF941_02924	SPF942_02924
group_1512		hypothetical protein	M34295_02905	SPF544_02930	SPF581_02980	SPF597_02793	SPF599_02914	SPF600_02912	SPF601_02907	SPF629_02909	SPF630_02918	SPF631_02906	SPF633_02910	SPF634_02910	SPF635_02920	SPF636_02917	SPF637_02909	SPF638_02894	SPF639_02798	SPF640_02898	SPF641_02918	SPF642_02903	SPF643_02878	SPF644_02913	SPF645_02879	SPF646_02903	SPF647_02917	SPF648_02877	SPF649_02909	SPF650_02919	SPF651_02823	SPF652_02911	SPF653_02911	SPF654_02909	SPF655_02908	SPF656_02916	SPF657_02911	SPF658_02906	SPF659_02915	SPF660_02917	SPF661_02910	SPF664_02902	SPF665_02917	SPF666_02919	SPF938_02922	SPF939_02930	SPF940_02925	SPF941_02925	SPF942_02925
ycgJ	ycgJ	putative methyltransferase YcgJ	M34295_02915	SPF544_02920	SPF581_02970	SPF597_02803	SPF599_02904	SPF600_02922	SPF601_02897	SPF629_02919	SPF630_02908	SPF631_02916	SPF633_02920	SPF634_02920	SPF635_02910	SPF636_02907	SPF637_02919	SPF638_02904	SPF639_02808	SPF640_02888	SPF641_02908	SPF642_02893	SPF643_02868	SPF644_02903	SPF645_02869	SPF646_02913	SPF647_02907	SPF648_02867	SPF649_02919	SPF650_02909	SPF651_02833	SPF652_02921	SPF653_02901	SPF654_02899	SPF655_02918	SPF656_02906	SPF657_02921	SPF658_02916	SPF659_02905	SPF660_02907	SPF661_02920	SPF664_02912	SPF665_02907	SPF666_02909	SPF938_02932	SPF939_02920	SPF940_02935	SPF941_02935	SPF942_02935
atm1	atm1	ATM1-type heavy metal exporter	M34295_02870	SPF544_02798	SPF581_02966	SPF597_02811	SPF599_02901	SPF600_02906	SPF601_02863	SPF629_02903	SPF630_02874	SPF631_02871	SPF633_02875	SPF634_02875	SPF635_02875	SPF636_02872	SPF637_02903	SPF638_02977	SPF639_02792	SPF640_02855	SPF641_02875	SPF642_02860	SPF643_02865	SPF644_02870	SPF645_02866	SPF646_02868	SPF647_02903	SPF648_02864	SPF649_02903	SPF650_02876	SPF651_02836	SPF652_02905	SPF653_02897	SPF654_02866	SPF655_02873	SPF656_02902	SPF657_02876	SPF658_02900	SPF659_02872	SPF660_02903	SPF661_02875	SPF664_02867	SPF665_02903	SPF666_02904	SPF938_02885	SPF939_02885	SPF940_02888	SPF941_02920	SPF942_02920
group_1511		hypothetical protein	M34295_02879	SPF544_02789	SPF581_02957	SPF597_02820	SPF599_02892	SPF600_02897	SPF601_02872	SPF629_02894	SPF630_02883	SPF631_02880	SPF633_02884	SPF634_02884	SPF635_02884	SPF636_02881	SPF637_02894	SPF638_02986	SPF639_02783	SPF640_02864	SPF641_02884	SPF642_02869	SPF643_02856	SPF644_02879	SPF645_02857	SPF646_02877	SPF647_02894	SPF648_02855	SPF649_02894	SPF650_02885	SPF651_02845	SPF652_02896	SPF653_02888	SPF654_02875	SPF655_02882	SPF656_02893	SPF657_02885	SPF658_02891	SPF659_02881	SPF660_02894	SPF661_02884	SPF664_02876	SPF665_02894	SPF666_02895	SPF938_02894	SPF939_02894	SPF940_02897	SPF941_02911	SPF942_02911
group_1510		hypothetical protein	M34295_02976;M34295_02869	SPF544_02803	SPF581_02967;SPF581_02968	SPF597_02806	SPF599_02977	SPF600_02925;SPF600_02907	SPF601_02862;SPF601_02894	SPF629_02921;SPF629_02904	SPF630_02905;SPF630_02873	SPF631_02870;SPF631_02919	SPF633_02874;SPF633_02922	SPF634_02922;SPF634_02874	SPF635_02908	SPF636_03002;SPF636_02905	SPF637_02921;SPF637_02904	SPF638_02906;SPF638_02976	SPF639_02810;SPF639_02793	SPF640_02854;SPF640_02886	SPF641_02874;SPF641_02906	SPF642_02891;SPF642_02859	SPF643_02866	SPF644_02869;SPF644_02901	SPF645_02867	SPF646_02988;SPF646_02915	SPF647_02905;SPF647_02904	SPF648_02865	SPF649_02921;SPF649_02904	SPF650_02907;SPF650_02875	SPF651_02835	SPF652_02906;SPF652_02923	SPF653_02899;SPF653_02898	SPF654_02865;SPF654_02897	SPF655_02872;SPF655_02920	SPF656_02903;SPF656_02904	SPF657_02923;SPF657_02875	SPF658_02901;SPF658_02918	SPF659_02903;SPF659_02871	SPF660_02904;SPF660_02905	SPF661_02874;SPF661_02922	SPF664_02866;SPF664_02915	SPF665_02904;SPF665_02905	SPF666_02905;SPF666_02906	SPF938_02979;SPF938_02991	SPF939_02979	SPF940_02992;SPF940_02937	SPF941_02937	SPF942_02938
group_1509		hypothetical protein	M34295_02875	SPF544_02793	SPF581_02961	SPF597_02816	SPF599_02896	SPF600_02901	SPF601_02868	SPF629_02898	SPF630_02879	SPF631_02876	SPF633_02880	SPF634_02880	SPF635_02880	SPF636_02877	SPF637_02898	SPF638_02982	SPF639_02787	SPF640_02860	SPF641_02880	SPF642_02865	SPF643_02860	SPF644_02875	SPF645_02861	SPF646_02873	SPF647_02898	SPF648_02859	SPF649_02898	SPF650_02881	SPF651_02841	SPF652_02900	SPF653_02892	SPF654_02871	SPF655_02878	SPF656_02897	SPF657_02881	SPF658_02895	SPF659_02877	SPF660_02898	SPF661_02880	SPF664_02872	SPF665_02898	SPF666_02899	SPF938_02890	SPF939_02890	SPF940_02893	SPF941_02915	SPF942_02915
group_1508		hypothetical protein	M34295_02882	SPF544_02786	SPF581_02954	SPF597_02823	SPF599_02889	SPF600_02894	SPF601_02875	SPF629_02891	SPF630_02886	SPF631_02883	SPF633_02887	SPF634_02887	SPF635_02887	SPF636_02884	SPF637_02891	SPF638_02989	SPF639_02780	SPF640_02867	SPF641_02887	SPF642_02872	SPF643_02853	SPF644_02882	SPF645_02854	SPF646_02880	SPF647_02891	SPF648_02852	SPF649_02891	SPF650_02888	SPF651_02848	SPF652_02893	SPF653_02885	SPF654_02878	SPF655_02885	SPF656_02890	SPF657_02888	SPF658_02888	SPF659_02884	SPF660_02891	SPF661_02887	SPF664_02879	SPF665_02891	SPF666_02892	SPF938_02897	SPF939_02897	SPF940_02900	SPF941_02908	SPF942_02908
group_1507		hypothetical protein	M34295_02909	SPF544_02926	SPF581_02976	SPF597_02797	SPF599_02910	SPF600_02916	SPF601_02903	SPF629_02913	SPF630_02914	SPF631_02910	SPF633_02914	SPF634_02914	SPF635_02916	SPF636_02913	SPF637_02913	SPF638_02898	SPF639_02802	SPF640_02894	SPF641_02914	SPF642_02899	SPF643_02874	SPF644_02909	SPF645_02875	SPF646_02907	SPF647_02913	SPF648_02873	SPF649_02913	SPF650_02915	SPF651_02827	SPF652_02915	SPF653_02907	SPF654_02905	SPF655_02912	SPF656_02912	SPF657_02915	SPF658_02910	SPF659_02911	SPF660_02913	SPF661_02914	SPF664_02906	SPF665_02913	SPF666_02915	SPF938_02926	SPF939_02926	SPF940_02929	SPF941_02929	SPF942_02929
birA_1	birA_1	Bifunctional ligase/repressor BirA	M34295_02906	SPF544_02929	SPF581_02979	SPF597_02794	SPF599_02913	SPF600_02913	SPF601_02906	SPF629_02910	SPF630_02917	SPF631_02907	SPF633_02911	SPF634_02911	SPF635_02919	SPF636_02916	SPF637_02910	SPF638_02895	SPF639_02799	SPF640_02897	SPF641_02917	SPF642_02902	SPF643_02877	SPF644_02912	SPF645_02878	SPF646_02904	SPF647_02916	SPF648_02876	SPF649_02910	SPF650_02918	SPF651_02824	SPF652_02912	SPF653_02910	SPF654_02908	SPF655_02909	SPF656_02915	SPF657_02912	SPF658_02907	SPF659_02914	SPF660_02916	SPF661_02911	SPF664_02903	SPF665_02916	SPF666_02918	SPF938_02923	SPF939_02929	SPF940_02926	SPF941_02926	SPF942_02926
group_1506		hypothetical protein	M34295_02885	SPF544_02783	SPF581_02951	SPF597_02826	SPF599_02886	SPF600_02891	SPF601_02878	SPF629_02888	SPF630_02889	SPF631_02886	SPF633_02890	SPF634_02890	SPF635_02890	SPF636_02887	SPF637_02888	SPF638_02935	SPF639_02777	SPF640_02870	SPF641_02890	SPF642_02875	SPF643_02850	SPF644_02885	SPF645_02851	SPF646_02883	SPF647_02888	SPF648_02849	SPF649_02888	SPF650_02891	SPF651_02851	SPF652_02890	SPF653_02882	SPF654_02881	SPF655_02888	SPF656_02887	SPF657_02891	SPF658_02885	SPF659_02887	SPF660_02888	SPF661_02890	SPF664_02882	SPF665_02888	SPF666_02889	SPF938_02900	SPF939_02900	SPF940_02903	SPF941_02905	SPF942_02905
group_1505		hypothetical protein	M34295_02913	SPF544_02922	SPF581_02972	SPF597_02801	SPF599_02906	SPF600_02920	SPF601_02899	SPF629_02917	SPF630_02910	SPF631_02914	SPF633_02918	SPF634_02918	SPF635_02912	SPF636_02909	SPF637_02917	SPF638_02902	SPF639_02806	SPF640_02890	SPF641_02910	SPF642_02895	SPF643_02870	SPF644_02905	SPF645_02871	SPF646_02911	SPF647_02909	SPF648_02869	SPF649_02917	SPF650_02911	SPF651_02831	SPF652_02919	SPF653_02903	SPF654_02901	SPF655_02916	SPF656_02908	SPF657_02919	SPF658_02914	SPF659_02907	SPF660_02909	SPF661_02918	SPF664_02910	SPF665_02909	SPF666_02911	SPF938_02930	SPF939_02922	SPF940_02933	SPF941_02933	SPF942_02933
group_1504		hypothetical protein	M34295_02902	SPF544_02933	SPF581_02983	SPF597_02790	SPF599_02917	SPF600_02909	SPF601_02910	SPF629_02906	SPF630_02921	SPF631_02903	SPF633_02907	SPF634_02907	SPF635_02923	SPF636_02920	SPF637_02906	SPF638_02891	SPF639_02795	SPF640_02901	SPF641_02921	SPF642_02906	SPF643_02881	SPF644_02916	SPF645_02882	SPF646_02900	SPF647_02920	SPF648_02880	SPF649_02906	SPF650_02922	SPF651_02820	SPF652_02908	SPF653_02914	SPF654_02912	SPF655_02905	SPF656_02919	SPF657_02908	SPF658_02903	SPF659_02918	SPF660_02920	SPF661_02907	SPF664_02899	SPF665_02920	SPF666_02922	SPF938_02919	SPF939_02933	SPF940_02922	SPF941_02922	SPF942_02922
group_1503		hypothetical protein	M34295_02872	SPF544_02796	SPF581_02964	SPF597_02813	SPF599_02899	SPF600_02904	SPF601_02865	SPF629_02901	SPF630_02876	SPF631_02873	SPF633_02877	SPF634_02877	SPF635_02877	SPF636_02874	SPF637_02901	SPF638_02979	SPF639_02790	SPF640_02857	SPF641_02877	SPF642_02862	SPF643_02863	SPF644_02872	SPF645_02864	SPF646_02870	SPF647_02901	SPF648_02862	SPF649_02901	SPF650_02878	SPF651_02838	SPF652_02903	SPF653_02895	SPF654_02868	SPF655_02875	SPF656_02900	SPF657_02878	SPF658_02898	SPF659_02874	SPF660_02901	SPF661_02877	SPF664_02869	SPF665_02901	SPF666_02902	SPF938_02887	SPF939_02887	SPF940_02890	SPF941_02918	SPF942_02918
group_1502		hypothetical protein	M34295_02893	SPF544_02775	SPF581_02943	SPF597_02834	SPF599_02878	SPF600_02883	SPF601_02886	SPF629_02880	SPF630_02897	SPF631_02894	SPF633_02898	SPF634_02898	SPF635_02898	SPF636_02895	SPF637_02880	SPF638_02943	SPF639_02769	SPF640_02878	SPF641_02898	SPF642_02883	SPF643_02842	SPF644_02893	SPF645_02843	SPF646_02891	SPF647_02880	SPF648_02841	SPF649_02880	SPF650_02899	SPF651_02859	SPF652_02882	SPF653_02874	SPF654_02889	SPF655_02896	SPF656_02879	SPF657_02899	SPF658_02877	SPF659_02895	SPF660_02880	SPF661_02898	SPF664_02890	SPF665_02880	SPF666_02881	SPF938_02908	SPF939_02908	SPF940_02911	SPF941_02897	SPF942_02897
rhaS_2	rhaS_2	HTH-type transcriptional activator RhaS	M34295_02910	SPF544_02925	SPF581_02975	SPF597_02798	SPF599_02909	SPF600_02917	SPF601_02902	SPF629_02914	SPF630_02913	SPF631_02911	SPF633_02915	SPF634_02915	SPF635_02915	SPF636_02912	SPF637_02914	SPF638_02899	SPF639_02803	SPF640_02893	SPF641_02913	SPF642_02898	SPF643_02873	SPF644_02908	SPF645_02874	SPF646_02908	SPF647_02912	SPF648_02872	SPF649_02914	SPF650_02914	SPF651_02828	SPF652_02916	SPF653_02906	SPF654_02904	SPF655_02913	SPF656_02911	SPF657_02916	SPF658_02911	SPF659_02910	SPF660_02912	SPF661_02915	SPF664_02907	SPF665_02912	SPF666_02914	SPF938_02927	SPF939_02925	SPF940_02930	SPF941_02930	SPF942_02930
group_1500		hypothetical protein	M34295_02895	SPF544_02773	SPF581_02941	SPF597_02836	SPF599_02876	SPF600_02881	SPF601_02888	SPF629_02878	SPF630_02899	SPF631_02896	SPF633_02900	SPF634_02900	SPF635_02900	SPF636_02897	SPF637_02878	SPF638_02945	SPF639_02767	SPF640_02880	SPF641_02900	SPF642_02885	SPF643_02840	SPF644_02895	SPF645_02841	SPF646_02893	SPF647_02878	SPF648_02839	SPF649_02878	SPF650_02901	SPF651_02861	SPF652_02880	SPF653_02872	SPF654_02891	SPF655_02898	SPF656_02877	SPF657_02901	SPF658_02875	SPF659_02897	SPF660_02878	SPF661_02900	SPF664_02892	SPF665_02878	SPF666_02879	SPF938_02910	SPF939_02910	SPF940_02913	SPF941_02895	SPF942_02895
kup_3	kup_3	Low affinity potassium transport system protein kup	M34295_02896	SPF544_02772	SPF581_02940	SPF597_02837	SPF599_02875	SPF600_02880	SPF601_02889	SPF629_02877	SPF630_02900	SPF631_02897	SPF633_02901	SPF634_02901	SPF635_02901	SPF636_02898	SPF637_02877	SPF638_02946	SPF639_02766	SPF640_02881	SPF641_02901	SPF642_02886	SPF643_02839	SPF644_02896	SPF645_02840	SPF646_02894	SPF647_02877	SPF648_02838	SPF649_02877	SPF650_02902	SPF651_02862	SPF652_02879	SPF653_02871	SPF654_02892	SPF655_02899	SPF656_02876	SPF657_02902	SPF658_02874	SPF659_02898	SPF660_02877	SPF661_02901	SPF664_02893	SPF665_02877	SPF666_02878	SPF938_02911	SPF939_02911	SPF940_02914	SPF941_02894	SPF942_02894
pdxH_2	pdxH_2	'Pyridoxine/pyridoxamine 5''-phosphate oxidase'	M34295_02883	SPF544_02785	SPF581_02953	SPF597_02824	SPF599_02888	SPF600_02893	SPF601_02876	SPF629_02890	SPF630_02887	SPF631_02884	SPF633_02888	SPF634_02888	SPF635_02888	SPF636_02885	SPF637_02890	SPF638_02990	SPF639_02779	SPF640_02868	SPF641_02888	SPF642_02873	SPF643_02852	SPF644_02883	SPF645_02853	SPF646_02881	SPF647_02890	SPF648_02851	SPF649_02890	SPF650_02889	SPF651_02849	SPF652_02892	SPF653_02884	SPF654_02879	SPF655_02886	SPF656_02889	SPF657_02889	SPF658_02887	SPF659_02885	SPF660_02890	SPF661_02888	SPF664_02880	SPF665_02890	SPF666_02891	SPF938_02898	SPF939_02898	SPF940_02901	SPF941_02907	SPF942_02907
group_1499		hypothetical protein	M34295_02911	SPF544_02924	SPF581_02974	SPF597_02799	SPF599_02908	SPF600_02918	SPF601_02901	SPF629_02915	SPF630_02912	SPF631_02912	SPF633_02916	SPF634_02916	SPF635_02914	SPF636_02911	SPF637_02915	SPF638_02900	SPF639_02804	SPF640_02892	SPF641_02912	SPF642_02897	SPF643_02872	SPF644_02907	SPF645_02873	SPF646_02909	SPF647_02911	SPF648_02871	SPF649_02915	SPF650_02913	SPF651_02829	SPF652_02917	SPF653_02905	SPF654_02903	SPF655_02914	SPF656_02910	SPF657_02917	SPF658_02912	SPF659_02909	SPF660_02911	SPF661_02916	SPF664_02908	SPF665_02911	SPF666_02913	SPF938_02928	SPF939_02924	SPF940_02931	SPF941_02931	SPF942_02931
group_1498		hypothetical protein	M34295_02912	SPF544_02923	SPF581_02973	SPF597_02800	SPF599_02907	SPF600_02919	SPF601_02900	SPF629_02916	SPF630_02911	SPF631_02913	SPF633_02917	SPF634_02917	SPF635_02913	SPF636_02910	SPF637_02916	SPF638_02901	SPF639_02805	SPF640_02891	SPF641_02911	SPF642_02896	SPF643_02871	SPF644_02906	SPF645_02872	SPF646_02910	SPF647_02910	SPF648_02870	SPF649_02916	SPF650_02912	SPF651_02830	SPF652_02918	SPF653_02904	SPF654_02902	SPF655_02915	SPF656_02909	SPF657_02918	SPF658_02913	SPF659_02908	SPF660_02910	SPF661_02917	SPF664_02909	SPF665_02910	SPF666_02912	SPF938_02929	SPF939_02923	SPF940_02932	SPF941_02932	SPF942_02932
czcA_4	czcA_4	Cobalt-zinc-cadmium resistance protein CzcA	M34295_02888	SPF544_02780	SPF581_02948	SPF597_02829	SPF599_02883	SPF600_02888	SPF601_02881	SPF629_02885	SPF630_02892	SPF631_02889	SPF633_02893	SPF634_02893	SPF635_02893	SPF636_02890	SPF637_02885	SPF638_02938	SPF639_02774	SPF640_02873	SPF641_02893	SPF642_02878	SPF643_02847	SPF644_02888	SPF645_02848	SPF646_02886	SPF647_02885	SPF648_02846	SPF649_02885	SPF650_02894	SPF651_02854	SPF652_02887	SPF653_02879	SPF654_02884	SPF655_02891	SPF656_02884	SPF657_02894	SPF658_02882	SPF659_02890	SPF660_02885	SPF661_02893	SPF664_02885	SPF665_02885	SPF666_02886	SPF938_02903	SPF939_02903	SPF940_02906	SPF941_02902	SPF942_02902
sdeA_1~~~sdeA_2	sdeA_1;sdeA_2	Ubiquitinating/deubiquitinating enzyme SdeA	M34295_02916;M34295_02977	SPF544_02804;SPF544_02919	SPF581_02969	SPF597_02804;SPF597_02805	SPF599_02903;SPF599_02976	SPF600_02924;SPF600_02923	SPF601_02895;SPF601_02896	SPF629_02920	SPF630_02907;SPF630_02906	SPF631_02918;SPF631_02917	SPF633_02921	SPF634_02921	SPF635_02909	SPF636_02906	SPF637_02920	SPF638_02905	SPF639_02809	SPF640_02887	SPF641_02907	SPF642_02892	SPF643_02867	SPF644_02902	SPF645_02868	SPF646_02914	SPF647_02906	SPF648_02866	SPF649_02920	SPF650_02908	SPF651_02834	SPF652_02922	SPF653_02900	SPF654_02898	SPF655_02919	SPF656_02905	SPF657_02922	SPF658_02917	SPF659_02904	SPF660_02906	SPF661_02921	SPF664_02913;SPF664_02914	SPF665_02906	SPF666_02908;SPF666_02907	SPF938_02980;SPF938_02933	SPF939_02919;SPF939_02980	SPF940_02936	SPF941_02936	SPF942_02937;SPF942_02936
group_1497		IS481 family transposase ISHne2	M34295_02988	SPF544_02991	SPF581_03085	SPF597_02995	SPF599_02989	SPF600_02990	SPF601_02986	SPF629_02987	SPF630_02989	SPF631_02984	SPF633_02987	SPF634_02987	SPF635_02907	SPF636_02904	SPF637_02988	SPF638_03047	SPF639_02875	SPF640_02988	SPF641_02989	SPF642_02985	SPF643_02980	SPF644_02983	SPF645_02979	SPF646_02987	SPF647_02985	SPF648_02977	SPF649_02988	SPF650_02988	SPF651_02980	SPF652_02989	SPF653_02981	SPF654_02988	SPF655_02987	SPF656_02987	SPF657_02990	SPF658_02985	SPF659_02984	SPF660_02986	SPF661_02989	SPF664_02987	SPF665_02986	SPF666_02988	SPF938_02917	SPF939_02917	SPF940_02920	SPF941_02888	SPF942_02888
mdtA_4	mdtA_4	Multidrug resistance protein MdtA	M34295_02887	SPF544_02781	SPF581_02949	SPF597_02828	SPF599_02884	SPF600_02889	SPF601_02880	SPF629_02886	SPF630_02891	SPF631_02888	SPF633_02892	SPF634_02892	SPF635_02892	SPF636_02889	SPF637_02886	SPF638_02937	SPF639_02775	SPF640_02872	SPF641_02892	SPF642_02877	SPF643_02848	SPF644_02887	SPF645_02849	SPF646_02885	SPF647_02886	SPF648_02847	SPF649_02886	SPF650_02893	SPF651_02853	SPF652_02888	SPF653_02880	SPF654_02883	SPF655_02890	SPF656_02885	SPF657_02893	SPF658_02883	SPF659_02889	SPF660_02886	SPF661_02892	SPF664_02884	SPF665_02886	SPF666_02887	SPF938_02902	SPF939_02902	SPF940_02905	SPF941_02903	SPF942_02903
czcC_4	czcC_4	Cobalt-zinc-cadmium resistance protein CzcC	M34295_02886	SPF544_02782	SPF581_02950	SPF597_02827	SPF599_02885	SPF600_02890	SPF601_02879	SPF629_02887	SPF630_02890	SPF631_02887	SPF633_02891	SPF634_02891	SPF635_02891	SPF636_02888	SPF637_02887	SPF638_02936	SPF639_02776	SPF640_02871	SPF641_02891	SPF642_02876	SPF643_02849	SPF644_02886	SPF645_02850	SPF646_02884	SPF647_02887	SPF648_02848	SPF649_02887	SPF650_02892	SPF651_02852	SPF652_02889	SPF653_02881	SPF654_02882	SPF655_02889	SPF656_02886	SPF657_02892	SPF658_02884	SPF659_02888	SPF660_02887	SPF661_02891	SPF664_02883	SPF665_02887	SPF666_02888	SPF938_02901	SPF939_02901	SPF940_02904	SPF941_02904	SPF942_02904
zitB	zitB	Zinc transporter ZitB	M34295_02898	SPF544_02770	SPF581_02938	SPF597_02839	SPF599_02873	SPF600_02878	SPF601_02891	SPF629_02875	SPF630_02902	SPF631_02899	SPF633_02903	SPF634_02903	SPF635_02903	SPF636_02900	SPF637_02875	SPF638_02948	SPF639_02764	SPF640_02883	SPF641_02903	SPF642_02888	SPF643_02837	SPF644_02898	SPF645_02838	SPF646_02896	SPF647_02875	SPF648_02836	SPF649_02875	SPF650_02904	SPF651_02864	SPF652_02877	SPF653_02869	SPF654_02894	SPF655_02901	SPF656_02874	SPF657_02904	SPF658_02872	SPF659_02900	SPF660_02875	SPF661_02903	SPF664_02895	SPF665_02875	SPF666_02876	SPF938_02913	SPF939_02913	SPF940_02916	SPF941_02892	SPF942_02892
proP_5	proP_5	Proline/betaine transporter	M34295_02889	SPF544_02779	SPF581_02947	SPF597_02830	SPF599_02882	SPF600_02887	SPF601_02882	SPF629_02884	SPF630_02893	SPF631_02890	SPF633_02894	SPF634_02894	SPF635_02894	SPF636_02891	SPF637_02884	SPF638_02939	SPF639_02773	SPF640_02874	SPF641_02894	SPF642_02879	SPF643_02846	SPF644_02889	SPF645_02847	SPF646_02887	SPF647_02884	SPF648_02845	SPF649_02884	SPF650_02895	SPF651_02855	SPF652_02886	SPF653_02878	SPF654_02885	SPF655_02892	SPF656_02883	SPF657_02895	SPF658_02881	SPF659_02891	SPF660_02884	SPF661_02894	SPF664_02886	SPF665_02884	SPF666_02885	SPF938_02904	SPF939_02904	SPF940_02907	SPF941_02901	SPF942_02901
group_1496		hypothetical protein	M34295_02873	SPF544_02795	SPF581_02963	SPF597_02814	SPF599_02898	SPF600_02903	SPF601_02866	SPF629_02900	SPF630_02877	SPF631_02874	SPF633_02878	SPF634_02878	SPF635_02878	SPF636_02875	SPF637_02900	SPF638_02980	SPF639_02789	SPF640_02858	SPF641_02878	SPF642_02863	SPF643_02862	SPF644_02873	SPF645_02863	SPF646_02871	SPF647_02900	SPF648_02861	SPF649_02900	SPF650_02879	SPF651_02839	SPF652_02902	SPF653_02894	SPF654_02869	SPF655_02876	SPF656_02899	SPF657_02879	SPF658_02897	SPF659_02875	SPF660_02900	SPF661_02878	SPF664_02870	SPF665_02900	SPF666_02901	SPF938_02888	SPF939_02888	SPF940_02891	SPF941_02917	SPF942_02917
group_1495		hypothetical protein	M34295_02874	SPF544_02794	SPF581_02962	SPF597_02815	SPF599_02897	SPF600_02902	SPF601_02867	SPF629_02899	SPF630_02878	SPF631_02875	SPF633_02879	SPF634_02879	SPF635_02879	SPF636_02876	SPF637_02899	SPF638_02981	SPF639_02788	SPF640_02859	SPF641_02879	SPF642_02864	SPF643_02861	SPF644_02874	SPF645_02862	SPF646_02872	SPF647_02899	SPF648_02860	SPF649_02899	SPF650_02880	SPF651_02840	SPF652_02901	SPF653_02893	SPF654_02870	SPF655_02877	SPF656_02898	SPF657_02880	SPF658_02896	SPF659_02876	SPF660_02899	SPF661_02879	SPF664_02871	SPF665_02899	SPF666_02900	SPF938_02889	SPF939_02889	SPF940_02892	SPF941_02916	SPF942_02916
ahcY_2	ahcY_2	S-inosyl-L-homocysteine hydrolase	M34295_02901	SPF544_02934	SPF581_02984	SPF597_02789	SPF599_02918	SPF600_02908	SPF601_02911	SPF629_02905	SPF630_02922	SPF631_02902	SPF633_02906	SPF634_02906	SPF635_02924	SPF636_02921	SPF637_02905	SPF638_02890	SPF639_02794	SPF640_02902	SPF641_02922	SPF642_02907	SPF643_02882	SPF644_02917	SPF645_02883	SPF646_02899	SPF647_02921	SPF648_02881	SPF649_02905	SPF650_02923	SPF651_02819	SPF652_02907	SPF653_02915	SPF654_02913	SPF655_02904	SPF656_02920	SPF657_02907	SPF658_02902	SPF659_02919	SPF660_02921	SPF661_02906	SPF664_02898	SPF665_02921	SPF666_02923	SPF938_02918	SPF939_02934	SPF940_02921	SPF941_02921	SPF942_02921
dbpA	dbpA	ATP-dependent RNA helicase DbpA	M34295_02899	SPF544_02769	SPF581_02937	SPF597_02840	SPF599_02872	SPF600_02877	SPF601_02892	SPF629_02874	SPF630_02903	SPF631_02900	SPF633_02904	SPF634_02904	SPF635_02904	SPF636_02901	SPF637_02874	SPF638_02949	SPF639_02763	SPF640_02884	SPF641_02904	SPF642_02889	SPF643_02836	SPF644_02899	SPF645_02837	SPF646_02897	SPF647_02874	SPF648_02835	SPF649_02874	SPF650_02905	SPF651_02865	SPF652_02876	SPF653_02868	SPF654_02895	SPF655_02902	SPF656_02873	SPF657_02905	SPF658_02871	SPF659_02901	SPF660_02874	SPF661_02904	SPF664_02896	SPF665_02874	SPF666_02875	SPF938_02914	SPF939_02914	SPF940_02917	SPF941_02891	SPF942_02891
group_1494		hypothetical protein	M34295_02891	SPF544_02777	SPF581_02945	SPF597_02832	SPF599_02880	SPF600_02885	SPF601_02884	SPF629_02882	SPF630_02895	SPF631_02892	SPF633_02896	SPF634_02896	SPF635_02896	SPF636_02893	SPF637_02882	SPF638_02941	SPF639_02771	SPF640_02876	SPF641_02896	SPF642_02881	SPF643_02844	SPF644_02891	SPF645_02845	SPF646_02889	SPF647_02882	SPF648_02843	SPF649_02882	SPF650_02897	SPF651_02857	SPF652_02884	SPF653_02876	SPF654_02887	SPF655_02894	SPF656_02881	SPF657_02897	SPF658_02879	SPF659_02893	SPF660_02882	SPF661_02896	SPF664_02888	SPF665_02882	SPF666_02883	SPF938_02906	SPF939_02906	SPF940_02909	SPF941_02899	SPF942_02899
rcsC_1	rcsC_1	Sensor histidine kinase RcsC	M34295_02876	SPF544_02792	SPF581_02960	SPF597_02817	SPF599_02895	SPF600_02900	SPF601_02869	SPF629_02897	SPF630_02880	SPF631_02877	SPF633_02881	SPF634_02881	SPF635_02881	SPF636_02878	SPF637_02897	SPF638_02983	SPF639_02786	SPF640_02861	SPF641_02881	SPF642_02866	SPF643_02859	SPF644_02876	SPF645_02860	SPF646_02874	SPF647_02897	SPF648_02858	SPF649_02897	SPF650_02882	SPF651_02842	SPF652_02899	SPF653_02891	SPF654_02872	SPF655_02879	SPF656_02896	SPF657_02882	SPF658_02894	SPF659_02878	SPF660_02897	SPF661_02881	SPF664_02873	SPF665_02897	SPF666_02898	SPF938_02891	SPF939_02891	SPF940_02894	SPF941_02914	SPF942_02914
group_1492		hypothetical protein	M34295_02907	SPF544_02928	SPF581_02978	SPF597_02795	SPF599_02912	SPF600_02914	SPF601_02905	SPF629_02911	SPF630_02916	SPF631_02908	SPF633_02912	SPF634_02912	SPF635_02918	SPF636_02915	SPF637_02911	SPF638_02896	SPF639_02800	SPF640_02896	SPF641_02916	SPF642_02901	SPF643_02876	SPF644_02911	SPF645_02877	SPF646_02905	SPF647_02915	SPF648_02875	SPF649_02911	SPF650_02917	SPF651_02825	SPF652_02913	SPF653_02909	SPF654_02907	SPF655_02910	SPF656_02914	SPF657_02913	SPF658_02908	SPF659_02913	SPF660_02915	SPF661_02912	SPF664_02904	SPF665_02915	SPF666_02917	SPF938_02924	SPF939_02928	SPF940_02927	SPF941_02927	SPF942_02927
group_1491		hypothetical protein	M34295_02894	SPF544_02774	SPF581_02942	SPF597_02835	SPF599_02877	SPF600_02882	SPF601_02887	SPF629_02879	SPF630_02898	SPF631_02895	SPF633_02899	SPF634_02899	SPF635_02899	SPF636_02896	SPF637_02879	SPF638_02944	SPF639_02768	SPF640_02879	SPF641_02899	SPF642_02884	SPF643_02841	SPF644_02894	SPF645_02842	SPF646_02892	SPF647_02879	SPF648_02840	SPF649_02879	SPF650_02900	SPF651_02860	SPF652_02881	SPF653_02873	SPF654_02890	SPF655_02897	SPF656_02878	SPF657_02900	SPF658_02876	SPF659_02896	SPF660_02879	SPF661_02899	SPF664_02891	SPF665_02879	SPF666_02880	SPF938_02909	SPF939_02909	SPF940_02912	SPF941_02896	SPF942_02896
group_1490		hypothetical protein	M34295_02880	SPF544_02788	SPF581_02956	SPF597_02821	SPF599_02891	SPF600_02896	SPF601_02873	SPF629_02893	SPF630_02884	SPF631_02881	SPF633_02885	SPF634_02885	SPF635_02885	SPF636_02882	SPF637_02893	SPF638_02987	SPF639_02782	SPF640_02865	SPF641_02885	SPF642_02870	SPF643_02855	SPF644_02880	SPF645_02856	SPF646_02878	SPF647_02893	SPF648_02854	SPF649_02893	SPF650_02886	SPF651_02846	SPF652_02895	SPF653_02887	SPF654_02876	SPF655_02883	SPF656_02892	SPF657_02886	SPF658_02890	SPF659_02882	SPF660_02893	SPF661_02885	SPF664_02877	SPF665_02893	SPF666_02894	SPF938_02895	SPF939_02895	SPF940_02898	SPF941_02910	SPF942_02910
aadK	aadK	Aminoglycoside 6-adenylyltransferase	M34295_02871	SPF544_02797	SPF581_02965	SPF597_02812	SPF599_02900	SPF600_02905	SPF601_02864	SPF629_02902	SPF630_02875	SPF631_02872	SPF633_02876	SPF634_02876	SPF635_02876	SPF636_02873	SPF637_02902	SPF638_02978	SPF639_02791	SPF640_02856	SPF641_02876	SPF642_02861	SPF643_02864	SPF644_02871	SPF645_02865	SPF646_02869	SPF647_02902	SPF648_02863	SPF649_02902	SPF650_02877	SPF651_02837	SPF652_02904	SPF653_02896	SPF654_02867	SPF655_02874	SPF656_02901	SPF657_02877	SPF658_02899	SPF659_02873	SPF660_02902	SPF661_02876	SPF664_02868	SPF665_02902	SPF666_02903	SPF938_02886	SPF939_02886	SPF940_02889	SPF941_02919	SPF942_02919
group_1489		hypothetical protein	M34295_02890	SPF544_02778	SPF581_02946	SPF597_02831	SPF599_02881	SPF600_02886	SPF601_02883	SPF629_02883	SPF630_02894	SPF631_02891	SPF633_02895	SPF634_02895	SPF635_02895	SPF636_02892	SPF637_02883	SPF638_02940	SPF639_02772	SPF640_02875	SPF641_02895	SPF642_02880	SPF643_02845	SPF644_02890	SPF645_02846	SPF646_02888	SPF647_02883	SPF648_02844	SPF649_02883	SPF650_02896	SPF651_02856	SPF652_02885	SPF653_02877	SPF654_02886	SPF655_02893	SPF656_02882	SPF657_02896	SPF658_02880	SPF659_02892	SPF660_02883	SPF661_02895	SPF664_02887	SPF665_02883	SPF666_02884	SPF938_02905	SPF939_02905	SPF940_02908	SPF941_02900	SPF942_02900
baiA	baiA	3-alpha-hydroxycholanate dehydrogenase (NADP(+))	M34295_02881	SPF544_02787	SPF581_02955	SPF597_02822	SPF599_02890	SPF600_02895	SPF601_02874	SPF629_02892	SPF630_02885	SPF631_02882	SPF633_02886	SPF634_02886	SPF635_02886	SPF636_02883	SPF637_02892	SPF638_02988	SPF639_02781	SPF640_02866	SPF641_02886	SPF642_02871	SPF643_02854	SPF644_02881	SPF645_02855	SPF646_02879	SPF647_02892	SPF648_02853	SPF649_02892	SPF650_02887	SPF651_02847	SPF652_02894	SPF653_02886	SPF654_02877	SPF655_02884	SPF656_02891	SPF657_02887	SPF658_02889	SPF659_02883	SPF660_02892	SPF661_02886	SPF664_02878	SPF665_02892	SPF666_02893	SPF938_02896	SPF939_02896	SPF940_02899	SPF941_02909	SPF942_02909
group_1488		IS4 family transposase ISLpn4	0_refound_5	1_refound_11	2_refound_16	3_refound_24	4_refound_32	5_refound_39	6_refound_44	7_refound_49	8_refound_54	9_refound_62	10_refound_67	11_refound_71	SPF635_02906	SPF636_02903	14_refound_84	15_refound_90	16_refound_94	17_refound_100	18_refound_104	19_refound_110	20_refound_114	21_refound_119	22_refound_124	23_refound_128	24_refound_134	25_refound_139	26_refound_146	27_refound_151	28_refound_155	29_refound_160	30_refound_165	31_refound_172	32_refound_178	33_refound_183	34_refound_187	35_refound_192	36_refound_197	37_refound_201	38_refound_205	39_refound_212	40_refound_217	41_refound_221	SPF938_02916	SPF939_02916	SPF940_02919	SPF941_02889	SPF942_02889
group_1487		hypothetical protein	M34295_02908	SPF544_02927	SPF581_02977	SPF597_02796	SPF599_02911	SPF600_02915	SPF601_02904	SPF629_02912	SPF630_02915	SPF631_02909	SPF633_02913	SPF634_02913	SPF635_02917	SPF636_02914	SPF637_02912	SPF638_02897	SPF639_02801	SPF640_02895	SPF641_02915	SPF642_02900	SPF643_02875	SPF644_02910	SPF645_02876	SPF646_02906	SPF647_02914	SPF648_02874	SPF649_02912	SPF650_02916	SPF651_02826	SPF652_02914	SPF653_02908	SPF654_02906	SPF655_02911	SPF656_02913	SPF657_02914	SPF658_02909	SPF659_02912	SPF660_02914	SPF661_02913	SPF664_02905	SPF665_02914	SPF666_02916	SPF938_02925	SPF939_02927	SPF940_02928	SPF941_02928	SPF942_02928
group_1486		hypothetical protein	M34295_02903	SPF544_02932	SPF581_02982	SPF597_02791	SPF599_02916	SPF600_02910	SPF601_02909	SPF629_02907	SPF630_02920	SPF631_02904	SPF633_02908	SPF634_02908	SPF635_02922	SPF636_02919	SPF637_02907	SPF638_02892	SPF639_02796	SPF640_02900	SPF641_02920	SPF642_02905	SPF643_02880	SPF644_02915	SPF645_02881	SPF646_02901	SPF647_02919	SPF648_02879	SPF649_02907	SPF650_02921	SPF651_02821	SPF652_02909	SPF653_02913	SPF654_02911	SPF655_02906	SPF656_02918	SPF657_02909	SPF658_02904	SPF659_02917	SPF660_02919	SPF661_02908	SPF664_02900	SPF665_02919	SPF666_02921	SPF938_02920	SPF939_02932	SPF940_02923	SPF941_02923	SPF942_02923
pcpR_2~~~ybdO	pcpR_2;ybdO	PCP degradation transcriptional activation protein;putative HTH-type transcriptional regulator YbdO	M34295_02884	SPF544_02784	SPF581_02952	SPF597_02825	SPF599_02887	SPF600_02892	SPF601_02877	SPF629_02889	SPF630_02888	SPF631_02885	SPF633_02889	SPF634_02889	SPF635_02889	SPF636_02886	SPF637_02889	SPF638_02991;SPF638_02934	SPF639_02778	SPF640_02869	SPF641_02889	SPF642_02874	SPF643_02851	SPF644_02884	SPF645_02852	SPF646_02882	SPF647_02889	SPF648_02850	SPF649_02889	SPF650_02890	SPF651_02850	SPF652_02891	SPF653_02883	SPF654_02880	SPF655_02887	SPF656_02888	SPF657_02890	SPF658_02886	SPF659_02886	SPF660_02889	SPF661_02889	SPF664_02881	SPF665_02889	SPF666_02890	SPF938_02899	SPF939_02899	SPF940_02902	SPF941_02906	SPF942_02906
group_1485		hypothetical protein	M34295_02914	SPF544_02921	SPF581_02971	SPF597_02802	SPF599_02905	SPF600_02921	SPF601_02898	SPF629_02918	SPF630_02909	SPF631_02915	SPF633_02919	SPF634_02919	SPF635_02911	SPF636_02908	SPF637_02918	SPF638_02903	SPF639_02807	SPF640_02889	SPF641_02909	SPF642_02894	SPF643_02869	SPF644_02904	SPF645_02870	SPF646_02912	SPF647_02908	SPF648_02868	SPF649_02918	SPF650_02910	SPF651_02832	SPF652_02920	SPF653_02902	SPF654_02900	SPF655_02917	SPF656_02907	SPF657_02920	SPF658_02915	SPF659_02906	SPF660_02908	SPF661_02919	SPF664_02911	SPF665_02908	SPF666_02910	SPF938_02931	SPF939_02921	SPF940_02934	SPF941_02934	SPF942_02934
group_1484		hypothetical protein	M34295_02897	SPF544_02771	SPF581_02939	SPF597_02838	SPF599_02874	SPF600_02879	SPF601_02890	SPF629_02876	SPF630_02901	SPF631_02898	SPF633_02902	SPF634_02902	SPF635_02902	SPF636_02899	SPF637_02876	SPF638_02947	SPF639_02765	SPF640_02882	SPF641_02902	SPF642_02887	SPF643_02838	SPF644_02897	SPF645_02839	SPF646_02895	SPF647_02876	SPF648_02837	SPF649_02876	SPF650_02903	SPF651_02863	SPF652_02878	SPF653_02870	SPF654_02893	SPF655_02900	SPF656_02875	SPF657_02903	SPF658_02873	SPF659_02899	SPF660_02876	SPF661_02902	SPF664_02894	SPF665_02876	SPF666_02877	SPF938_02912	SPF939_02912	SPF940_02915	SPF941_02893	SPF942_02893
cspG_2	cspG_2	Cold shock-like protein CspG	M34295_02900	SPF544_02768	SPF581_02936	SPF597_02841	SPF599_02871	SPF600_02876	SPF601_02893	SPF629_02873	SPF630_02904	SPF631_02901	SPF633_02905	SPF634_02905	SPF635_02905	SPF636_02902	SPF637_02873	SPF638_02950	SPF639_02762	SPF640_02885	SPF641_02905	SPF642_02890	SPF643_02835	SPF644_02900	SPF645_02836	SPF646_02898	SPF647_02873	SPF648_02834	SPF649_02873	SPF650_02906	SPF651_02866	SPF652_02875	SPF653_02867	SPF654_02896	SPF655_02903	SPF656_02872	SPF657_02906	SPF658_02870	SPF659_02902	SPF660_02873	SPF661_02905	SPF664_02897	SPF665_02873	SPF666_02874	SPF938_02915	SPF939_02915	SPF940_02918	SPF941_02890	SPF942_02890
group_1483		hypothetical protein	M34295_02878	SPF544_02790	SPF581_02958	SPF597_02819	SPF599_02893	SPF600_02898	SPF601_02871	SPF629_02895	SPF630_02882	SPF631_02879	SPF633_02883	SPF634_02883	SPF635_02883	SPF636_02880	SPF637_02895	SPF638_02985	SPF639_02784	SPF640_02863	SPF641_02883	SPF642_02868	SPF643_02857	SPF644_02878	SPF645_02858	SPF646_02876	SPF647_02895	SPF648_02856	SPF649_02895	SPF650_02884	SPF651_02844	SPF652_02897	SPF653_02889	SPF654_02874	SPF655_02881	SPF656_02894	SPF657_02884	SPF658_02892	SPF659_02880	SPF660_02895	SPF661_02883	SPF664_02875	SPF665_02895	SPF666_02896	SPF938_02893	SPF939_02893	SPF940_02896	SPF941_02912	SPF942_02912
group_1482		hypothetical protein	M34295_02892	SPF544_02776	SPF581_02944	SPF597_02833	SPF599_02879	SPF600_02884	SPF601_02885	SPF629_02881	SPF630_02896	SPF631_02893	SPF633_02897	SPF634_02897	SPF635_02897	SPF636_02894	SPF637_02881	SPF638_02942	SPF639_02770	SPF640_02877	SPF641_02897	SPF642_02882	SPF643_02843	SPF644_02892	SPF645_02844	SPF646_02890	SPF647_02881	SPF648_02842	SPF649_02881	SPF650_02898	SPF651_02858	SPF652_02883	SPF653_02875	SPF654_02888	SPF655_02895	SPF656_02880	SPF657_02898	SPF658_02878	SPF659_02894	SPF660_02881	SPF661_02897	SPF664_02889	SPF665_02881	SPF666_02882	SPF938_02907	SPF939_02907	SPF940_02910	SPF941_02898	SPF942_02898
group_1481		hypothetical protein	M34295_02710	SPF544_02747	SPF581_02759	SPF597_02863	SPF599_02737	SPF600_02819	SPF601_02780	SPF629_02791	SPF630_02758	SPF631_02813	SPF633_02792	SPF634_02779	SPF635_02749	SPF636_02674	SPF637_02791	SPF638_02470	SPF639_02705	SPF640_02754	SPF641_02817	SPF642_02777	SPF643_02789	SPF644_02694	SPF645_02790	SPF646_02653	SPF647_02816	SPF648_02788	SPF649_02816	SPF650_02793	SPF651_02798	SPF652_02793	SPF653_02785	SPF654_02620	SPF655_02731	SPF656_02789	SPF657_02818	SPF658_02732	SPF659_02814	SPF660_02791	SPF661_02734	SPF664_02809	SPF665_02791	SPF666_02817	SPF938_02751	SPF939_02726	SPF940_02805	SPF941_02805	SPF942_02804
glnB	glnB	Nitrogen regulatory protein P-II 1	M34295_02704	SPF544_02753	SPF581_02765	SPF597_02857	SPF599_02743	SPF600_02825	SPF601_02774	SPF629_02785	SPF630_02764	SPF631_02819	SPF633_02786	SPF634_02785	SPF635_02743	SPF636_02680	SPF637_02785	SPF638_02476	SPF639_02711	SPF640_02760	SPF641_02823	SPF642_02771	SPF643_02783	SPF644_02700	SPF645_02784	SPF646_02647	SPF647_02822	SPF648_02782	SPF649_02822	SPF650_02787	SPF651_02804	SPF652_02787	SPF653_02779	SPF654_02614	SPF655_02725	SPF656_02783	SPF657_02824	SPF658_02726	SPF659_02820	SPF660_02785	SPF661_02728	SPF664_02815	SPF665_02785	SPF666_02823	SPF938_02757	SPF939_02720	SPF940_02799	SPF941_02799	SPF942_02798
group_1480		hypothetical protein	M34295_02754	SPF544_02703	SPF581_02715	SPF597_02907	SPF599_02693	SPF600_02775	SPF601_02824	SPF629_02835	SPF630_02714	SPF631_02769	SPF633_02836	SPF634_02735	SPF635_02793	SPF636_02630	SPF637_02835	SPF638_02426	SPF639_02661	SPF640_02710	SPF641_02773	SPF642_02821	SPF643_02833	SPF644_02650	SPF645_02834	SPF646_02697	SPF647_02772	SPF648_02832	SPF649_02772	SPF650_02837	SPF651_02754	SPF652_02837	SPF653_02829	SPF654_02665	SPF655_02776	SPF656_02834	SPF657_02773	SPF658_02776	SPF659_02770	SPF660_02835	SPF661_02778	SPF664_02765	SPF665_02835	SPF666_02773	SPF938_02707	SPF939_02770	SPF940_02850	SPF941_02850	SPF942_02848
group_1479		hypothetical protein	M34295_02736	SPF544_02721	SPF581_02733	SPF597_02889	SPF599_02711	SPF600_02793	SPF601_02806	SPF629_02817	SPF630_02732	SPF631_02787	SPF633_02818	SPF634_02753	SPF635_02775	SPF636_02648	SPF637_02817	SPF638_02444	SPF639_02679	SPF640_02728	SPF641_02791	SPF642_02803	SPF643_02815	SPF644_02668	SPF645_02816	SPF646_02679	SPF647_02790	SPF648_02814	SPF649_02790	SPF650_02819	SPF651_02772	SPF652_02819	SPF653_02811	SPF654_02646	SPF655_02757	SPF656_02815	SPF657_02792	SPF658_02758	SPF659_02788	SPF660_02817	SPF661_02760	SPF664_02783	SPF665_02817	SPF666_02791	SPF938_02725	SPF939_02752	SPF940_02831	SPF941_02831	SPF942_02830
tag	tag	DNA-3-methyladenine glycosylase 1	M34295_02731	SPF544_02726	SPF581_02738	SPF597_02884	SPF599_02716	SPF600_02798	SPF601_02801	SPF629_02812	SPF630_02737	SPF631_02792	SPF633_02813	SPF634_02758	SPF635_02770	SPF636_02653	SPF637_02812	SPF638_02449	SPF639_02684	SPF640_02733	SPF641_02796	SPF642_02798	SPF643_02810	SPF644_02673	SPF645_02811	SPF646_02674	SPF647_02795	SPF648_02809	SPF649_02795	SPF650_02814	SPF651_02777	SPF652_02814	SPF653_02806	SPF654_02641	SPF655_02752	SPF656_02810	SPF657_02797	SPF658_02753	SPF659_02793	SPF660_02812	SPF661_02755	SPF664_02788	SPF665_02812	SPF666_02796	SPF938_02730	SPF939_02747	SPF940_02826	SPF941_02826	SPF942_02825
sufB	sufB	FeS cluster assembly protein SufB	M34295_02714	SPF544_02743	SPF581_02755	SPF597_02867	SPF599_02733	SPF600_02815	SPF601_02784	SPF629_02795	SPF630_02754	SPF631_02809	SPF633_02796	SPF634_02775	SPF635_02753	SPF636_02670	SPF637_02795	SPF638_02466	SPF639_02701	SPF640_02750	SPF641_02813	SPF642_02781	SPF643_02793	SPF644_02690	SPF645_02794	SPF646_02657	SPF647_02812	SPF648_02792	SPF649_02812	SPF650_02797	SPF651_02794	SPF652_02797	SPF653_02789	SPF654_02624	SPF655_02735	SPF656_02793	SPF657_02814	SPF658_02736	SPF659_02810	SPF660_02795	SPF661_02738	SPF664_02805	SPF665_02795	SPF666_02813	SPF938_02747	SPF939_02730	SPF940_02809	SPF941_02809	SPF942_02808
group_1478		hypothetical protein	M34295_02750	SPF544_02707	SPF581_02719	SPF597_02903	SPF599_02697	SPF600_02779	SPF601_02820	SPF629_02831	SPF630_02718	SPF631_02773	SPF633_02832	SPF634_02739	SPF635_02789	SPF636_02634	SPF637_02831	SPF638_02430	SPF639_02665	SPF640_02714	SPF641_02777	SPF642_02817	SPF643_02829	SPF644_02654	SPF645_02830	SPF646_02693	SPF647_02776	SPF648_02828	SPF649_02776	SPF650_02833	SPF651_02758	SPF652_02833	SPF653_02825	SPF654_02661	SPF655_02772	SPF656_02830	SPF657_02777	SPF658_02772	SPF659_02774	SPF660_02831	SPF661_02774	SPF664_02769	SPF665_02831	SPF666_02777	SPF938_02711	SPF939_02766	SPF940_02846	SPF941_02846	SPF942_02844
gor	gor	Glutathione reductase	M34295_02691	SPF544_02766	SPF581_02778	SPF597_02844	SPF599_02756	SPF600_02838	SPF601_02761	SPF629_02772	SPF630_02777	SPF631_02832	SPF633_02773	SPF634_02798	SPF635_02730	SPF636_02693	SPF637_02772	SPF638_02489	SPF639_02724	SPF640_02773	SPF641_02836	SPF642_02758	SPF643_02770	SPF644_02713	SPF645_02771	SPF646_02634	SPF647_02835	SPF648_02769	SPF649_02835	SPF650_02774	SPF651_02817	SPF652_02774	SPF653_02766	SPF654_02601	SPF655_02712	SPF656_02770	SPF657_02837	SPF658_02713	SPF659_02833	SPF660_02772	SPF661_02715	SPF664_02828	SPF665_02772	SPF666_02836	SPF938_02770	SPF939_02707	SPF940_02786	SPF941_02786	SPF942_02785
ydjZ	ydjZ	TVP38/TMEM64 family inner membrane protein YdjZ	M34295_02708	SPF544_02749	SPF581_02761	SPF597_02861	SPF599_02739	SPF600_02821	SPF601_02778	SPF629_02789	SPF630_02760	SPF631_02815	SPF633_02790	SPF634_02781	SPF635_02747	SPF636_02676	SPF637_02789	SPF638_02472	SPF639_02707	SPF640_02756	SPF641_02819	SPF642_02775	SPF643_02787	SPF644_02696	SPF645_02788	SPF646_02651	SPF647_02818	SPF648_02786	SPF649_02818	SPF650_02791	SPF651_02800	SPF652_02791	SPF653_02783	SPF654_02618	SPF655_02729	SPF656_02787	SPF657_02820	SPF658_02730	SPF659_02816	SPF660_02789	SPF661_02732	SPF664_02811	SPF665_02789	SPF666_02819	SPF938_02753	SPF939_02724	SPF940_02803	SPF941_02803	SPF942_02802
tdk	tdk	Thymidine kinase	M34295_02748	SPF544_02709	SPF581_02721	SPF597_02901	SPF599_02699	SPF600_02781	SPF601_02818	SPF629_02829	SPF630_02720	SPF631_02775	SPF633_02830	SPF634_02741	SPF635_02787	SPF636_02636	SPF637_02829	SPF638_02432	SPF639_02667	SPF640_02716	SPF641_02779	SPF642_02815	SPF643_02827	SPF644_02656	SPF645_02828	SPF646_02691	SPF647_02778	SPF648_02826	SPF649_02778	SPF650_02831	SPF651_02760	SPF652_02831	SPF653_02823	SPF654_02659	SPF655_02770	SPF656_02828	SPF657_02779	SPF658_02770	SPF659_02776	SPF660_02829	SPF661_02772	SPF664_02771	SPF665_02829	SPF666_02779	SPF938_02713	SPF939_02764	SPF940_02844	SPF941_02844	SPF942_02842
group_1477		hypothetical protein	M34295_02742	SPF544_02715	SPF581_02727	SPF597_02895	SPF599_02705	SPF600_02787	SPF601_02812	SPF629_02823	SPF630_02726	SPF631_02781	SPF633_02824	SPF634_02747	SPF635_02781	SPF636_02642	SPF637_02823	SPF638_02438	SPF639_02673	SPF640_02722	SPF641_02785	SPF642_02809	SPF643_02821	SPF644_02662	SPF645_02822	SPF646_02685	SPF647_02784	SPF648_02820	SPF649_02784	SPF650_02825	SPF651_02766	SPF652_02825	SPF653_02817	SPF654_02653	SPF655_02764	SPF656_02822	SPF657_02785	SPF658_02764	SPF659_02782	SPF660_02823	SPF661_02766	SPF664_02777	SPF665_02823	SPF666_02785	SPF938_02719	SPF939_02758	SPF940_02838	SPF941_02838	SPF942_02836
yqgF	yqgF	Putative pre-16S rRNA nuclease	M34295_02699	SPF544_02758	SPF581_02770	SPF597_02852	SPF599_02748	SPF600_02830	SPF601_02769	SPF629_02780	SPF630_02769	SPF631_02824	SPF633_02781	SPF634_02790	SPF635_02738	SPF636_02685	SPF637_02780	SPF638_02481	SPF639_02716	SPF640_02765	SPF641_02828	SPF642_02766	SPF643_02778	SPF644_02705	SPF645_02779	SPF646_02642	SPF647_02827	SPF648_02777	SPF649_02827	SPF650_02782	SPF651_02809	SPF652_02782	SPF653_02774	SPF654_02609	SPF655_02720	SPF656_02778	SPF657_02829	SPF658_02721	SPF659_02825	SPF660_02780	SPF661_02723	SPF664_02820	SPF665_02780	SPF666_02828	SPF938_02762	SPF939_02715	SPF940_02794	SPF941_02794	SPF942_02793
sufD	sufD	FeS cluster assembly protein SufD	M34295_02716	SPF544_02741	SPF581_02753	SPF597_02869	SPF599_02731	SPF600_02813	SPF601_02786	SPF629_02797	SPF630_02752	SPF631_02807	SPF633_02798	SPF634_02773	SPF635_02755	SPF636_02668	SPF637_02797	SPF638_02464	SPF639_02699	SPF640_02748	SPF641_02811	SPF642_02783	SPF643_02795	SPF644_02688	SPF645_02796	SPF646_02659	SPF647_02810	SPF648_02794	SPF649_02810	SPF650_02799	SPF651_02792	SPF652_02799	SPF653_02791	SPF654_02626	SPF655_02737	SPF656_02795	SPF657_02812	SPF658_02738	SPF659_02808	SPF660_02797	SPF661_02740	SPF664_02803	SPF665_02797	SPF666_02811	SPF938_02745	SPF939_02732	SPF940_02811	SPF941_02811	SPF942_02810
deoB	deoB	Phosphopentomutase	M34295_02751	SPF544_02706	SPF581_02718	SPF597_02904	SPF599_02696	SPF600_02778	SPF601_02821	SPF629_02832	SPF630_02717	SPF631_02772	SPF633_02833	SPF634_02738	SPF635_02790	SPF636_02633	SPF637_02832	SPF638_02429	SPF639_02664	SPF640_02713	SPF641_02776	SPF642_02818	SPF643_02830	SPF644_02653	SPF645_02831	SPF646_02694	SPF647_02775	SPF648_02829	SPF649_02775	SPF650_02834	SPF651_02757	SPF652_02834	SPF653_02826	SPF654_02662	SPF655_02773	SPF656_02831	SPF657_02776	SPF658_02773	SPF659_02773	SPF660_02832	SPF661_02775	SPF664_02768	SPF665_02832	SPF666_02776	SPF938_02710	SPF939_02767	SPF940_02847	SPF941_02847	SPF942_02845
group_1476		hypothetical protein	M34295_02711	SPF544_02746	SPF581_02758	SPF597_02864	SPF599_02736	SPF600_02818	SPF601_02781	SPF629_02792	SPF630_02757	SPF631_02812	SPF633_02793	SPF634_02778	SPF635_02750	SPF636_02673	SPF637_02792	SPF638_02469	SPF639_02704	SPF640_02753	SPF641_02816	SPF642_02778	SPF643_02790	SPF644_02693	SPF645_02791	SPF646_02654	SPF647_02815	SPF648_02789	SPF649_02815	SPF650_02794	SPF651_02797	SPF652_02794	SPF653_02786	SPF654_02621	SPF655_02732	SPF656_02790	SPF657_02817	SPF658_02733	SPF659_02813	SPF660_02792	SPF661_02735	SPF664_02808	SPF665_02792	SPF666_02816	SPF938_02750	SPF939_02727	SPF940_02806	SPF941_02806	SPF942_02805
aas	aas	Bifunctional protein Aas	M34295_02709	SPF544_02748	SPF581_02760	SPF597_02862	SPF599_02738	SPF600_02820	SPF601_02779	SPF629_02790	SPF630_02759	SPF631_02814	SPF633_02791	SPF634_02780	SPF635_02748	SPF636_02675	SPF637_02790	SPF638_02471	SPF639_02706	SPF640_02755	SPF641_02818	SPF642_02776	SPF643_02788	SPF644_02695	SPF645_02789	SPF646_02652	SPF647_02817	SPF648_02787	SPF649_02817	SPF650_02792	SPF651_02799	SPF652_02792	SPF653_02784	SPF654_02619	SPF655_02730	SPF656_02788	SPF657_02819	SPF658_02731	SPF659_02815	SPF660_02790	SPF661_02733	SPF664_02810	SPF665_02790	SPF666_02818	SPF938_02752	SPF939_02725	SPF940_02804	SPF941_02804	SPF942_02803
yrdA	yrdA	Protein YrdA	M34295_02690	SPF544_02767	SPF581_02779	SPF597_02843	SPF599_02757	SPF600_02839	SPF601_02760	SPF629_02771	SPF630_02778	SPF631_02833	SPF633_02772	SPF634_02799	SPF635_02729	SPF636_02694	SPF637_02771	SPF638_02490	SPF639_02725	SPF640_02774	SPF641_02837	SPF642_02757	SPF643_02769	SPF644_02714	SPF645_02770	SPF646_02633	SPF647_02836	SPF648_02768	SPF649_02836	SPF650_02773	SPF651_02818	SPF652_02773	SPF653_02765	SPF654_02600	SPF655_02711	SPF656_02769	SPF657_02838	SPF658_02712	SPF659_02834	SPF660_02771	SPF661_02714	SPF664_02829	SPF665_02771	SPF666_02837	SPF938_02771	SPF939_02706	SPF940_02785	SPF941_02785	SPF942_02784
group_1475		5-formyltetrahydrofolate cyclo-ligase	M34295_02705	SPF544_02752	SPF581_02764	SPF597_02858	SPF599_02742	SPF600_02824	SPF601_02775	SPF629_02786	SPF630_02763	SPF631_02818	SPF633_02787	SPF634_02784	SPF635_02744	SPF636_02679	SPF637_02786	SPF638_02475	SPF639_02710	SPF640_02759	SPF641_02822	SPF642_02772	SPF643_02784	SPF644_02699	SPF645_02785	SPF646_02648	SPF647_02821	SPF648_02783	SPF649_02821	SPF650_02788	SPF651_02803	SPF652_02788	SPF653_02780	SPF654_02615	SPF655_02726	SPF656_02784	SPF657_02823	SPF658_02727	SPF659_02819	SPF660_02786	SPF661_02729	SPF664_02814	SPF665_02786	SPF666_02822	SPF938_02756	SPF939_02721	SPF940_02800	SPF941_02800	SPF942_02799
group_1474		hypothetical protein	M34295_02732	SPF544_02725	SPF581_02737	SPF597_02885	SPF599_02715	SPF600_02797	SPF601_02802	SPF629_02813	SPF630_02736	SPF631_02791	SPF633_02814	SPF634_02757	SPF635_02771	SPF636_02652	SPF637_02813	SPF638_02448	SPF639_02683	SPF640_02732	SPF641_02795	SPF642_02799	SPF643_02811	SPF644_02672	SPF645_02812	SPF646_02675	SPF647_02794	SPF648_02810	SPF649_02794	SPF650_02815	SPF651_02776	SPF652_02815	SPF653_02807	SPF654_02642	SPF655_02753	SPF656_02811	SPF657_02796	SPF658_02754	SPF659_02792	SPF660_02813	SPF661_02756	SPF664_02787	SPF665_02813	SPF666_02795	SPF938_02729	SPF939_02748	SPF940_02827	SPF941_02827	SPF942_02826
epmA	epmA	Elongation factor P--(R)-beta-lysine ligase	M34295_02720	SPF544_02737	SPF581_02749	SPF597_02873	SPF599_02727	SPF600_02809	SPF601_02790	SPF629_02801	SPF630_02748	SPF631_02803	SPF633_02802	SPF634_02769	SPF635_02759	SPF636_02664	SPF637_02801	SPF638_02460	SPF639_02695	SPF640_02744	SPF641_02807	SPF642_02787	SPF643_02799	SPF644_02684	SPF645_02800	SPF646_02663	SPF647_02806	SPF648_02798	SPF649_02806	SPF650_02803	SPF651_02788	SPF652_02803	SPF653_02795	SPF654_02630	SPF655_02741	SPF656_02799	SPF657_02808	SPF658_02742	SPF659_02804	SPF660_02801	SPF661_02744	SPF664_02799	SPF665_02801	SPF666_02807	SPF938_02741	SPF939_02736	SPF940_02815	SPF941_02815	SPF942_02814
group_1473		hypothetical protein	M34295_02719	SPF544_02738	SPF581_02750	SPF597_02872	SPF599_02728	SPF600_02810	SPF601_02789	SPF629_02800	SPF630_02749	SPF631_02804	SPF633_02801	SPF634_02770	SPF635_02758	SPF636_02665	SPF637_02800	SPF638_02461	SPF639_02696	SPF640_02745	SPF641_02808	SPF642_02786	SPF643_02798	SPF644_02685	SPF645_02799	SPF646_02662	SPF647_02807	SPF648_02797	SPF649_02807	SPF650_02802	SPF651_02789	SPF652_02802	SPF653_02794	SPF654_02629	SPF655_02740	SPF656_02798	SPF657_02809	SPF658_02741	SPF659_02805	SPF660_02800	SPF661_02743	SPF664_02800	SPF665_02800	SPF666_02808	SPF938_02742	SPF939_02735	SPF940_02814	SPF941_02814	SPF942_02813
group_1472		hypothetical protein	M34295_02701	SPF544_02756	SPF581_02768	SPF597_02854	SPF599_02746	SPF600_02828	SPF601_02771	SPF629_02782	SPF630_02767	SPF631_02822	SPF633_02783	SPF634_02788	SPF635_02740	SPF636_02683	SPF637_02782	SPF638_02479	SPF639_02714	SPF640_02763	SPF641_02826	SPF642_02768	SPF643_02780	SPF644_02703	SPF645_02781	SPF646_02644	SPF647_02825	SPF648_02779	SPF649_02825	SPF650_02784	SPF651_02807	SPF652_02784	SPF653_02776	SPF654_02611	SPF655_02722	SPF656_02780	SPF657_02827	SPF658_02723	SPF659_02823	SPF660_02782	SPF661_02725	SPF664_02818	SPF665_02782	SPF666_02826	SPF938_02760	SPF939_02717	SPF940_02796	SPF941_02796	SPF942_02795
group_1471		hypothetical protein	M34295_02743	SPF544_02714	SPF581_02726	SPF597_02896	SPF599_02704	SPF600_02786	SPF601_02813	SPF629_02824	SPF630_02725	SPF631_02780	SPF633_02825	SPF634_02746	SPF635_02782	SPF636_02641	SPF637_02824	SPF638_02437	SPF639_02672	SPF640_02721	SPF641_02784	SPF642_02810	SPF643_02822	SPF644_02661	SPF645_02823	SPF646_02686	SPF647_02783	SPF648_02821	SPF649_02783	SPF650_02826	SPF651_02765	SPF652_02826	SPF653_02818	SPF654_02654	SPF655_02765	SPF656_02823	SPF657_02784	SPF658_02765	SPF659_02781	SPF660_02824	SPF661_02767	SPF664_02776	SPF665_02824	SPF666_02784	SPF938_02718	SPF939_02759	SPF940_02839	SPF941_02839	SPF942_02837
group_1470		hypothetical protein	M34295_02694	SPF544_02763	SPF581_02775	SPF597_02847	SPF599_02753	SPF600_02835	SPF601_02764	SPF629_02775	SPF630_02774	SPF631_02829	SPF633_02776	SPF634_02795	SPF635_02733	SPF636_02690	SPF637_02775	SPF638_02486	SPF639_02721	SPF640_02770	SPF641_02833	SPF642_02761	SPF643_02773	SPF644_02710	SPF645_02774	SPF646_02637	SPF647_02832	SPF648_02772	SPF649_02832	SPF650_02777	SPF651_02814	SPF652_02777	SPF653_02769	SPF654_02604	SPF655_02715	SPF656_02773	SPF657_02834	SPF658_02716	SPF659_02830	SPF660_02775	SPF661_02718	SPF664_02825	SPF665_02775	SPF666_02833	SPF938_02767	SPF939_02710	SPF940_02789	SPF941_02789	SPF942_02788
pyrB	pyrB	Aspartate carbamoyltransferase	M34295_02700	SPF544_02757	SPF581_02769	SPF597_02853	SPF599_02747	SPF600_02829	SPF601_02770	SPF629_02781	SPF630_02768	SPF631_02823	SPF633_02782	SPF634_02789	SPF635_02739	SPF636_02684	SPF637_02781	SPF638_02480	SPF639_02715	SPF640_02764	SPF641_02827	SPF642_02767	SPF643_02779	SPF644_02704	SPF645_02780	SPF646_02643	SPF647_02826	SPF648_02778	SPF649_02826	SPF650_02783	SPF651_02808	SPF652_02783	SPF653_02775	SPF654_02610	SPF655_02721	SPF656_02779	SPF657_02828	SPF658_02722	SPF659_02824	SPF660_02781	SPF661_02724	SPF664_02819	SPF665_02781	SPF666_02827	SPF938_02761	SPF939_02716	SPF940_02795	SPF941_02795	SPF942_02794
group_1469		hypothetical protein	M34295_02755	SPF544_02702	SPF581_02714	SPF597_02908	SPF599_02692	SPF600_02774	SPF601_02825	SPF629_02836	SPF630_02713	SPF631_02768	SPF633_02837	SPF634_02734	SPF635_02794	SPF636_02629	SPF637_02836	SPF638_02425	SPF639_02660	SPF640_02709	SPF641_02772	SPF642_02822	SPF643_02834	SPF644_02649	SPF645_02835	SPF646_02698	SPF647_02771	SPF648_02833	SPF649_02771	SPF650_02838	SPF651_02753	SPF652_02838	SPF653_02830	SPF654_02666	SPF655_02777	SPF656_02835	SPF657_02772	SPF658_02777	SPF659_02769	SPF660_02836	SPF661_02779	SPF664_02764	SPF665_02836	SPF666_02772	SPF938_02706	SPF939_02771	SPF940_02851	SPF941_02851	SPF942_02849
group_1468		hypothetical protein	M34295_02723	SPF544_02734	SPF581_02746	SPF597_02876	SPF599_02724	SPF600_02806	SPF601_02793	SPF629_02804	SPF630_02745	SPF631_02800	SPF633_02805	SPF634_02766	SPF635_02762	SPF636_02661	SPF637_02804	SPF638_02457	SPF639_02692	SPF640_02741	SPF641_02804	SPF642_02790	SPF643_02802	SPF644_02681	SPF645_02803	SPF646_02666	SPF647_02803	SPF648_02801	SPF649_02803	SPF650_02806	SPF651_02785	SPF652_02806	SPF653_02798	SPF654_02633	SPF655_02744	SPF656_02802	SPF657_02805	SPF658_02745	SPF659_02801	SPF660_02804	SPF661_02747	SPF664_02796	SPF665_02804	SPF666_02804	SPF938_02738	SPF939_02739	SPF940_02818	SPF941_02818	SPF942_02817
comEC_2~~~comEC_1~~~comEC	comEC_2;;comEC_1;comEC	ComE operon protein 3;hypothetical protein	M34295_02738	SPF544_02719	SPF581_02731	SPF597_02891	SPF599_02709	SPF600_02791	SPF601_02808	SPF629_02819	SPF630_02730	SPF631_02785	SPF633_02820	SPF634_02751	SPF635_02777	SPF636_02646	SPF637_02819	SPF638_02442	SPF639_02677	SPF640_02726	SPF641_02789	SPF642_02805	SPF643_02817	SPF644_02666	SPF645_02818	SPF646_02681	SPF647_02788	SPF648_02816	SPF649_02788	SPF650_02821	SPF651_02770	SPF652_02821	SPF653_02813	SPF654_02648;SPF654_02649	SPF655_02759;SPF655_02760	SPF656_02818;SPF656_02817	SPF657_02789;SPF657_02790	SPF658_02760	SPF659_02786	SPF660_02819	SPF661_02762	SPF664_02781	SPF665_02819	SPF666_02789	SPF938_02723	SPF939_02754	SPF940_02833;SPF940_02834	SPF941_02833;SPF941_02834	SPF942_02832
arnT	arnT	Undecaprenyl phosphate-alpha-4-amino-4-deoxy-L-arabinose arabinosyl transferase	M34295_02747	SPF544_02710	SPF581_02722	SPF597_02900	SPF599_02700	SPF600_02782	SPF601_02817	SPF629_02828	SPF630_02721	SPF631_02776	SPF633_02829	SPF634_02742	SPF635_02786	SPF636_02637	SPF637_02828	SPF638_02433	SPF639_02668	SPF640_02717	SPF641_02780	SPF642_02814	SPF643_02826	SPF644_02657	SPF645_02827	SPF646_02690	SPF647_02779	SPF648_02825	SPF649_02779	SPF650_02830	SPF651_02761	SPF652_02830	SPF653_02822	SPF654_02658	SPF655_02769	SPF656_02827	SPF657_02780	SPF658_02769	SPF659_02777	SPF660_02828	SPF661_02771	SPF664_02772	SPF665_02828	SPF666_02780	SPF938_02714	SPF939_02763	SPF940_02843	SPF941_02843	SPF942_02841
group_1467		hypothetical protein	M34295_02735	SPF544_02722	SPF581_02734	SPF597_02888	SPF599_02712	SPF600_02794	SPF601_02805	SPF629_02816	SPF630_02733	SPF631_02788	SPF633_02817	SPF634_02754	SPF635_02774	SPF636_02649	SPF637_02816	SPF638_02445	SPF639_02680	SPF640_02729	SPF641_02792	SPF642_02802	SPF643_02814	SPF644_02669	SPF645_02815	SPF646_02678	SPF647_02791	SPF648_02813	SPF649_02791	SPF650_02818	SPF651_02773	SPF652_02818	SPF653_02810	SPF654_02645	SPF655_02756	SPF656_02814	SPF657_02793	SPF658_02757	SPF659_02789	SPF660_02816	SPF661_02759	SPF664_02784	SPF665_02816	SPF666_02792	SPF938_02726	SPF939_02751	SPF940_02830	SPF941_02830	SPF942_02829
sufS	sufS	Cysteine desulfurase SufS	M34295_02717	SPF544_02740	SPF581_02752	SPF597_02870	SPF599_02730	SPF600_02812	SPF601_02787	SPF629_02798	SPF630_02751	SPF631_02806	SPF633_02799	SPF634_02772	SPF635_02756	SPF636_02667	SPF637_02798	SPF638_02463	SPF639_02698	SPF640_02747	SPF641_02810	SPF642_02784	SPF643_02796	SPF644_02687	SPF645_02797	SPF646_02660	SPF647_02809	SPF648_02795	SPF649_02809	SPF650_02800	SPF651_02791	SPF652_02800	SPF653_02792	SPF654_02627	SPF655_02738	SPF656_02796	SPF657_02811	SPF658_02739	SPF659_02807	SPF660_02798	SPF661_02741	SPF664_02802	SPF665_02798	SPF666_02810	SPF938_02744	SPF939_02733	SPF940_02812	SPF941_02812	SPF942_02811
group_1466		hypothetical protein	M34295_02982	SPF544_02984	SPF581_03080	SPF597_02989	SPF599_02982	SPF600_02988	SPF601_02985	SPF629_02985	SPF630_02986	SPF631_02983	SPF633_02984	SPF634_02986	SPF635_02999	SPF636_02997	SPF637_02984	SPF638_03035	SPF639_02874	SPF640_02985	SPF641_02987	SPF642_02983	SPF643_02979	SPF644_02981	SPF645_02977	SPF646_02985	SPF647_02770	SPF648_02976	SPF649_02984	SPF650_02987	SPF651_02978	SPF652_02987	SPF653_02978	SPF654_02987	SPF655_02983	SPF656_02985	SPF657_02988	SPF658_02983	SPF659_02982	SPF660_02984	SPF661_02986	SPF664_02978	SPF665_02984	SPF666_02986	SPF938_02986	SPF939_02985	SPF940_02987	SPF941_02986	SPF942_02850
group_1465		hypothetical protein	M34295_02722	SPF544_02735	SPF581_02747	SPF597_02875	SPF599_02725	SPF600_02807	SPF601_02792	SPF629_02803	SPF630_02746	SPF631_02801	SPF633_02804	SPF634_02767	SPF635_02761	SPF636_02662	SPF637_02803	SPF638_02458	SPF639_02693	SPF640_02742	SPF641_02805	SPF642_02789	SPF643_02801	SPF644_02682	SPF645_02802	SPF646_02665	SPF647_02804	SPF648_02800	SPF649_02804	SPF650_02805	SPF651_02786	SPF652_02805	SPF653_02797	SPF654_02632	SPF655_02743	SPF656_02801	SPF657_02806	SPF658_02744	SPF659_02802	SPF660_02803	SPF661_02746	SPF664_02797	SPF665_02803	SPF666_02805	SPF938_02739	SPF939_02738	SPF940_02817	SPF941_02817	SPF942_02816
group_1464		hypothetical protein	M34295_02706	SPF544_02751	SPF581_02763	SPF597_02859	SPF599_02741	SPF600_02823	SPF601_02776	SPF629_02787	SPF630_02762	SPF631_02817	SPF633_02788	SPF634_02783	SPF635_02745	SPF636_02678	SPF637_02787	SPF638_02474	SPF639_02709	SPF640_02758	SPF641_02821	SPF642_02773	SPF643_02785	SPF644_02698	SPF645_02786	SPF646_02649	SPF647_02820	SPF648_02784	SPF649_02820	SPF650_02789	SPF651_02802	SPF652_02789	SPF653_02781	SPF654_02616	SPF655_02727	SPF656_02785	SPF657_02822	SPF658_02728	SPF659_02818	SPF660_02787	SPF661_02730	SPF664_02813	SPF665_02787	SPF666_02821	SPF938_02755	SPF939_02722	SPF940_02801	SPF941_02801	SPF942_02800
group_1463		hypothetical protein	M34295_02693	SPF544_02764	SPF581_02776	SPF597_02846	SPF599_02754	SPF600_02836	SPF601_02763	SPF629_02774	SPF630_02775	SPF631_02830	SPF633_02775	SPF634_02796	SPF635_02732	SPF636_02691	SPF637_02774	SPF638_02487	SPF639_02722	SPF640_02771	SPF641_02834	SPF642_02760	SPF643_02772	SPF644_02711	SPF645_02773	SPF646_02636	SPF647_02833	SPF648_02771	SPF649_02833	SPF650_02776	SPF651_02815	SPF652_02776	SPF653_02768	SPF654_02603	SPF655_02714	SPF656_02772	SPF657_02835	SPF658_02715	SPF659_02831	SPF660_02774	SPF661_02717	SPF664_02826	SPF665_02774	SPF666_02834	SPF938_02768	SPF939_02709	SPF940_02788	SPF941_02788	SPF942_02787
group_1462		hypothetical protein	M34295_02726	SPF544_02731	SPF581_02743	SPF597_02879	SPF599_02721	SPF600_02803	SPF601_02796	SPF629_02807	SPF630_02742	SPF631_02797	SPF633_02808	SPF634_02763	SPF635_02765	SPF636_02658	SPF637_02807	SPF638_02454	SPF639_02689	SPF640_02738	SPF641_02801	SPF642_02793	SPF643_02805	SPF644_02678	SPF645_02806	SPF646_02669	SPF647_02800	SPF648_02804	SPF649_02800	SPF650_02809	SPF651_02782	SPF652_02809	SPF653_02801	SPF654_02636	SPF655_02747	SPF656_02805	SPF657_02802	SPF658_02748	SPF659_02798	SPF660_02807	SPF661_02750	SPF664_02793	SPF665_02807	SPF666_02801	SPF938_02735	SPF939_02742	SPF940_02821	SPF941_02821	SPF942_02820
group_1461		NAD(P)H dehydrogenase (quinone)	M34295_02983	SPF544_02985	SPF581_03079	SPF597_02990	SPF599_02983	SPF600_02987	SPF601_02984	SPF629_02984	SPF630_02985	SPF631_02982	SPF633_02985	SPF634_02985	SPF635_03000	SPF636_02996	SPF637_02985	SPF638_03034	SPF639_02873	SPF640_02984	SPF641_02986	SPF642_02982	SPF643_02978	SPF644_02982	SPF645_02978	SPF646_02984	SPF647_02769	SPF648_02975	SPF649_02985	SPF650_02986	SPF651_02979	SPF652_02986	SPF653_02979	SPF654_02986	SPF655_02984	SPF656_02986	SPF657_02987	SPF658_02982	SPF659_02981	SPF660_02983	SPF661_02987	SPF664_02979	SPF665_02983	SPF666_02987	SPF938_02985	SPF939_02986	SPF940_02986	SPF941_02987	SPF942_02851
hslV	hslV	ATP-dependent protease subunit HslV	M34295_02752	SPF544_02705	SPF581_02717	SPF597_02905	SPF599_02695	SPF600_02777	SPF601_02822	SPF629_02833	SPF630_02716	SPF631_02771	SPF633_02834	SPF634_02737	SPF635_02791	SPF636_02632	SPF637_02833	SPF638_02428	SPF639_02663	SPF640_02712	SPF641_02775	SPF642_02819	SPF643_02831	SPF644_02652	SPF645_02832	SPF646_02695	SPF647_02774	SPF648_02830	SPF649_02774	SPF650_02835	SPF651_02756	SPF652_02835	SPF653_02827	SPF654_02663	SPF655_02774	SPF656_02832	SPF657_02775	SPF658_02774	SPF659_02772	SPF660_02833	SPF661_02776	SPF664_02767	SPF665_02833	SPF666_02775	SPF938_02709	SPF939_02768	SPF940_02848	SPF941_02848	SPF942_02846
group_1460		hypothetical protein	M34295_02730	SPF544_02727	SPF581_02739	SPF597_02883	SPF599_02717	SPF600_02799	SPF601_02800	SPF629_02811	SPF630_02738	SPF631_02793	SPF633_02812	SPF634_02759	SPF635_02769	SPF636_02654	SPF637_02811	SPF638_02450	SPF639_02685	SPF640_02734	SPF641_02797	SPF642_02797	SPF643_02809	SPF644_02674	SPF645_02810	SPF646_02673	SPF647_02796	SPF648_02808	SPF649_02796	SPF650_02813	SPF651_02778	SPF652_02813	SPF653_02805	SPF654_02640	SPF655_02751	SPF656_02809	SPF657_02798	SPF658_02752	SPF659_02794	SPF660_02811	SPF661_02754	SPF664_02789	SPF665_02811	SPF666_02797	SPF938_02731	SPF939_02746	SPF940_02825	SPF941_02825	SPF942_02824
sufC	sufC	putative ATP-dependent transporter SufC	M34295_02715	SPF544_02742	SPF581_02754	SPF597_02868	SPF599_02732	SPF600_02814	SPF601_02785	SPF629_02796	SPF630_02753	SPF631_02808	SPF633_02797	SPF634_02774	SPF635_02754	SPF636_02669	SPF637_02796	SPF638_02465	SPF639_02700	SPF640_02749	SPF641_02812	SPF642_02782	SPF643_02794	SPF644_02689	SPF645_02795	SPF646_02658	SPF647_02811	SPF648_02793	SPF649_02811	SPF650_02798	SPF651_02793	SPF652_02798	SPF653_02790	SPF654_02625	SPF655_02736	SPF656_02794	SPF657_02813	SPF658_02737	SPF659_02809	SPF660_02796	SPF661_02739	SPF664_02804	SPF665_02796	SPF666_02812	SPF938_02746	SPF939_02731	SPF940_02810	SPF941_02810	SPF942_02809
group_1459		hypothetical protein	M34295_02737	SPF544_02720	SPF581_02732	SPF597_02890	SPF599_02710	SPF600_02792	SPF601_02807	SPF629_02818	SPF630_02731	SPF631_02786	SPF633_02819	SPF634_02752	SPF635_02776	SPF636_02647	SPF637_02818	SPF638_02443	SPF639_02678	SPF640_02727	SPF641_02790	SPF642_02804	SPF643_02816	SPF644_02667	SPF645_02817	SPF646_02680	SPF647_02789	SPF648_02815	SPF649_02789	SPF650_02820	SPF651_02771	SPF652_02820	SPF653_02812	SPF654_02647	SPF655_02758	SPF656_02816	SPF657_02791	SPF658_02759	SPF659_02787	SPF660_02818	SPF661_02761	SPF664_02782	SPF665_02818	SPF666_02790	SPF938_02724	SPF939_02753	SPF940_02832	SPF941_02832	SPF942_02831
queF	queF	NADPH-dependent 7-cyano-7-deazaguanine reductase	M34295_02729	SPF544_02728	SPF581_02740	SPF597_02882	SPF599_02718	SPF600_02800	SPF601_02799	SPF629_02810	SPF630_02739	SPF631_02794	SPF633_02811	SPF634_02760	SPF635_02768	SPF636_02655	SPF637_02810	SPF638_02451	SPF639_02686	SPF640_02735	SPF641_02798	SPF642_02796	SPF643_02808	SPF644_02675	SPF645_02809	SPF646_02672	SPF647_02797	SPF648_02807	SPF649_02797	SPF650_02812	SPF651_02779	SPF652_02812	SPF653_02804	SPF654_02639	SPF655_02750	SPF656_02808	SPF657_02799	SPF658_02751	SPF659_02795	SPF660_02810	SPF661_02753	SPF664_02790	SPF665_02810	SPF666_02798	SPF938_02732	SPF939_02745	SPF940_02824	SPF941_02824	SPF942_02823
group_1458		hypothetical protein	M34295_02744	SPF544_02713	SPF581_02725	SPF597_02897	SPF599_02703	SPF600_02785	SPF601_02814	SPF629_02825	SPF630_02724	SPF631_02779	SPF633_02826	SPF634_02745	SPF635_02783	SPF636_02640	SPF637_02825	SPF638_02436	SPF639_02671	SPF640_02720	SPF641_02783	SPF642_02811	SPF643_02823	SPF644_02660	SPF645_02824	SPF646_02687	SPF647_02782	SPF648_02822	SPF649_02782	SPF650_02827	SPF651_02764	SPF652_02827	SPF653_02819	SPF654_02655	SPF655_02766	SPF656_02824	SPF657_02783	SPF658_02766	SPF659_02780	SPF660_02825	SPF661_02768	SPF664_02775	SPF665_02825	SPF666_02783	SPF938_02717	SPF939_02760	SPF940_02840	SPF941_02840	SPF942_02838
group_1457		hypothetical protein	M34295_02745	SPF544_02712	SPF581_02724	SPF597_02898	SPF599_02702	SPF600_02784	SPF601_02815	SPF629_02826	SPF630_02723	SPF631_02778	SPF633_02827	SPF634_02744	SPF635_02784	SPF636_02639	SPF637_02826	SPF638_02435	SPF639_02670	SPF640_02719	SPF641_02782	SPF642_02812	SPF643_02824	SPF644_02659	SPF645_02825	SPF646_02688	SPF647_02781	SPF648_02823	SPF649_02781	SPF650_02828	SPF651_02763	SPF652_02828	SPF653_02820	SPF654_02656	SPF655_02767	SPF656_02825	SPF657_02782	SPF658_02767	SPF659_02779	SPF660_02826	SPF661_02769	SPF664_02774	SPF665_02826	SPF666_02782	SPF938_02716	SPF939_02761	SPF940_02841	SPF941_02841	SPF942_02839
group_1456		hypothetical protein	M34295_02695	SPF544_02762	SPF581_02774	SPF597_02848	SPF599_02752	SPF600_02834	SPF601_02765	SPF629_02776	SPF630_02773	SPF631_02828	SPF633_02777	SPF634_02794	SPF635_02734	SPF636_02689	SPF637_02776	SPF638_02485	SPF639_02720	SPF640_02769	SPF641_02832	SPF642_02762	SPF643_02774	SPF644_02709	SPF645_02775	SPF646_02638	SPF647_02831	SPF648_02773	SPF649_02831	SPF650_02778	SPF651_02813	SPF652_02778	SPF653_02770	SPF654_02605	SPF655_02716	SPF656_02774	SPF657_02833	SPF658_02717	SPF659_02829	SPF660_02776	SPF661_02719	SPF664_02824	SPF665_02776	SPF666_02832	SPF938_02766	SPF939_02711	SPF940_02790	SPF941_02790	SPF942_02789
group_1455		hypothetical protein	M34295_02734	SPF544_02723	SPF581_02735	SPF597_02887	SPF599_02713	SPF600_02795	SPF601_02804	SPF629_02815	SPF630_02734	SPF631_02789	SPF633_02816	SPF634_02755	SPF635_02773	SPF636_02650	SPF637_02815	SPF638_02446	SPF639_02681	SPF640_02730	SPF641_02793	SPF642_02801	SPF643_02813	SPF644_02670	SPF645_02814	SPF646_02677	SPF647_02792	SPF648_02812	SPF649_02792	SPF650_02817	SPF651_02774	SPF652_02817	SPF653_02809	SPF654_02644	SPF655_02755	SPF656_02813	SPF657_02794	SPF658_02756	SPF659_02790	SPF660_02815	SPF661_02758	SPF664_02785	SPF665_02815	SPF666_02793	SPF938_02727	SPF939_02750	SPF940_02829	SPF941_02829	SPF942_02828
group_1454		hypothetical protein	M34295_02740	SPF544_02717	SPF581_02729	SPF597_02893	SPF599_02707	SPF600_02789	SPF601_02810	SPF629_02821	SPF630_02728	SPF631_02783	SPF633_02822	SPF634_02749	SPF635_02779	SPF636_02644	SPF637_02821	SPF638_02440	SPF639_02675	SPF640_02724	SPF641_02787	SPF642_02807	SPF643_02819	SPF644_02664	SPF645_02820	SPF646_02683	SPF647_02786	SPF648_02818	SPF649_02786	SPF650_02823	SPF651_02768	SPF652_02823	SPF653_02815	SPF654_02651	SPF655_02762	SPF656_02820	SPF657_02787	SPF658_02762	SPF659_02784	SPF660_02821	SPF661_02764	SPF664_02779	SPF665_02821	SPF666_02787	SPF938_02721	SPF939_02756	SPF940_02836	SPF941_02836	SPF942_02834
def_3	def_3	Peptide deformylase	M34295_02728	SPF544_02729	SPF581_02741	SPF597_02881	SPF599_02719	SPF600_02801	SPF601_02798	SPF629_02809	SPF630_02740	SPF631_02795	SPF633_02810	SPF634_02761	SPF635_02767	SPF636_02656	SPF637_02809	SPF638_02452	SPF639_02687	SPF640_02736	SPF641_02799	SPF642_02795	SPF643_02807	SPF644_02676	SPF645_02808	SPF646_02671	SPF647_02798	SPF648_02806	SPF649_02798	SPF650_02811	SPF651_02780	SPF652_02811	SPF653_02803	SPF654_02638	SPF655_02749	SPF656_02807	SPF657_02800	SPF658_02750	SPF659_02796	SPF660_02809	SPF661_02752	SPF664_02791	SPF665_02809	SPF666_02799	SPF938_02733	SPF939_02744	SPF940_02823	SPF941_02823	SPF942_02822
group_1453		hypothetical protein	M34295_02739	SPF544_02718	SPF581_02730	SPF597_02892	SPF599_02708	SPF600_02790	SPF601_02809	SPF629_02820	SPF630_02729	SPF631_02784	SPF633_02821	SPF634_02750	SPF635_02778	SPF636_02645	SPF637_02820	SPF638_02441	SPF639_02676	SPF640_02725	SPF641_02788	SPF642_02806	SPF643_02818	SPF644_02665	SPF645_02819	SPF646_02682	SPF647_02787	SPF648_02817	SPF649_02787	SPF650_02822	SPF651_02769	SPF652_02822	SPF653_02814	SPF654_02650	SPF655_02761	SPF656_02819	SPF657_02788	SPF658_02761	SPF659_02785	SPF660_02820	SPF661_02763	SPF664_02780	SPF665_02820	SPF666_02788	SPF938_02722	SPF939_02755	SPF940_02835	SPF941_02835	SPF942_02833
group_1452		hypothetical protein	M34295_02727	SPF544_02730	SPF581_02742	SPF597_02880	SPF599_02720	SPF600_02802	SPF601_02797	SPF629_02808	SPF630_02741	SPF631_02796	SPF633_02809	SPF634_02762	SPF635_02766	SPF636_02657	SPF637_02808	SPF638_02453	SPF639_02688	SPF640_02737	SPF641_02800	SPF642_02794	SPF643_02806	SPF644_02677	SPF645_02807	SPF646_02670	SPF647_02799	SPF648_02805	SPF649_02799	SPF650_02810	SPF651_02781	SPF652_02810	SPF653_02802	SPF654_02637	SPF655_02748	SPF656_02806	SPF657_02801	SPF658_02749	SPF659_02797	SPF660_02808	SPF661_02751	SPF664_02792	SPF665_02808	SPF666_02800	SPF938_02734	SPF939_02743	SPF940_02822	SPF941_02822	SPF942_02821
sufU	sufU	Zinc-dependent sulfurtransferase SufU	M34295_02718	SPF544_02739	SPF581_02751	SPF597_02871	SPF599_02729	SPF600_02811	SPF601_02788	SPF629_02799	SPF630_02750	SPF631_02805	SPF633_02800	SPF634_02771	SPF635_02757	SPF636_02666	SPF637_02799	SPF638_02462	SPF639_02697	SPF640_02746	SPF641_02809	SPF642_02785	SPF643_02797	SPF644_02686	SPF645_02798	SPF646_02661	SPF647_02808	SPF648_02796	SPF649_02808	SPF650_02801	SPF651_02790	SPF652_02801	SPF653_02793	SPF654_02628	SPF655_02739	SPF656_02797	SPF657_02810	SPF658_02740	SPF659_02806	SPF660_02799	SPF661_02742	SPF664_02801	SPF665_02799	SPF666_02809	SPF938_02743	SPF939_02734	SPF940_02813	SPF941_02813	SPF942_02812
comM	comM	Competence protein ComM	M34295_02702	SPF544_02755	SPF581_02767	SPF597_02855	SPF599_02745	SPF600_02827	SPF601_02772	SPF629_02783	SPF630_02766	SPF631_02821	SPF633_02784	SPF634_02787	SPF635_02741	SPF636_02682	SPF637_02783	SPF638_02478	SPF639_02713	SPF640_02762	SPF641_02825	SPF642_02769	SPF643_02781	SPF644_02702	SPF645_02782	SPF646_02645	SPF647_02824	SPF648_02780	SPF649_02824	SPF650_02785	SPF651_02806	SPF652_02785	SPF653_02777	SPF654_02612	SPF655_02723	SPF656_02781	SPF657_02826	SPF658_02724	SPF659_02822	SPF660_02783	SPF661_02726	SPF664_02817	SPF665_02783	SPF666_02825	SPF938_02759	SPF939_02718	SPF940_02797	SPF941_02797	SPF942_02796
group_1451		hypothetical protein	M34295_02724	SPF544_02733	SPF581_02745	SPF597_02877	SPF599_02723	SPF600_02805	SPF601_02794	SPF629_02805	SPF630_02744	SPF631_02799	SPF633_02806	SPF634_02765	SPF635_02763	SPF636_02660	SPF637_02805	SPF638_02456	SPF639_02691	SPF640_02740	SPF641_02803	SPF642_02791	SPF643_02803	SPF644_02680	SPF645_02804	SPF646_02667	SPF647_02802	SPF648_02802	SPF649_02802	SPF650_02807	SPF651_02784	SPF652_02807	SPF653_02799	SPF654_02634	SPF655_02745	SPF656_02803	SPF657_02804	SPF658_02746	SPF659_02800	SPF660_02805	SPF661_02748	SPF664_02795	SPF665_02805	SPF666_02803	SPF938_02737	SPF939_02740	SPF940_02819	SPF941_02819	SPF942_02818
rlmM	rlmM	Ribosomal RNA large subunit methyltransferase M	M34295_02721	SPF544_02736	SPF581_02748	SPF597_02874	SPF599_02726	SPF600_02808	SPF601_02791	SPF629_02802	SPF630_02747	SPF631_02802	SPF633_02803	SPF634_02768	SPF635_02760	SPF636_02663	SPF637_02802	SPF638_02459	SPF639_02694	SPF640_02743	SPF641_02806	SPF642_02788	SPF643_02800	SPF644_02683	SPF645_02801	SPF646_02664	SPF647_02805	SPF648_02799	SPF649_02805	SPF650_02804	SPF651_02787	SPF652_02804	SPF653_02796	SPF654_02631	SPF655_02742	SPF656_02800	SPF657_02807	SPF658_02743	SPF659_02803	SPF660_02802	SPF661_02745	SPF664_02798	SPF665_02802	SPF666_02806	SPF938_02740	SPF939_02737	SPF940_02816	SPF941_02816	SPF942_02815
hslU	hslU	ATP-dependent protease ATPase subunit HslU	M34295_02753	SPF544_02704	SPF581_02716	SPF597_02906	SPF599_02694	SPF600_02776	SPF601_02823	SPF629_02834	SPF630_02715	SPF631_02770	SPF633_02835	SPF634_02736	SPF635_02792	SPF636_02631	SPF637_02834	SPF638_02427	SPF639_02662	SPF640_02711	SPF641_02774	SPF642_02820	SPF643_02832	SPF644_02651	SPF645_02833	SPF646_02696	SPF647_02773	SPF648_02831	SPF649_02773	SPF650_02836	SPF651_02755	SPF652_02836	SPF653_02828	SPF654_02664	SPF655_02775	SPF656_02833	SPF657_02774	SPF658_02775	SPF659_02771	SPF660_02834	SPF661_02777	SPF664_02766	SPF665_02834	SPF666_02774	SPF938_02708	SPF939_02769	SPF940_02849	SPF941_02849	SPF942_02847
ubiK	ubiK	Ubiquinone biosynthesis accessory factor UbiK	M34295_02703	SPF544_02754	SPF581_02766	SPF597_02856	SPF599_02744	SPF600_02826	SPF601_02773	SPF629_02784	SPF630_02765	SPF631_02820	SPF633_02785	SPF634_02786	SPF635_02742	SPF636_02681	SPF637_02784	SPF638_02477	SPF639_02712	SPF640_02761	SPF641_02824	SPF642_02770	SPF643_02782	SPF644_02701	SPF645_02783	SPF646_02646	SPF647_02823	SPF648_02781	SPF649_02823	SPF650_02786	SPF651_02805	SPF652_02786	SPF653_02778	SPF654_02613	SPF655_02724	SPF656_02782	SPF657_02825	SPF658_02725	SPF659_02821	SPF660_02784	SPF661_02727	SPF664_02816	SPF665_02784	SPF666_02824	SPF938_02758	SPF939_02719	SPF940_02798	SPF941_02798	SPF942_02797
group_1450		Adenine deaminase	M34295_02692	SPF544_02765	SPF581_02777	SPF597_02845	SPF599_02755	SPF600_02837	SPF601_02762	SPF629_02773	SPF630_02776	SPF631_02831	SPF633_02774	SPF634_02797	SPF635_02731	SPF636_02692	SPF637_02773	SPF638_02488	SPF639_02723	SPF640_02772	SPF641_02835	SPF642_02759	SPF643_02771	SPF644_02712	SPF645_02772	SPF646_02635	SPF647_02834	SPF648_02770	SPF649_02834	SPF650_02775	SPF651_02816	SPF652_02775	SPF653_02767	SPF654_02602	SPF655_02713	SPF656_02771	SPF657_02836	SPF658_02714	SPF659_02832	SPF660_02773	SPF661_02716	SPF664_02827	SPF665_02773	SPF666_02835	SPF938_02769	SPF939_02708	SPF940_02787	SPF941_02787	SPF942_02786
group_1449		hypothetical protein	M34295_02698	SPF544_02759	SPF581_02771	SPF597_02851	SPF599_02749	SPF600_02831	SPF601_02768	SPF629_02779	SPF630_02770	SPF631_02825	SPF633_02780	SPF634_02791	SPF635_02737	SPF636_02686	SPF637_02779	SPF638_02482	SPF639_02717	SPF640_02766	SPF641_02829	SPF642_02765	SPF643_02777	SPF644_02706	SPF645_02778	SPF646_02641	SPF647_02828	SPF648_02776	SPF649_02828	SPF650_02781	SPF651_02810	SPF652_02781	SPF653_02773	SPF654_02608	SPF655_02719	SPF656_02777	SPF657_02830	SPF658_02720	SPF659_02826	SPF660_02779	SPF661_02722	SPF664_02821	SPF665_02779	SPF666_02829	SPF938_02763	SPF939_02714	SPF940_02793	SPF941_02793	SPF942_02792
pabC	pabC	Aminodeoxychorismate lyase	M34295_02707	SPF544_02750	SPF581_02762	SPF597_02860	SPF599_02740	SPF600_02822	SPF601_02777	SPF629_02788	SPF630_02761	SPF631_02816	SPF633_02789	SPF634_02782	SPF635_02746	SPF636_02677	SPF637_02788	SPF638_02473	SPF639_02708	SPF640_02757	SPF641_02820	SPF642_02774	SPF643_02786	SPF644_02697	SPF645_02787	SPF646_02650	SPF647_02819	SPF648_02785	SPF649_02819	SPF650_02790	SPF651_02801	SPF652_02790	SPF653_02782	SPF654_02617	SPF655_02728	SPF656_02786	SPF657_02821	SPF658_02729	SPF659_02817	SPF660_02788	SPF661_02731	SPF664_02812	SPF665_02788	SPF666_02820	SPF938_02754	SPF939_02723	SPF940_02802	SPF941_02802	SPF942_02801
phaC_4	phaC_4	Poly(3-hydroxyalkanoate) polymerase subunit PhaC	M34295_02712	SPF544_02745	SPF581_02757	SPF597_02865	SPF599_02735	SPF600_02817	SPF601_02782	SPF629_02793	SPF630_02756	SPF631_02811	SPF633_02794	SPF634_02777	SPF635_02751	SPF636_02672	SPF637_02793	SPF638_02468	SPF639_02703	SPF640_02752	SPF641_02815	SPF642_02779	SPF643_02791	SPF644_02692	SPF645_02792	SPF646_02655	SPF647_02814	SPF648_02790	SPF649_02814	SPF650_02795	SPF651_02796	SPF652_02795	SPF653_02787	SPF654_02622	SPF655_02733	SPF656_02791	SPF657_02816	SPF658_02734	SPF659_02812	SPF660_02793	SPF661_02736	SPF664_02807	SPF665_02793	SPF666_02815	SPF938_02749	SPF939_02728	SPF940_02807	SPF941_02807	SPF942_02806
group_1448		hypothetical protein	M34295_02697	SPF544_02760	SPF581_02772	SPF597_02850	SPF599_02750	SPF600_02832	SPF601_02767	SPF629_02778	SPF630_02771	SPF631_02826	SPF633_02779	SPF634_02792	SPF635_02736	SPF636_02687	SPF637_02778	SPF638_02483	SPF639_02718	SPF640_02767	SPF641_02830	SPF642_02764	SPF643_02776	SPF644_02707	SPF645_02777	SPF646_02640	SPF647_02829	SPF648_02775	SPF649_02829	SPF650_02780	SPF651_02811	SPF652_02780	SPF653_02772	SPF654_02607	SPF655_02718	SPF656_02776	SPF657_02831	SPF658_02719	SPF659_02827	SPF660_02778	SPF661_02721	SPF664_02822	SPF665_02778	SPF666_02830	SPF938_02764	SPF939_02713	SPF940_02792	SPF941_02792	SPF942_02791
group_1447		hypothetical protein	M34295_02749	SPF544_02708	SPF581_02720	SPF597_02902	SPF599_02698	SPF600_02780	SPF601_02819	SPF629_02830	SPF630_02719	SPF631_02774	SPF633_02831	SPF634_02740	SPF635_02788	SPF636_02635	SPF637_02830	SPF638_02431	SPF639_02666	SPF640_02715	SPF641_02778	SPF642_02816	SPF643_02828	SPF644_02655	SPF645_02829	SPF646_02692	SPF647_02777	SPF648_02827	SPF649_02777	SPF650_02832	SPF651_02759	SPF652_02832	SPF653_02824	SPF654_02660	SPF655_02771	SPF656_02829	SPF657_02778	SPF658_02771	SPF659_02775	SPF660_02830	SPF661_02773	SPF664_02770	SPF665_02830	SPF666_02778	SPF938_02712	SPF939_02765	SPF940_02845	SPF941_02845	SPF942_02843
group_1446		hypothetical protein	M34295_02741	SPF544_02716	SPF581_02728	SPF597_02894	SPF599_02706	SPF600_02788	SPF601_02811	SPF629_02822	SPF630_02727	SPF631_02782	SPF633_02823	SPF634_02748	SPF635_02780	SPF636_02643	SPF637_02822	SPF638_02439	SPF639_02674	SPF640_02723	SPF641_02786	SPF642_02808	SPF643_02820	SPF644_02663	SPF645_02821	SPF646_02684	SPF647_02785	SPF648_02819	SPF649_02785	SPF650_02824	SPF651_02767	SPF652_02824	SPF653_02816	SPF654_02652	SPF655_02763	SPF656_02821	SPF657_02786	SPF658_02763	SPF659_02783	SPF660_02822	SPF661_02765	SPF664_02778	SPF665_02822	SPF666_02786	SPF938_02720	SPF939_02757	SPF940_02837	SPF941_02837	SPF942_02835
adhC2	adhC2	NADP-dependent alcohol dehydrogenase C 2	M34295_02725	SPF544_02732	SPF581_02744	SPF597_02878	SPF599_02722	SPF600_02804	SPF601_02795	SPF629_02806	SPF630_02743	SPF631_02798	SPF633_02807	SPF634_02764	SPF635_02764	SPF636_02659	SPF637_02806	SPF638_02455	SPF639_02690	SPF640_02739	SPF641_02802	SPF642_02792	SPF643_02804	SPF644_02679	SPF645_02805	SPF646_02668	SPF647_02801	SPF648_02803	SPF649_02801	SPF650_02808	SPF651_02783	SPF652_02808	SPF653_02800	SPF654_02635	SPF655_02746	SPF656_02804	SPF657_02803	SPF658_02747	SPF659_02799	SPF660_02806	SPF661_02749	SPF664_02794	SPF665_02806	SPF666_02802	SPF938_02736	SPF939_02741	SPF940_02820	SPF941_02820	SPF942_02819
group_1445		hypothetical protein	M34295_02746	SPF544_02711	SPF581_02723	SPF597_02899	SPF599_02701	SPF600_02783	SPF601_02816	SPF629_02827	SPF630_02722	SPF631_02777	SPF633_02828	SPF634_02743	SPF635_02785	SPF636_02638	SPF637_02827	SPF638_02434	SPF639_02669	SPF640_02718	SPF641_02781	SPF642_02813	SPF643_02825	SPF644_02658	SPF645_02826	SPF646_02689	SPF647_02780	SPF648_02824	SPF649_02780	SPF650_02829	SPF651_02762	SPF652_02829	SPF653_02821	SPF654_02657	SPF655_02768	SPF656_02826	SPF657_02781	SPF658_02768	SPF659_02778	SPF660_02827	SPF661_02770	SPF664_02773	SPF665_02827	SPF666_02781	SPF938_02715	SPF939_02762	SPF940_02842	SPF941_02842	SPF942_02840
group_1444		hypothetical protein	M34295_02733	SPF544_02724	SPF581_02736	SPF597_02886	SPF599_02714	SPF600_02796	SPF601_02803	SPF629_02814	SPF630_02735	SPF631_02790	SPF633_02815	SPF634_02756	SPF635_02772	SPF636_02651	SPF637_02814	SPF638_02447	SPF639_02682	SPF640_02731	SPF641_02794	SPF642_02800	SPF643_02812	SPF644_02671	SPF645_02813	SPF646_02676	SPF647_02793	SPF648_02811	SPF649_02793	SPF650_02816	SPF651_02775	SPF652_02816	SPF653_02808	SPF654_02643	SPF655_02754	SPF656_02812	SPF657_02795	SPF658_02755	SPF659_02791	SPF660_02814	SPF661_02757	SPF664_02786	SPF665_02814	SPF666_02794	SPF938_02728	SPF939_02749	SPF940_02828	SPF941_02828	SPF942_02827
iscR	iscR	HTH-type transcriptional regulator IscR	M34295_02713	SPF544_02744	SPF581_02756	SPF597_02866	SPF599_02734	SPF600_02816	SPF601_02783	SPF629_02794	SPF630_02755	SPF631_02810	SPF633_02795	SPF634_02776	SPF635_02752	SPF636_02671	SPF637_02794	SPF638_02467	SPF639_02702	SPF640_02751	SPF641_02814	SPF642_02780	SPF643_02792	SPF644_02691	SPF645_02793	SPF646_02656	SPF647_02813	SPF648_02791	SPF649_02813	SPF650_02796	SPF651_02795	SPF652_02796	SPF653_02788	SPF654_02623	SPF655_02734	SPF656_02792	SPF657_02815	SPF658_02735	SPF659_02811	SPF660_02794	SPF661_02737	SPF664_02806	SPF665_02794	SPF666_02814	SPF938_02748	SPF939_02729	SPF940_02808	SPF941_02808	SPF942_02807
group_1443		hypothetical protein	M34295_02696	SPF544_02761	SPF581_02773	SPF597_02849	SPF599_02751	SPF600_02833	SPF601_02766	SPF629_02777	SPF630_02772	SPF631_02827	SPF633_02778	SPF634_02793	SPF635_02735	SPF636_02688	SPF637_02777	SPF638_02484	SPF639_02719	SPF640_02768	SPF641_02831	SPF642_02763	SPF643_02775	SPF644_02708	SPF645_02776	SPF646_02639	SPF647_02830	SPF648_02774	SPF649_02830	SPF650_02779	SPF651_02812	SPF652_02779	SPF653_02771	SPF654_02606	SPF655_02717	SPF656_02775	SPF657_02832	SPF658_02718	SPF659_02828	SPF660_02777	SPF661_02720	SPF664_02823	SPF665_02777	SPF666_02831	SPF938_02765	SPF939_02712	SPF940_02791	SPF941_02791	SPF942_02790
group_1442		hypothetical protein	M34295_02484	SPF544_02496	SPF581_01877	SPF597_02323	SPF599_02459	SPF600_02566	SPF601_02181	SPF629_02658	SPF630_02506	SPF631_02562	SPF633_02658	SPF634_02627	SPF635_02616	SPF636_02719	SPF637_02657	SPF638_02859;SPF638_01277	SPF639_02547	SPF640_02255	SPF641_02659	SPF642_02562	SPF643_02564	SPF644_02145	SPF645_02295	SPF646_02352	SPF647_02563	SPF648_02715	SPF649_02566	SPF650_02660	SPF651_02446	SPF652_02426	SPF653_02459	SPF654_02292	SPF655_02597	SPF656_02445	SPF657_02659	SPF658_02177	SPF659_02563	SPF660_02740	SPF661_01909	SPF664_02714	SPF665_02564	SPF666_02451	SPF938_02500	SPF939_02592	SPF940_02579	SPF941_02672	SPF942_02578
group_1441		hypothetical protein	M34295_02504	SPF544_02516	SPF581_01897	SPF597_02343	SPF599_02439	SPF600_02586	SPF601_02201	SPF629_02638	SPF630_02526	SPF631_02582	SPF633_02638	SPF634_02607	SPF635_02596	SPF636_02699	SPF637_02637	SPF638_01257	SPF639_02527	SPF640_02275	SPF641_02639	SPF642_02582	SPF643_02584	SPF644_02165	SPF645_02315	SPF646_02332	SPF647_02583	SPF648_02735	SPF649_02586	SPF650_02640	SPF651_02466	SPF652_02406	SPF653_02439	SPF654_02312	SPF655_02577	SPF656_02465	SPF657_02639	SPF658_02197	SPF659_02583	SPF660_02720	SPF661_01929	SPF664_02734	SPF665_02584	SPF666_02471	SPF938_02520	SPF939_02572	SPF940_02599	SPF941_02652	SPF942_02598
group_1440		hypothetical protein	M34295_02595	SPF544_02607	SPF581_01989	SPF597_02435	SPF599_02348	SPF600_02679	SPF601_02293	SPF629_02546	SPF630_02619	SPF631_02674	SPF633_02546	SPF634_02515	SPF635_02505	SPF636_02780	SPF637_02546	SPF638_01166	SPF639_02435	SPF640_02366	SPF641_02547	SPF642_02673	SPF643_02675	SPF644_02256	SPF645_02406	SPF646_02240	SPF647_02674	SPF648_02626	SPF649_02677	SPF650_02549	SPF651_02557	SPF652_02315	SPF653_02348	SPF654_02403	SPF655_02486	SPF656_02556	SPF657_02548	SPF658_02789	SPF659_02674	SPF660_02629	SPF661_02021	SPF664_02672	SPF665_02676	SPF666_02564	SPF938_02611	SPF939_02481	SPF940_02691	SPF941_02560	SPF942_02690
group_1439		hypothetical protein	M34295_02559	SPF544_02571	SPF581_01952	SPF597_02398	SPF599_02384	SPF600_02641	SPF601_02256	SPF629_02583	SPF630_02582	SPF631_02637	SPF633_02583	SPF634_02552	SPF635_02541	SPF636_02579	SPF637_02582	SPF638_01202	SPF639_02471	SPF640_02330	SPF641_02583	SPF642_02637	SPF643_02639	SPF644_02220	SPF645_02370	SPF646_02276	SPF647_02638	SPF648_02662	SPF649_02641	SPF650_02585	SPF651_02521	SPF652_02351	SPF653_02384	SPF654_02367	SPF655_02522	SPF656_02520	SPF657_02584	SPF658_02825	SPF659_02638	SPF660_02665	SPF661_01985	SPF664_02636	SPF665_02639	SPF666_02527	SPF938_02575	SPF939_02517	SPF940_02654	SPF941_02597	SPF942_02653
group_1438		Formate dehydrogenase	M34295_02587	SPF544_02599	SPF581_01981	SPF597_02427	SPF599_02356	SPF600_02671	SPF601_02285	SPF629_02554	SPF630_02611	SPF631_02666	SPF633_02554	SPF634_02523	SPF635_02513	SPF636_02772	SPF637_02554	SPF638_01174	SPF639_02443	SPF640_02358	SPF641_02555	SPF642_02665	SPF643_02667	SPF644_02248	SPF645_02398	SPF646_02248	SPF647_02666	SPF648_02634	SPF649_02669	SPF650_02557	SPF651_02549	SPF652_02323	SPF653_02356	SPF654_02395	SPF655_02494	SPF656_02548	SPF657_02556	SPF658_02797	SPF659_02666	SPF660_02637	SPF661_02013	SPF664_02664	SPF665_02668	SPF666_02556	SPF938_02603	SPF939_02489	SPF940_02683	SPF941_02568	SPF942_02682
lagD	lagD	Lactococcin-G-processing and transport ATP-binding protein LagD	M34295_02529	SPF544_02541	SPF581_01922	SPF597_02368	SPF599_02414	SPF600_02611	SPF601_02226	SPF629_02613	SPF630_02551	SPF631_02607	SPF633_02613	SPF634_02582	SPF635_02571	SPF636_02609	SPF637_02612	SPF638_01232	SPF639_02501	SPF640_02300	SPF641_02613	SPF642_02607	SPF643_02609	SPF644_02190	SPF645_02340	SPF646_02306	SPF647_02608	SPF648_02760	SPF649_02611	SPF650_02615	SPF651_02491	SPF652_02381	SPF653_02414	SPF654_02337	SPF655_02552	SPF656_02490	SPF657_02614	SPF658_02222	SPF659_02608	SPF660_02695	SPF661_01955	SPF664_02759	SPF665_02609	SPF666_02496	SPF938_02545	SPF939_02547	SPF940_02624	SPF941_02627	SPF942_02623
rbsC	rbsC	Ribose import permease protein RbsC	M34295_02495	SPF544_02507	SPF581_01888	SPF597_02334	SPF599_02448	SPF600_02577	SPF601_02192	SPF629_02647	SPF630_02517	SPF631_02573	SPF633_02647	SPF634_02616	SPF635_02605	SPF636_02708	SPF637_02646	SPF638_01266	SPF639_02536	SPF640_02266	SPF641_02648	SPF642_02573	SPF643_02575	SPF644_02156	SPF645_02306	SPF646_02341	SPF647_02574	SPF648_02726	SPF649_02577	SPF650_02649	SPF651_02457	SPF652_02415	SPF653_02448	SPF654_02303	SPF655_02586	SPF656_02456	SPF657_02648	SPF658_02188	SPF659_02574	SPF660_02729	SPF661_01920	SPF664_02725	SPF665_02575	SPF666_02462	SPF938_02511	SPF939_02581	SPF940_02590	SPF941_02661	SPF942_02589
mdlC	mdlC	Benzoylformate decarboxylase	M34295_02538	SPF544_02550	SPF581_01931	SPF597_02377	SPF599_02405	SPF600_02620	SPF601_02235	SPF629_02604	SPF630_02561	SPF631_02616	SPF633_02604	SPF634_02573	SPF635_02562	SPF636_02600	SPF637_02603	SPF638_01223	SPF639_02492	SPF640_02309	SPF641_02604	SPF642_02616	SPF643_02618	SPF644_02199	SPF645_02349	SPF646_02297	SPF647_02617	SPF648_02683	SPF649_02620	SPF650_02606	SPF651_02500	SPF652_02372	SPF653_02405	SPF654_02346	SPF655_02543	SPF656_02499	SPF657_02605	SPF658_02231	SPF659_02617	SPF660_02686	SPF661_01964	SPF664_02615	SPF665_02618	SPF666_02506	SPF938_02554	SPF939_02538	SPF940_02633	SPF941_02618	SPF942_02632
mdtL_3	mdtL_3	Multidrug resistance protein MdtL	M34295_02577	SPF544_02589	SPF581_01970	SPF597_02416	SPF599_02366	SPF600_02659	SPF601_02274	SPF629_02565	SPF630_02600	SPF631_02655	SPF633_02565	SPF634_02534	SPF635_02523	SPF636_02761	SPF637_02564	SPF638_01184	SPF639_02453	SPF640_02348	SPF641_02565	SPF642_02655	SPF643_02657	SPF644_02238	SPF645_02388	SPF646_02258	SPF647_02656	SPF648_02644	SPF649_02659	SPF650_02567	SPF651_02539	SPF652_02333	SPF653_02366	SPF654_02385	SPF655_02504	SPF656_02538	SPF657_02566	SPF658_02807	SPF659_02656	SPF660_02647	SPF661_02003	SPF664_02654	SPF665_02657	SPF666_02545	SPF938_02593	SPF939_02499	SPF940_02672	SPF941_02579	SPF942_02671
group_1437		hypothetical protein	M34295_02583	SPF544_02595	SPF581_01977	SPF597_02422;SPF597_02423	SPF599_02360	SPF600_02667;SPF600_02666	SPF601_02280;SPF601_02281	SPF629_02558;SPF629_02559	SPF630_02606;SPF630_02607	SPF631_02661;SPF631_02662	SPF633_02558;SPF633_02559	SPF634_02527;SPF634_02528	SPF635_02517	SPF636_02768	SPF637_02558	SPF638_01178	SPF639_02447	SPF640_02354	SPF641_02559	SPF642_02661	SPF643_02663	SPF644_02244	SPF645_02394	SPF646_02252	SPF647_02662	SPF648_02638	SPF649_02665	SPF650_02561	SPF651_02545	SPF652_02327	SPF653_02360	SPF654_02391	SPF655_02498	SPF656_02544	SPF657_02560	SPF658_02801	SPF659_02662	SPF660_02641	SPF661_02009	SPF664_02660	SPF665_02663;SPF665_02664	SPF666_02551;SPF666_02552	SPF938_02599	SPF939_02493	SPF940_02678;SPF940_02679	SPF941_02573;SPF941_02572	SPF942_02678;SPF942_02677
group_1436		hypothetical protein	M34295_02526	SPF544_02538	SPF581_01919	SPF597_02365	SPF599_02417	SPF600_02608	SPF601_02223	SPF629_02616	SPF630_02548	SPF631_02604	SPF633_02616	SPF634_02585	SPF635_02574	SPF636_02612	SPF637_02615	SPF638_01235	SPF639_02505;SPF639_02504	SPF640_02297	SPF641_02616	SPF642_02604	SPF643_02606	SPF644_02187	SPF645_02337	SPF646_02309	SPF647_02605	SPF648_02757	SPF649_02608	SPF650_02618	SPF651_02488	SPF652_02384	SPF653_02417	SPF654_02334	SPF655_02555	SPF656_02487	SPF657_02617	SPF658_02219	SPF659_02605	SPF660_02698	SPF661_01952	SPF664_02756	SPF665_02606	SPF666_02493	SPF938_02542	SPF939_02550	SPF940_02621	SPF941_02630	SPF942_02620
phrB_1~~~phrB_2~~~phrB	phrB_1;phrB_2;phrB	(6-4) photolyase	M34295_02512	SPF544_02524	SPF581_01905	SPF597_02351	SPF599_02431	SPF600_02594	SPF601_02209	SPF629_02630	SPF630_02534	SPF631_02590	SPF633_02630	SPF634_02599	SPF635_02588	SPF636_02626	SPF637_02629	SPF638_01249	SPF639_02519	SPF640_02283	SPF641_02631;SPF641_02630	SPF642_02590	SPF643_02592	SPF644_02173	SPF645_02323	SPF646_02324;SPF646_02323	SPF647_02591	SPF648_02743	SPF649_02594	SPF650_02632	SPF651_02474	SPF652_02398	SPF653_02431	SPF654_02320	SPF655_02569	SPF656_02473	SPF657_02631	SPF658_02205	SPF659_02591	SPF660_02712	SPF661_01938;SPF661_01937	SPF664_02742	SPF665_02592	SPF666_02479	SPF938_02528	SPF939_02564	SPF940_02607	SPF941_02644	SPF942_02606
group_1435		hypothetical protein	M34295_02596	SPF544_02608	SPF581_01990	SPF597_02436	SPF599_02347	SPF600_02680	SPF601_02294	SPF629_02545	SPF630_02620	SPF631_02675	SPF633_02545	SPF634_02514	SPF635_02504	SPF636_02781	SPF637_02545	SPF638_01165	SPF639_02434	SPF640_02367	SPF641_02546	SPF642_02674	SPF643_02676	SPF644_02257	SPF645_02407	SPF646_02239	SPF647_02675	SPF648_02625	SPF649_02678	SPF650_02548	SPF651_02558	SPF652_02314	SPF653_02347	SPF654_02404	SPF655_02485	SPF656_02557	SPF657_02547	SPF658_02788	SPF659_02675	SPF660_02628	SPF661_02022	SPF664_02673	SPF665_02677	SPF666_02565	SPF938_02612	SPF939_02480	SPF940_02692	SPF941_02559	SPF942_02691
group_1434		hypothetical protein	M34295_02457	SPF544_02469	SPF581_01850	SPF597_02296	SPF599_02486	SPF600_02539	SPF601_02154	SPF629_02685	SPF630_02479	SPF631_02535	SPF633_02685	SPF634_02654	SPF635_02643	SPF636_02746	SPF637_02684	SPF638_02886	SPF639_02574	SPF640_02228	SPF641_02686	SPF642_02535	SPF643_02537	SPF644_02118	SPF645_02268	SPF646_02379	SPF647_02536	SPF648_02688	SPF649_02539	SPF650_02687	SPF651_02419	SPF652_02453	SPF653_02486	SPF654_02265	SPF655_02624	SPF656_02418	SPF657_02686	SPF658_02150	SPF659_02536	SPF660_02767	SPF661_01882	SPF664_02687	SPF665_02537	SPF666_02424	SPF938_02473	SPF939_02619	SPF940_02552	SPF941_02699	SPF942_02551
group_1433		hypothetical protein	M34295_02509	SPF544_02521	SPF581_01902	SPF597_02348	SPF599_02434	SPF600_02591	SPF601_02206	SPF629_02633	SPF630_02531	SPF631_02587	SPF633_02633	SPF634_02602	SPF635_02591	13_refound_78	SPF637_02632	SPF638_01252	SPF639_02522	SPF640_02280	SPF641_02634	SPF642_02587	SPF643_02589	SPF644_02170	SPF645_02320	SPF646_02327	SPF647_02588	SPF648_02740	SPF649_02591	SPF650_02635	SPF651_02471	SPF652_02401	SPF653_02434	SPF654_02317	SPF655_02572	SPF656_02470	SPF657_02634	SPF658_02202	SPF659_02588	SPF660_02715	SPF661_01934	SPF664_02739	SPF665_02589	SPF666_02476	SPF938_02525	SPF939_02567	SPF940_02604	SPF941_02647	SPF942_02603
frcA	frcA	Fructose import ATP-binding protein FrcA	M34295_02494	SPF544_02506	SPF581_01887	SPF597_02333	SPF599_02449	SPF600_02576	SPF601_02191	SPF629_02648	SPF630_02516	SPF631_02572	SPF633_02648	SPF634_02617	SPF635_02606	SPF636_02709	SPF637_02647	SPF638_01267	SPF639_02537	SPF640_02265	SPF641_02649	SPF642_02572	SPF643_02574	SPF644_02155	SPF645_02305	SPF646_02342	SPF647_02573	SPF648_02725	SPF649_02576	SPF650_02650	SPF651_02456	SPF652_02416	SPF653_02449	SPF654_02302	SPF655_02587	SPF656_02455	SPF657_02649	SPF658_02187	SPF659_02573	SPF660_02730	SPF661_01919	SPF664_02724	SPF665_02574	SPF666_02461	SPF938_02510	SPF939_02582	SPF940_02589	SPF941_02662	SPF942_02588
group_1432		hypothetical protein	M34295_02552	SPF544_02564	SPF581_01945	SPF597_02391	SPF599_02391	SPF600_02634	SPF601_02249	SPF629_02590	SPF630_02575	SPF631_02630	SPF633_02590	SPF634_02559	SPF635_02548	SPF636_02586	SPF637_02589	SPF638_01209	SPF639_02478	SPF640_02323	SPF641_02590	SPF642_02630	SPF643_02632	SPF644_02213	SPF645_02363	SPF646_02283	SPF647_02631	SPF648_02669	SPF649_02634	SPF650_02592	SPF651_02514	SPF652_02358	SPF653_02391	SPF654_02360	SPF655_02529	SPF656_02513	SPF657_02591	SPF658_02832	SPF659_02631	SPF660_02672	SPF661_01978	SPF664_02629	SPF665_02632	SPF666_02520	SPF938_02568	SPF939_02524	SPF940_02647	SPF941_02604	SPF942_02646
ddaF	ddaF	Dapdiamide A synthase	M34295_02487	SPF544_02499	SPF581_01880	SPF597_02326	SPF599_02456	SPF600_02569	SPF601_02184	SPF629_02655	SPF630_02509	SPF631_02565	SPF633_02655	SPF634_02624	SPF635_02613	SPF636_02716	SPF637_02654	SPF638_01274	SPF639_02544	SPF640_02258	SPF641_02656	SPF642_02565	SPF643_02567	SPF644_02148	SPF645_02298	SPF646_02349	SPF647_02566	SPF648_02718	SPF649_02569	SPF650_02657	SPF651_02449	SPF652_02423	SPF653_02456	SPF654_02295	SPF655_02594	SPF656_02448	SPF657_02656	SPF658_02180	SPF659_02566	SPF660_02737	SPF661_01912	SPF664_02717	SPF665_02567	SPF666_02454	SPF938_02503	SPF939_02589	SPF940_02582	SPF941_02669	SPF942_02581
group_1431		hypothetical protein	M34295_02499	SPF544_02511	SPF581_01892	SPF597_02338	SPF599_02444	SPF600_02581	SPF601_02196	SPF629_02643	SPF630_02521	SPF631_02577	SPF633_02643	SPF634_02612	SPF635_02601	SPF636_02704	SPF637_02642	SPF638_01262	SPF639_02532	SPF640_02270	SPF641_02644	SPF642_02577	SPF643_02579	SPF644_02160	SPF645_02310	SPF646_02337	SPF647_02578	SPF648_02730	SPF649_02581	SPF650_02645	SPF651_02461	SPF652_02411	SPF653_02444	SPF654_02307	SPF655_02582	SPF656_02460	SPF657_02644	SPF658_02192	SPF659_02578	SPF660_02725	SPF661_01924	SPF664_02729	SPF665_02579	SPF666_02466	SPF938_02515	SPF939_02577	SPF940_02594	SPF941_02657	SPF942_02593
group_1430		hypothetical protein	M34295_02478	SPF544_02490	SPF581_01871	SPF597_02317	SPF599_02465	SPF600_02560	SPF601_02175	SPF629_02664	SPF630_02500	SPF631_02556	SPF633_02664	SPF634_02633	SPF635_02622	SPF636_02725	SPF637_02663	SPF638_02865	SPF639_02553	SPF640_02249	SPF641_02665	SPF642_02556	SPF643_02558	SPF644_02139	SPF645_02289	SPF646_02358	SPF647_02557	SPF648_02709	SPF649_02560	SPF650_02666	SPF651_02440	SPF652_02432	SPF653_02465	SPF654_02286	SPF655_02603	SPF656_02439	SPF657_02665	SPF658_02171	SPF659_02557	SPF660_02746	SPF661_01903	SPF664_02708	SPF665_02558	SPF666_02445	SPF938_02494	SPF939_02598	SPF940_02573	SPF941_02678	SPF942_02572
group_1429		hypothetical protein	M34295_02465	SPF544_02477	SPF581_01858	SPF597_02304	SPF599_02478	SPF600_02547	SPF601_02162	SPF629_02677	SPF630_02487	SPF631_02543	SPF633_02677	SPF634_02646	SPF635_02635	SPF636_02738	SPF637_02676	SPF638_02878	SPF639_02566	SPF640_02236	SPF641_02678	SPF642_02543	SPF643_02545	SPF644_02126	SPF645_02276	SPF646_02371	SPF647_02544	SPF648_02696	SPF649_02547	SPF650_02679	SPF651_02427	SPF652_02445	SPF653_02478	SPF654_02273	SPF655_02616	SPF656_02426	SPF657_02678	SPF658_02158	SPF659_02544	SPF660_02759	SPF661_01890	SPF664_02695	SPF665_02545	SPF666_02432	SPF938_02481	SPF939_02611	SPF940_02560	SPF941_02691	SPF942_02559
yfgD	yfgD	putative protein YfgD	M34295_02553	SPF544_02565	SPF581_01946	SPF597_02392	SPF599_02390	SPF600_02635	SPF601_02250	SPF629_02589	SPF630_02576	SPF631_02631	SPF633_02589	SPF634_02558	SPF635_02547	SPF636_02585	SPF637_02588	SPF638_01208	SPF639_02477	SPF640_02324	SPF641_02589	SPF642_02631	SPF643_02633	SPF644_02214	SPF645_02364	SPF646_02282	SPF647_02632	SPF648_02668	SPF649_02635	SPF650_02591	SPF651_02515	SPF652_02357	SPF653_02390	SPF654_02361	SPF655_02528	SPF656_02514	SPF657_02590	SPF658_02831	SPF659_02632	SPF660_02671	SPF661_01979	SPF664_02630	SPF665_02633	SPF666_02521	SPF938_02569	SPF939_02523	SPF940_02648	SPF941_02603	SPF942_02647
rhlE	rhlE	ATP-dependent RNA helicase RhlE	M34295_02555	SPF544_02567	SPF581_01948	SPF597_02394	SPF599_02388	SPF600_02637	SPF601_02252	SPF629_02587	SPF630_02578	SPF631_02633	SPF633_02587	SPF634_02556	SPF635_02545	SPF636_02583	SPF637_02586	SPF638_01206	SPF639_02475	SPF640_02326	SPF641_02587	SPF642_02633	SPF643_02635	SPF644_02216	SPF645_02366	SPF646_02280	SPF647_02634	SPF648_02666	SPF649_02637	SPF650_02589	SPF651_02517	SPF652_02355	SPF653_02388	SPF654_02363	SPF655_02526	SPF656_02516	SPF657_02588	SPF658_02829	SPF659_02634	SPF660_02669	SPF661_01981	SPF664_02632	SPF665_02635	SPF666_02523	SPF938_02571	SPF939_02521	SPF940_02650	SPF941_02601	SPF942_02649
group_1428		hypothetical protein	M34295_02606	SPF544_02618	SPF581_02000	SPF597_02446	SPF599_02337	SPF600_02690	SPF601_02304	SPF629_02535	SPF630_02630	SPF631_02685	SPF633_02535	SPF634_02504	SPF635_02494	SPF636_02791	SPF637_02535	SPF638_01155	SPF639_02424	SPF640_02377	SPF641_02536	SPF642_02684	SPF643_02686	SPF644_02267	SPF645_02417	SPF646_02229	SPF647_02685	SPF648_02615	SPF649_02688	SPF650_02538	SPF651_02568	SPF652_02304	SPF653_02337	SPF654_02414	SPF655_02475	SPF656_02567	SPF657_02537	SPF658_02778	SPF659_02685	SPF660_02618	SPF661_02032	SPF664_02683	SPF665_02687	SPF666_02575	SPF938_02622	SPF939_02470	SPF940_02702	SPF941_02549	SPF942_02701
group_1427		hypothetical protein	M34295_02454	SPF544_02466	SPF581_01847	SPF597_02293	SPF599_02489	SPF600_02536	SPF601_02151	SPF629_02688	SPF630_02476	SPF631_02532	SPF633_02688	SPF634_02657	SPF635_02646	SPF636_02749	SPF637_02687	SPF638_02889	SPF639_02577	SPF640_02225	SPF641_02689	SPF642_02532	SPF643_02534	SPF644_02115	SPF645_02265	SPF646_02382	SPF647_02533	SPF648_02685	SPF649_02536	SPF650_02690	SPF651_02416	SPF652_02456	SPF653_02489	SPF654_02262	SPF655_02627	SPF656_02415	SPF657_02689	SPF658_02147	SPF659_02533	SPF660_02770	SPF661_01879	SPF664_02684	SPF665_02534	SPF666_02421	SPF938_02470	SPF939_02622	SPF940_02549	SPF941_02702	SPF942_02548
group_1426		hypothetical protein	M34295_02525	SPF544_02537	SPF581_01918	SPF597_02364	SPF599_02418	SPF600_02607	SPF601_02222	SPF629_02617	SPF630_02547	SPF631_02603	SPF633_02617	SPF634_02586	SPF635_02575	SPF636_02613	SPF637_02616	SPF638_01236	SPF639_02506	SPF640_02296	SPF641_02617	SPF642_02603	SPF643_02605	SPF644_02186	SPF645_02336	SPF646_02310	SPF647_02604	SPF648_02756	SPF649_02607	SPF650_02619	SPF651_02487	SPF652_02385	SPF653_02418	SPF654_02333	SPF655_02556	SPF656_02486	SPF657_02618	SPF658_02218	SPF659_02604	SPF660_02699	SPF661_01951	SPF664_02755	SPF665_02605	SPF666_02492	SPF938_02541	SPF939_02551	SPF940_02620	SPF941_02631	SPF942_02619
group_1425		hypothetical protein	M34295_02503	SPF544_02515	SPF581_01896	SPF597_02342	SPF599_02440	SPF600_02585	SPF601_02200	SPF629_02639	SPF630_02525	SPF631_02581	SPF633_02639	SPF634_02608	SPF635_02597	SPF636_02700	SPF637_02638	SPF638_01258	SPF639_02528	SPF640_02274	SPF641_02640	SPF642_02581	SPF643_02583	SPF644_02164	SPF645_02314	SPF646_02333	SPF647_02582	SPF648_02734	SPF649_02585	SPF650_02641	SPF651_02465	SPF652_02407	SPF653_02440	SPF654_02311	SPF655_02578	SPF656_02464	SPF657_02640	SPF658_02196	SPF659_02582	SPF660_02721	SPF661_01928	SPF664_02733	SPF665_02583	SPF666_02470	SPF938_02519	SPF939_02573	SPF940_02598	SPF941_02653	SPF942_02597
group_1424		hypothetical protein	M34295_02479	SPF544_02491	SPF581_01872	SPF597_02318	SPF599_02464	SPF600_02561	SPF601_02176	SPF629_02663	SPF630_02501	SPF631_02557	SPF633_02663	SPF634_02632	SPF635_02621	SPF636_02724	SPF637_02662	SPF638_02864	SPF639_02552	SPF640_02250	SPF641_02664	SPF642_02557	SPF643_02559	SPF644_02140	SPF645_02290	SPF646_02357	SPF647_02558	SPF648_02710	SPF649_02561	SPF650_02665	SPF651_02441	SPF652_02431	SPF653_02464	SPF654_02287	SPF655_02602	SPF656_02440	SPF657_02664	SPF658_02172	SPF659_02558	SPF660_02745	SPF661_01904	SPF664_02709	SPF665_02559	SPF666_02446	SPF938_02495	SPF939_02597	SPF940_02574	SPF941_02677	SPF942_02573
pdxA	pdxA	4-hydroxythreonine-4-phosphate dehydrogenase	M34295_02604	SPF544_02616	SPF581_01998	SPF597_02444	SPF599_02339	SPF600_02688	SPF601_02302	SPF629_02537	SPF630_02628	SPF631_02683	SPF633_02537	SPF634_02506	SPF635_02496	SPF636_02789	SPF637_02537	SPF638_01157	SPF639_02426	SPF640_02375	SPF641_02538	SPF642_02682	SPF643_02684	SPF644_02265	SPF645_02415	SPF646_02231	SPF647_02683	SPF648_02617	SPF649_02686	SPF650_02540	SPF651_02566	SPF652_02306	SPF653_02339	SPF654_02412	SPF655_02477	SPF656_02565	SPF657_02539	SPF658_02780	SPF659_02683	SPF660_02620	SPF661_02030	SPF664_02681	SPF665_02685	SPF666_02573	SPF938_02620	SPF939_02472	SPF940_02700	SPF941_02551	SPF942_02699
COQ3_2	COQ3_2	Ubiquinone biosynthesis O-methyltransferase mitochondrial	M34295_02488	SPF544_02500	SPF581_01881	SPF597_02327	SPF599_02455	SPF600_02570	SPF601_02185	SPF629_02654	SPF630_02510	SPF631_02566	SPF633_02654	SPF634_02623	SPF635_02612	SPF636_02715	SPF637_02653	SPF638_01273	SPF639_02543	SPF640_02259	SPF641_02655	SPF642_02566	SPF643_02568	SPF644_02149	SPF645_02299	SPF646_02348	SPF647_02567	SPF648_02719	SPF649_02570	SPF650_02656	SPF651_02450	SPF652_02422	SPF653_02455	SPF654_02296	SPF655_02593	SPF656_02449	SPF657_02655	SPF658_02181	SPF659_02567	SPF660_02736	SPF661_01913	SPF664_02718	SPF665_02568	SPF666_02455	SPF938_02504	SPF939_02588	SPF940_02583	SPF941_02668	SPF942_02582
group_1423		hypothetical protein	M34295_02579	SPF544_02591	SPF581_01973;SPF581_01972	SPF597_02418	SPF599_02364	SPF600_02662;SPF600_02661	SPF601_02276	SPF629_02563	SPF630_02602	SPF631_02657	SPF633_02563	SPF634_02532	SPF635_02521	SPF636_02763	SPF637_02562	SPF638_01182	SPF639_02451	SPF640_02350	SPF641_02563	SPF642_02657	SPF643_02659	SPF644_02240	SPF645_02390	SPF646_02256	SPF647_02658	SPF648_02642	SPF649_02661	SPF650_02565	SPF651_02541	SPF652_02331	SPF653_02364	SPF654_02387	SPF655_02502	SPF656_02540	SPF657_02564	SPF658_02805	SPF659_02658	SPF660_02645	SPF661_02005	SPF664_02656	SPF665_02659	SPF666_02547	SPF938_02595	SPF939_02497	SPF940_02674	SPF941_02577	SPF942_02673
pdeC	pdeC;	putative cyclic di-GMP phosphodiesterase PdeC;hypothetical protein	M34295_02467	SPF544_02479	SPF581_01860	SPF597_02306	SPF599_02476	SPF600_02549	SPF601_02164	SPF629_02675	SPF630_02489	SPF631_02545	SPF633_02675	SPF634_02644	SPF635_02633	SPF636_02736	SPF637_02674	SPF638_02876	SPF639_02564	SPF640_02238	SPF641_02676	SPF642_02545	SPF643_02547	SPF644_02128	SPF645_02278	SPF646_02369	SPF647_02546	SPF648_02698	SPF649_02549	SPF650_02677	SPF651_02429	SPF652_02443	SPF653_02476	SPF654_02275	SPF655_02614	SPF656_02428	SPF657_02676	SPF658_02160	SPF659_02546	SPF660_02757	SPF661_01892	SPF664_02697	SPF665_02547	SPF666_02434	SPF938_02483	SPF939_02609	SPF940_02562	SPF941_02689	SPF942_02561
amgK	amgK	N-acetylmuramate/N-acetylglucosamine kinase	M34295_02601	SPF544_02613	SPF581_01995	SPF597_02441	SPF599_02342	SPF600_02685	SPF601_02299	SPF629_02540	SPF630_02625	SPF631_02680	SPF633_02540	SPF634_02509	SPF635_02499	SPF636_02786	SPF637_02540	SPF638_01160	SPF639_02429	SPF640_02372	SPF641_02541	SPF642_02679	SPF643_02681	SPF644_02262	SPF645_02412	SPF646_02234	SPF647_02680	SPF648_02620	SPF649_02683	SPF650_02543	SPF651_02563	SPF652_02309	SPF653_02342	SPF654_02409	SPF655_02480	SPF656_02562	SPF657_02542	SPF658_02783	SPF659_02680	SPF660_02623	SPF661_02027	SPF664_02678	SPF665_02682	SPF666_02570	SPF938_02617	SPF939_02475	SPF940_02697	SPF941_02554	SPF942_02696
group_1422		hypothetical protein	M34295_02471	SPF544_02483	SPF581_01864	SPF597_02310	SPF599_02472	SPF600_02553	SPF601_02168	SPF629_02671	SPF630_02493	SPF631_02549	SPF633_02671	SPF634_02640	SPF635_02629	SPF636_02732	SPF637_02670	SPF638_02872	SPF639_02560	SPF640_02242	SPF641_02672	SPF642_02549	SPF643_02551	SPF644_02132	SPF645_02282	SPF646_02365	SPF647_02550	SPF648_02702	SPF649_02553	SPF650_02673	SPF651_02433	SPF652_02439	SPF653_02472	SPF654_02279	SPF655_02610	SPF656_02432	SPF657_02672	SPF658_02164	SPF659_02550	SPF660_02753	SPF661_01896	SPF664_02701	SPF665_02551	SPF666_02438	SPF938_02487	SPF939_02605	SPF940_02566	SPF941_02685	SPF942_02565
epmB	epmB	L-lysine 23-aminomutase	M34295_02593	SPF544_02605	SPF581_01987	SPF597_02433	SPF599_02350	SPF600_02677	SPF601_02291	SPF629_02548	SPF630_02617	SPF631_02672	SPF633_02548	SPF634_02517	SPF635_02507	SPF636_02778	SPF637_02548	SPF638_01168	SPF639_02437	SPF640_02364	SPF641_02549	SPF642_02671	SPF643_02673	SPF644_02254	SPF645_02404	SPF646_02242	SPF647_02672	SPF648_02628	SPF649_02675	SPF650_02551	SPF651_02555	SPF652_02317	SPF653_02350	SPF654_02401	SPF655_02488	SPF656_02554	SPF657_02550	SPF658_02791	SPF659_02672	SPF660_02631	SPF661_02019	SPF664_02670	SPF665_02674	SPF666_02562	SPF938_02609	SPF939_02483	SPF940_02689	SPF941_02562	SPF942_02688
zntB	zntB	Zinc transport protein ZntB	M34295_02571	SPF544_02583	SPF581_01964	SPF597_02410	SPF599_02372	SPF600_02653	SPF601_02268	SPF629_02571	SPF630_02594	SPF631_02649	SPF633_02571	SPF634_02540	SPF635_02529	SPF636_02755	SPF637_02570	SPF638_01190	SPF639_02459	SPF640_02342	SPF641_02571	SPF642_02649	SPF643_02651	SPF644_02232	SPF645_02382	SPF646_02264	SPF647_02650	SPF648_02650	SPF649_02653	SPF650_02573	SPF651_02533	SPF652_02339	SPF653_02372	SPF654_02379	SPF655_02510	SPF656_02532	SPF657_02572	SPF658_02813	SPF659_02650	SPF660_02653	SPF661_01997	SPF664_02648	SPF665_02651	SPF666_02539	SPF938_02587	SPF939_02505	SPF940_02666	SPF941_02585	SPF942_02665
map_2	map_2	Methionine aminopeptidase	M34295_02468	SPF544_02480	SPF581_01861	SPF597_02307	SPF599_02475	SPF600_02550	SPF601_02165	SPF629_02674	SPF630_02490	SPF631_02546	SPF633_02674	SPF634_02643	SPF635_02632	SPF636_02735	SPF637_02673	SPF638_02875	SPF639_02563	SPF640_02239	SPF641_02675	SPF642_02546	SPF643_02548	SPF644_02129	SPF645_02279	SPF646_02368	SPF647_02547	SPF648_02699	SPF649_02550	SPF650_02676	SPF651_02430	SPF652_02442	SPF653_02475	SPF654_02276	SPF655_02613	SPF656_02429	SPF657_02675	SPF658_02161	SPF659_02547	SPF660_02756	SPF661_01893	SPF664_02698	SPF665_02548	SPF666_02435	SPF938_02484	SPF939_02608	SPF940_02563	SPF941_02688	SPF942_02562
group_1421		hypothetical protein	M34295_02551	SPF544_02563	SPF581_01944	SPF597_02390	SPF599_02392	SPF600_02633	SPF601_02248	SPF629_02591	SPF630_02574	SPF631_02629	SPF633_02591	SPF634_02560	SPF635_02549	SPF636_02587	SPF637_02590	SPF638_01210	SPF639_02479	SPF640_02322	SPF641_02591	SPF642_02629	SPF643_02631	SPF644_02212	SPF645_02362	SPF646_02284	SPF647_02630	SPF648_02670	SPF649_02633	SPF650_02593	SPF651_02513	SPF652_02359	SPF653_02392	SPF654_02359	SPF655_02530	SPF656_02512	SPF657_02592	SPF658_02833	SPF659_02630	SPF660_02673	SPF661_01977	SPF664_02628	SPF665_02631	SPF666_02519	SPF938_02567	SPF939_02525	SPF940_02646	SPF941_02605	SPF942_02645
group_1420		hypothetical protein	M34295_02531	SPF544_02543	SPF581_01924	SPF597_02370	SPF599_02412	SPF600_02613	SPF601_02228	SPF629_02611	SPF630_02554;SPF630_02553	SPF631_02609	SPF633_02611	SPF634_02580	SPF635_02569	SPF636_02607	SPF637_02610	SPF638_01230	SPF639_02499	SPF640_02302	SPF641_02611	SPF642_02609	SPF643_02611	SPF644_02192	SPF645_02342	SPF646_02304	SPF647_02610	SPF648_02762	SPF649_02613	SPF650_02613	SPF651_02493	SPF652_02379	SPF653_02412	SPF654_02339	SPF655_02550	SPF656_02492	SPF657_02612	SPF658_02224	SPF659_02610	SPF660_02693	SPF661_01957	SPF664_02761	SPF665_02611	SPF666_02499;SPF666_02498	SPF938_02547	SPF939_02545	SPF940_02626	SPF941_02625	SPF942_02625
group_1419		hypothetical protein	M34295_02530	SPF544_02542	SPF581_01923	SPF597_02369	SPF599_02413	SPF600_02612	SPF601_02227	SPF629_02612	SPF630_02552	SPF631_02608	SPF633_02612	SPF634_02581	SPF635_02570	SPF636_02608	SPF637_02611	SPF638_01231	SPF639_02500	SPF640_02301	SPF641_02612	SPF642_02608	SPF643_02610	SPF644_02191	SPF645_02341	SPF646_02305	SPF647_02609	SPF648_02761	SPF649_02612	SPF650_02614	SPF651_02492	SPF652_02380	SPF653_02413	SPF654_02338	SPF655_02551	SPF656_02491	SPF657_02613	SPF658_02223	SPF659_02609	SPF660_02694	SPF661_01956	SPF664_02760	SPF665_02610	SPF666_02497	SPF938_02546	SPF939_02546	SPF940_02625	SPF941_02626	SPF942_02624
group_1418		hypothetical protein	M34295_02480	SPF544_02492	SPF581_01873	SPF597_02319	SPF599_02463	SPF600_02562	SPF601_02177	SPF629_02662	SPF630_02502	SPF631_02558	SPF633_02662	SPF634_02631	SPF635_02620	SPF636_02723	SPF637_02661	SPF638_02863	SPF639_02551	SPF640_02251	SPF641_02663	SPF642_02558	SPF643_02560	SPF644_02141	SPF645_02291	SPF646_02356	SPF647_02559	SPF648_02711	SPF649_02562	SPF650_02664	SPF651_02442	SPF652_02430	SPF653_02463	SPF654_02288	SPF655_02601	SPF656_02441	SPF657_02663	SPF658_02173	SPF659_02559	SPF660_02744	SPF661_01905	SPF664_02710	SPF665_02560	SPF666_02447	SPF938_02496	SPF939_02596	SPF940_02575	SPF941_02676	SPF942_02574
cydB_2	cydB_2	Cytochrome bd-I ubiquinol oxidase subunit 2	M34295_02507	SPF544_02519	SPF581_01900	SPF597_02346	SPF599_02436	SPF600_02589	SPF601_02204	SPF629_02635	SPF630_02529	SPF631_02585	SPF633_02635	SPF634_02604	SPF635_02593	SPF636_02696	SPF637_02634	SPF638_01254	SPF639_02524	SPF640_02278	SPF641_02636	SPF642_02585	SPF643_02587	SPF644_02168	SPF645_02318	SPF646_02329	SPF647_02586	SPF648_02738	SPF649_02589	SPF650_02637	SPF651_02469	SPF652_02403	SPF653_02436	SPF654_02315	SPF655_02574	SPF656_02468	SPF657_02636	SPF658_02200	SPF659_02586	SPF660_02717	SPF661_01932	SPF664_02737	SPF665_02587	SPF666_02474	SPF938_02523	SPF939_02569	SPF940_02602	SPF941_02649	SPF942_02601
efp	efp	Elongation factor P	M34295_02592	SPF544_02604	SPF581_01986	SPF597_02432	SPF599_02351	SPF600_02676	SPF601_02290	SPF629_02549	SPF630_02616	SPF631_02671	SPF633_02549	SPF634_02518	SPF635_02508	SPF636_02777	SPF637_02549	SPF638_01169	SPF639_02438	SPF640_02363	SPF641_02550	SPF642_02670	SPF643_02672	SPF644_02253	SPF645_02403	SPF646_02243	SPF647_02671	SPF648_02629	SPF649_02674	SPF650_02552	SPF651_02554	SPF652_02318	SPF653_02351	SPF654_02400	SPF655_02489	SPF656_02553	SPF657_02551	SPF658_02792	SPF659_02671	SPF660_02632	SPF661_02018	SPF664_02669	SPF665_02673	SPF666_02561	SPF938_02608	SPF939_02484	SPF940_02688	SPF941_02563	SPF942_02687
fixL~~~sasA_2	;fixL;sasA_2	hypothetical protein;Sensor protein FixL;Adaptive-response sensory-kinase SasA	M34295_02582	SPF544_02594	SPF581_01976	SPF597_02421	SPF599_02361	SPF600_02665	SPF601_02279	SPF629_02560	SPF630_02605	SPF631_02660	SPF633_02560	SPF634_02529	SPF635_02518	SPF636_02767;SPF636_02766	SPF637_02559	SPF638_01179	SPF639_02448	SPF640_02353	SPF641_02560	SPF642_02660	SPF643_02662	SPF644_02243	SPF645_02393	SPF646_02253	SPF647_02661	SPF648_02639	SPF649_02664	SPF650_02562	SPF651_02544	SPF652_02328	SPF653_02361	SPF654_02390	SPF655_02499	SPF656_02543	SPF657_02561	SPF658_02802	SPF659_02661	SPF660_02642	SPF661_02008	SPF664_02659	SPF665_02662	SPF666_02550	SPF938_02598	SPF939_02494	SPF940_02677	SPF941_02574	SPF942_02676
yveA_2	yveA_2	Aspartate-proton symporter	M34295_02533	SPF544_02545	SPF581_01926	SPF597_02372	SPF599_02410	SPF600_02615	SPF601_02230	SPF629_02609	SPF630_02556	SPF631_02611	SPF633_02609	SPF634_02578	SPF635_02567	SPF636_02605	SPF637_02608	SPF638_01228	SPF639_02497	SPF640_02304	SPF641_02609	SPF642_02611	SPF643_02613	SPF644_02194	SPF645_02344	SPF646_02302	SPF647_02612	SPF648_02764	SPF649_02615	SPF650_02611	SPF651_02495	SPF652_02377	SPF653_02410	SPF654_02341	SPF655_02548	SPF656_02494	SPF657_02610	SPF658_02226	SPF659_02612	SPF660_02691	SPF661_01959	SPF664_02763	SPF665_02613	SPF666_02501	SPF938_02549	SPF939_02543	SPF940_02628	SPF941_02623	SPF942_02627
group_1417		hypothetical protein	M34295_02567	SPF544_02579	SPF581_01960	SPF597_02406	SPF599_02376	SPF600_02649	SPF601_02264	SPF629_02575	SPF630_02590	SPF631_02645	SPF633_02575	SPF634_02544	SPF635_02533	SPF636_02751	SPF637_02574	SPF638_01194	SPF639_02463	SPF640_02338	SPF641_02575	SPF642_02645	SPF643_02647	SPF644_02228	SPF645_02378	SPF646_02268	SPF647_02646	SPF648_02654	SPF649_02649	SPF650_02577	SPF651_02529	SPF652_02343	SPF653_02376	SPF654_02375	SPF655_02514	SPF656_02528	SPF657_02576	SPF658_02817	SPF659_02646	SPF660_02657	SPF661_01993	SPF664_02644	SPF665_02647	SPF666_02535	SPF938_02583	SPF939_02509	SPF940_02662	SPF941_02589	SPF942_02661
group_1416		hypothetical protein	M34295_02564	SPF544_02576	SPF581_01957	SPF597_02403	SPF599_02379	SPF600_02646	SPF601_02261	SPF629_02578	SPF630_02587	SPF631_02642	SPF633_02578	SPF634_02547	SPF635_02536	SPF636_02574	SPF637_02577	SPF638_01197	SPF639_02466	SPF640_02335	SPF641_02578	SPF642_02642	SPF643_02644	SPF644_02225	SPF645_02375	SPF646_02271	SPF647_02643	SPF648_02657	SPF649_02646	SPF650_02580	SPF651_02526	SPF652_02346	SPF653_02379	SPF654_02372	SPF655_02517	SPF656_02525	SPF657_02579	SPF658_02820	SPF659_02643	SPF660_02660	SPF661_01990	SPF664_02641	SPF665_02644	SPF666_02532	SPF938_02580	SPF939_02512	SPF940_02659	SPF941_02592	SPF942_02658
emrA	emrA	Multidrug export protein EmrA	M34295_02562	SPF544_02574	SPF581_01955	SPF597_02401	SPF599_02381	SPF600_02644	SPF601_02259	SPF629_02580	SPF630_02585	SPF631_02640	SPF633_02580	SPF634_02549	SPF635_02538	SPF636_02576	SPF637_02579	SPF638_01199	SPF639_02468	SPF640_02333	SPF641_02580	SPF642_02640	SPF643_02642	SPF644_02223	SPF645_02373	SPF646_02273	SPF647_02641	SPF648_02659	SPF649_02644	SPF650_02582	SPF651_02524	SPF652_02348	SPF653_02381	SPF654_02370	SPF655_02519	SPF656_02523	SPF657_02581	SPF658_02822	SPF659_02641	SPF660_02662	SPF661_01988	SPF664_02639	SPF665_02642	SPF666_02530	SPF938_02578	SPF939_02514	SPF940_02657	SPF941_02594	SPF942_02656
group_1415		hypothetical protein	M34295_02502	SPF544_02514	SPF581_01895	SPF597_02341	SPF599_02441	SPF600_02584	SPF601_02199	SPF629_02640	SPF630_02524	SPF631_02580	SPF633_02640	SPF634_02609	SPF635_02598	SPF636_02701	SPF637_02639	SPF638_01259	SPF639_02529	SPF640_02273	SPF641_02641	SPF642_02580	SPF643_02582	SPF644_02163	SPF645_02313	SPF646_02334	SPF647_02581	SPF648_02733	SPF649_02584	SPF650_02642	SPF651_02464	SPF652_02408	SPF653_02441	SPF654_02310	SPF655_02579	SPF656_02463	SPF657_02641	SPF658_02195	SPF659_02581	SPF660_02722	SPF661_01927	SPF664_02732	SPF665_02582	SPF666_02469	SPF938_02518	SPF939_02574	SPF940_02597	SPF941_02654	SPF942_02596
group_1414		hypothetical protein	M34295_02500	SPF544_02512	SPF581_01893	SPF597_02339	SPF599_02443	SPF600_02582	SPF601_02197	SPF629_02642	SPF630_02522	SPF631_02578	SPF633_02642	SPF634_02611	SPF635_02600	SPF636_02703	SPF637_02641	SPF638_01261	SPF639_02531	SPF640_02271	SPF641_02643	SPF642_02578	SPF643_02580	SPF644_02161	SPF645_02311	SPF646_02336	SPF647_02579	SPF648_02731	SPF649_02582	SPF650_02644	SPF651_02462	SPF652_02410	SPF653_02443	SPF654_02308	SPF655_02581	SPF656_02461	SPF657_02643	SPF658_02193	SPF659_02579	SPF660_02724	SPF661_01925	SPF664_02730	SPF665_02580	SPF666_02467	SPF938_02516	SPF939_02576	SPF940_02595	SPF941_02656	SPF942_02594
group_1413		hypothetical protein	M34295_02510	SPF544_02522	SPF581_01903	SPF597_02349	SPF599_02433	SPF600_02592	SPF601_02207	SPF629_02632	SPF630_02532	SPF631_02588	SPF633_02632	SPF634_02601	SPF635_02590	SPF636_02628	SPF637_02631	SPF638_01251	SPF639_02521	SPF640_02281	SPF641_02633	SPF642_02588	SPF643_02590	SPF644_02171	SPF645_02321	SPF646_02326	SPF647_02589	SPF648_02741	SPF649_02592	SPF650_02634	SPF651_02472	SPF652_02400	SPF653_02433	SPF654_02318	SPF655_02571	SPF656_02471	SPF657_02633	SPF658_02203	SPF659_02589	SPF660_02714	SPF661_01935	SPF664_02740	SPF665_02590	SPF666_02477	SPF938_02526	SPF939_02566	SPF940_02605	SPF941_02646	SPF942_02604
ydfG	ydfG	NADP-dependent 3-hydroxy acid dehydrogenase YdfG	M34295_02590	SPF544_02602	SPF581_01984	SPF597_02430	SPF599_02353	SPF600_02674	SPF601_02288	SPF629_02551	SPF630_02614	SPF631_02669	SPF633_02551	SPF634_02520	SPF635_02510	SPF636_02775	SPF637_02551	SPF638_01171	SPF639_02440	SPF640_02361	SPF641_02552	SPF642_02668	SPF643_02670	SPF644_02251	SPF645_02401	SPF646_02245	SPF647_02669	SPF648_02631	SPF649_02672	SPF650_02554	SPF651_02552	SPF652_02320	SPF653_02353	SPF654_02398	SPF655_02491	SPF656_02551	SPF657_02553	SPF658_02794	SPF659_02669	SPF660_02634	SPF661_02016	SPF664_02667	SPF665_02671	SPF666_02559	SPF938_02606	SPF939_02486	SPF940_02686	SPF941_02565	SPF942_02685
group_1412		hypothetical protein	M34295_02545	SPF544_02557	SPF581_01938	SPF597_02384	SPF599_02398	SPF600_02627	SPF601_02242	SPF629_02597	SPF630_02568	SPF631_02623	SPF633_02597	SPF634_02566	SPF635_02555	SPF636_02593	SPF637_02596	SPF638_01216	SPF639_02485	SPF640_02316	SPF641_02597	SPF642_02623	SPF643_02625	SPF644_02206	SPF645_02356	SPF646_02290	SPF647_02624	SPF648_02676	SPF649_02627	SPF650_02599	SPF651_02507	SPF652_02365	SPF653_02398	SPF654_02353	SPF655_02536	SPF656_02506	SPF657_02598	SPF658_02238	SPF659_02624	SPF660_02679	SPF661_01971	SPF664_02622	SPF665_02625	SPF666_02513	SPF938_02561	SPF939_02531	SPF940_02640	SPF941_02611	SPF942_02639
tam_4	tam_4	Trans-aconitate 2-methyltransferase	M34295_02586	SPF544_02598	SPF581_01980	SPF597_02426	SPF599_02357	SPF600_02670	SPF601_02284	SPF629_02555	SPF630_02610	SPF631_02665	SPF633_02555	SPF634_02524	SPF635_02514	SPF636_02771	SPF637_02555	SPF638_01175	SPF639_02444	SPF640_02357	SPF641_02556	SPF642_02664	SPF643_02666	SPF644_02247	SPF645_02397	SPF646_02249	SPF647_02665	SPF648_02635	SPF649_02668	SPF650_02558	SPF651_02548	SPF652_02324	SPF653_02357	SPF654_02394	SPF655_02495	SPF656_02547	SPF657_02557	SPF658_02798	SPF659_02665	SPF660_02638	SPF661_02012	SPF664_02663	SPF665_02667	SPF666_02555	SPF938_02602	SPF939_02490	SPF940_02682	SPF941_02569	SPF942_02681
group_1411		hypothetical protein	M34295_02508	SPF544_02520	SPF581_01901	SPF597_02347	SPF599_02435	SPF600_02590	SPF601_02205	SPF629_02634	SPF630_02530	SPF631_02586	SPF633_02634	SPF634_02603	SPF635_02592	SPF636_02695	SPF637_02633	SPF638_01253	SPF639_02523	SPF640_02279	SPF641_02635	SPF642_02586	SPF643_02588	SPF644_02169	SPF645_02319	SPF646_02328	SPF647_02587	SPF648_02739	SPF649_02590	SPF650_02636	SPF651_02470	SPF652_02402	SPF653_02435	SPF654_02316	SPF655_02573	SPF656_02469	SPF657_02635	SPF658_02201	SPF659_02587	SPF660_02716	SPF661_01933	SPF664_02738	SPF665_02588	SPF666_02475	SPF938_02524	SPF939_02568	SPF940_02603	SPF941_02648	SPF942_02602
group_1410		hypothetical protein	M34295_02473	SPF544_02485	SPF581_01866	SPF597_02312	SPF599_02470	SPF600_02555	SPF601_02170	SPF629_02669	SPF630_02495	SPF631_02551	SPF633_02669	SPF634_02638	SPF635_02627	SPF636_02730	SPF637_02668	SPF638_02870	SPF639_02558	SPF640_02244	SPF641_02670	SPF642_02551	SPF643_02553	SPF644_02134	SPF645_02284	SPF646_02363	SPF647_02552	SPF648_02704	SPF649_02555	SPF650_02671	SPF651_02435	SPF652_02437	SPF653_02470	SPF654_02281	SPF655_02608	SPF656_02434	SPF657_02670	SPF658_02166	SPF659_02552	SPF660_02751	SPF661_01898	SPF664_02703	SPF665_02553	SPF666_02440	SPF938_02489	SPF939_02603	SPF940_02568	SPF941_02683	SPF942_02567
surA	surA	Chaperone SurA	M34295_02603	SPF544_02615	SPF581_01997	SPF597_02443	SPF599_02340	SPF600_02687	SPF601_02301	SPF629_02538	SPF630_02627	SPF631_02682	SPF633_02538	SPF634_02507	SPF635_02497	SPF636_02788	SPF637_02538	SPF638_01158	SPF639_02427	SPF640_02374	SPF641_02539	SPF642_02681	SPF643_02683	SPF644_02264	SPF645_02414	SPF646_02232	SPF647_02682	SPF648_02618	SPF649_02685	SPF650_02541	SPF651_02565	SPF652_02307	SPF653_02340	SPF654_02411	SPF655_02478	SPF656_02564	SPF657_02540	SPF658_02781	SPF659_02682	SPF660_02621	SPF661_02029	SPF664_02680	SPF665_02684	SPF666_02572	SPF938_02619	SPF939_02473	SPF940_02699	SPF941_02552	SPF942_02698
group_1409		hypothetical protein	M34295_02491	SPF544_02503	SPF581_01884	SPF597_02330	SPF599_02452	SPF600_02573	SPF601_02188	SPF629_02651	SPF630_02513	SPF631_02569	SPF633_02651	SPF634_02620	SPF635_02609	SPF636_02712	SPF637_02650	SPF638_01270	SPF639_02540	SPF640_02262	SPF641_02652	SPF642_02569	SPF643_02571	SPF644_02152	SPF645_02302	SPF646_02345	SPF647_02570	SPF648_02722	SPF649_02573	SPF650_02653	SPF651_02453	SPF652_02419	SPF653_02452	SPF654_02299	SPF655_02590	SPF656_02452	SPF657_02652	SPF658_02184	SPF659_02570	SPF660_02733	SPF661_01916	SPF664_02721	SPF665_02571	SPF666_02458	SPF938_02507	SPF939_02585	SPF940_02586	SPF941_02665	SPF942_02585
group_1408		hypothetical protein	M34295_02576	SPF544_02588	SPF581_01969	SPF597_02415	SPF599_02367	SPF600_02658	SPF601_02273	SPF629_02566	SPF630_02599	SPF631_02654	SPF633_02566	SPF634_02535	SPF635_02524	SPF636_02760	SPF637_02565	SPF638_01185	SPF639_02454	SPF640_02347	SPF641_02566	SPF642_02654	SPF643_02656	SPF644_02237	SPF645_02387	SPF646_02259	SPF647_02655	SPF648_02645	SPF649_02658	SPF650_02568	SPF651_02538	SPF652_02334	SPF653_02367	SPF654_02384	SPF655_02505	SPF656_02537	SPF657_02567	SPF658_02808	SPF659_02655	SPF660_02648	SPF661_02002	SPF664_02653	SPF665_02656	SPF666_02544	SPF938_02592	SPF939_02500	SPF940_02671	SPF941_02580	SPF942_02670
group_1407		hypothetical protein	M34295_02516	SPF544_02528	SPF581_01909	SPF597_02355	SPF599_02427	SPF600_02598	SPF601_02213	SPF629_02626	SPF630_02538	SPF631_02594	SPF633_02626	SPF634_02595	SPF635_02584	SPF636_02622	SPF637_02625	SPF638_01245	SPF639_02515	SPF640_02287	SPF641_02626	SPF642_02594	SPF643_02596	SPF644_02177	SPF645_02327	SPF646_02319	SPF647_02595	SPF648_02747	SPF649_02598	SPF650_02628	SPF651_02478	SPF652_02394	SPF653_02427	SPF654_02324	SPF655_02565	SPF656_02477	SPF657_02627	SPF658_02209	SPF659_02595	SPF660_02708	SPF661_01942	SPF664_02746	SPF665_02596	SPF666_02483	SPF938_02532	SPF939_02560	SPF940_02611	SPF941_02640	SPF942_02610
cidA	cidA	Holin-like protein CidA	M34295_02520	SPF544_02532	SPF581_01913	SPF597_02359	SPF599_02423	SPF600_02602	SPF601_02217	SPF629_02622	SPF630_02542	SPF631_02598	SPF633_02622	SPF634_02591	SPF635_02580	SPF636_02618	SPF637_02621	SPF638_01241	SPF639_02511	SPF640_02291	SPF641_02622	SPF642_02598	SPF643_02600	SPF644_02181	SPF645_02331	SPF646_02315	SPF647_02599	SPF648_02751	SPF649_02602	SPF650_02624	SPF651_02482	SPF652_02390	SPF653_02423	SPF654_02328	SPF655_02561	SPF656_02481	SPF657_02623	SPF658_02213	SPF659_02599	SPF660_02704	SPF661_01946	SPF664_02750	SPF665_02600	SPF666_02487	SPF938_02536	SPF939_02556	SPF940_02615	SPF941_02636	SPF942_02614
kdpB_2	;kdpB_2	hypothetical protein;Potassium-transporting ATPase ATP-binding subunit	M34295_02536	SPF544_02548	SPF581_01929	SPF597_02375	SPF599_02407	SPF600_02618	SPF601_02233	SPF629_02606	SPF630_02559	SPF631_02614	SPF633_02606	SPF634_02575	SPF635_02564	SPF636_02602	SPF637_02605	SPF638_01225	SPF639_02494	SPF640_02307	SPF641_02606	SPF642_02614	SPF643_02616	SPF644_02197	SPF645_02347	SPF646_02299	SPF647_02615	SPF648_02767	SPF649_02618	SPF650_02608	SPF651_02498	SPF652_02374	SPF653_02407	SPF654_02344	SPF655_02545	SPF656_02497	SPF657_02607	SPF658_02229	SPF659_02615	SPF660_02688	SPF661_01962	SPF664_02613	SPF665_02616	SPF666_02504	SPF938_02552	SPF939_02540	SPF940_02631	SPF941_02620	SPF942_02630
ndhB	ndhB	NAD(P)H-quinone oxidoreductase subunit 2 chloroplastic	M34295_02527	SPF544_02539	SPF581_01920	SPF597_02366	SPF599_02416	SPF600_02609	SPF601_02224	SPF629_02615	SPF630_02549	SPF631_02605	SPF633_02615	SPF634_02584	SPF635_02573	SPF636_02611	SPF637_02614	SPF638_01234	SPF639_02503	SPF640_02298	SPF641_02615	SPF642_02605	SPF643_02607	SPF644_02188	SPF645_02338	SPF646_02308	SPF647_02606	SPF648_02758	SPF649_02609	SPF650_02617	SPF651_02489	SPF652_02383	SPF653_02416	SPF654_02335	SPF655_02554	SPF656_02488	SPF657_02616	SPF658_02220	SPF659_02606	SPF660_02697	SPF661_01953	SPF664_02757	SPF665_02607	SPF666_02494	SPF938_02543	SPF939_02549	SPF940_02622	SPF941_02629	SPF942_02621
group_1406		hypothetical protein	M34295_02513	SPF544_02525	SPF581_01906	SPF597_02352	SPF599_02430	SPF600_02595	SPF601_02210	SPF629_02629	SPF630_02535	SPF631_02591	SPF633_02629	SPF634_02598	SPF635_02587	SPF636_02625	SPF637_02628	SPF638_01248	SPF639_02518	SPF640_02284	SPF641_02629	SPF642_02591	SPF643_02593	SPF644_02174	SPF645_02324	SPF646_02322	SPF647_02592	SPF648_02744	SPF649_02595	SPF650_02631	SPF651_02475	SPF652_02397	SPF653_02430	SPF654_02321	SPF655_02568	SPF656_02474	SPF657_02630	SPF658_02206	SPF659_02592	SPF660_02711	SPF661_01939	SPF664_02743	SPF665_02593	SPF666_02480	SPF938_02529	SPF939_02563	SPF940_02608	SPF941_02643	SPF942_02607
group_1405		hypothetical protein	M34295_02572	SPF544_02584	SPF581_01965	SPF597_02411	SPF599_02371	SPF600_02654	SPF601_02269	SPF629_02570	SPF630_02595	SPF631_02650	SPF633_02570	SPF634_02539	SPF635_02528	SPF636_02756	SPF637_02569	SPF638_01189	SPF639_02458	SPF640_02343	SPF641_02570	SPF642_02650	SPF643_02652	SPF644_02233	SPF645_02383	SPF646_02263	SPF647_02651	SPF648_02649	SPF649_02654	SPF650_02572	SPF651_02534	SPF652_02338	SPF653_02371	SPF654_02380	SPF655_02509	SPF656_02533	SPF657_02571	SPF658_02812	SPF659_02651	SPF660_02652	SPF661_01998	SPF664_02649	SPF665_02652	SPF666_02540	SPF938_02588	SPF939_02504	SPF940_02667	SPF941_02584	SPF942_02666
bpoC	bpoC	Putative non-heme bromoperoxidase BpoC	M34295_02542	SPF544_02554	SPF581_01935	SPF597_02381	SPF599_02401	SPF600_02624	SPF601_02239	SPF629_02600	SPF630_02565	SPF631_02620	SPF633_02600	SPF634_02569	SPF635_02558	SPF636_02596	SPF637_02599	SPF638_01219	SPF639_02488	SPF640_02313	SPF641_02600	SPF642_02620	SPF643_02622	SPF644_02203	SPF645_02353	SPF646_02293	SPF647_02621	SPF648_02679	SPF649_02624	SPF650_02602	SPF651_02504	SPF652_02368	SPF653_02401	SPF654_02350	SPF655_02539	SPF656_02503	SPF657_02601	SPF658_02235	SPF659_02621	SPF660_02682	SPF661_01968	SPF664_02619	SPF665_02622	SPF666_02510	SPF938_02558	SPF939_02534	SPF940_02637	SPF941_02614	SPF942_02636
group_1404		hypothetical protein	M34295_02565	SPF544_02577	SPF581_01958	SPF597_02404	SPF599_02378	SPF600_02647	SPF601_02262	SPF629_02577	SPF630_02588	SPF631_02643	SPF633_02577	SPF634_02546	SPF635_02535	SPF636_02573	SPF637_02576	SPF638_01196	SPF639_02465	SPF640_02336	SPF641_02577	SPF642_02643	SPF643_02645	SPF644_02226	SPF645_02376	SPF646_02270	SPF647_02644	SPF648_02656	SPF649_02647	SPF650_02579	SPF651_02527	SPF652_02345	SPF653_02378	SPF654_02373	SPF655_02516	SPF656_02526	SPF657_02578	SPF658_02819	SPF659_02644	SPF660_02659	SPF661_01991	SPF664_02642	SPF665_02645	SPF666_02533	SPF938_02581	SPF939_02511	SPF940_02660	SPF941_02591	SPF942_02659
group_1403		hypothetical protein	M34295_02548	SPF544_02560	SPF581_01941	SPF597_02387	SPF599_02395	SPF600_02630	SPF601_02245	SPF629_02594	SPF630_02571	SPF631_02626	SPF633_02594	SPF634_02563	SPF635_02552	SPF636_02590	SPF637_02593	SPF638_01213	SPF639_02482	SPF640_02319	SPF641_02594	SPF642_02626	SPF643_02628	SPF644_02209	SPF645_02359	SPF646_02287	SPF647_02627	SPF648_02673	SPF649_02630	SPF650_02596	SPF651_02510	SPF652_02362	SPF653_02395	SPF654_02356	SPF655_02533	SPF656_02509	SPF657_02595	SPF658_02241	SPF659_02627	SPF660_02676	SPF661_01974	SPF664_02625	SPF665_02628	SPF666_02516	SPF938_02564	SPF939_02528	SPF940_02643	SPF941_02608	SPF942_02642
group_1402		hypothetical protein	M34295_02505	SPF544_02517	SPF581_01898	SPF597_02344	SPF599_02438	SPF600_02587	SPF601_02202	SPF629_02637	SPF630_02527	SPF631_02583	SPF633_02637	SPF634_02606	SPF635_02595	SPF636_02698	SPF637_02636	SPF638_01256	SPF639_02526	SPF640_02276	SPF641_02638	SPF642_02583	SPF643_02585	SPF644_02166	SPF645_02316	SPF646_02331	SPF647_02584	SPF648_02736	SPF649_02587	SPF650_02639	SPF651_02467	SPF652_02405	SPF653_02438	SPF654_02313	SPF655_02576	SPF656_02466	SPF657_02638	SPF658_02198	SPF659_02584	SPF660_02719	SPF661_01930	SPF664_02735	SPF665_02585	SPF666_02472	SPF938_02521	SPF939_02571	SPF940_02600	SPF941_02651	SPF942_02599
group_1401		hypothetical protein	M34295_02563	SPF544_02575	SPF581_01956	SPF597_02402	SPF599_02380	SPF600_02645	SPF601_02260	SPF629_02579	SPF630_02586	SPF631_02641	SPF633_02579	SPF634_02548	SPF635_02537	SPF636_02575	SPF637_02578	SPF638_01198	SPF639_02467	SPF640_02334	SPF641_02579	SPF642_02641	SPF643_02643	SPF644_02224	SPF645_02374	SPF646_02272	SPF647_02642	SPF648_02658	SPF649_02645	SPF650_02581	SPF651_02525	SPF652_02347	SPF653_02380	SPF654_02371	SPF655_02518	SPF656_02524	SPF657_02580	SPF658_02821	SPF659_02642	SPF660_02661	SPF661_01989	SPF664_02640	SPF665_02643	SPF666_02531	SPF938_02579	SPF939_02513	SPF940_02658	SPF941_02593	SPF942_02657
group_1400		hypothetical protein	M34295_02561	SPF544_02573	SPF581_01954	SPF597_02400	SPF599_02382	SPF600_02643	SPF601_02258	SPF629_02581	SPF630_02584	SPF631_02639	SPF633_02581	SPF634_02550	SPF635_02539	SPF636_02577	SPF637_02580	SPF638_01200	SPF639_02469	SPF640_02332	SPF641_02581	SPF642_02639	SPF643_02641	SPF644_02222	SPF645_02372	SPF646_02274	SPF647_02640	SPF648_02660	SPF649_02643	SPF650_02583	SPF651_02523	SPF652_02349	SPF653_02382	SPF654_02369	SPF655_02520	SPF656_02522	SPF657_02582	SPF658_02823	SPF659_02640	SPF660_02663	SPF661_01987	SPF664_02638	SPF665_02641	SPF666_02529	SPF938_02577	SPF939_02515	SPF940_02656	SPF941_02595	SPF942_02655
group_1399		hypothetical protein	M34295_02515	SPF544_02527	SPF581_01908	SPF597_02354	SPF599_02428	SPF600_02597	SPF601_02212	SPF629_02627	SPF630_02537	SPF631_02593	SPF633_02627	SPF634_02596	SPF635_02585	SPF636_02623	SPF637_02626	SPF638_01246	SPF639_02516	SPF640_02286	SPF641_02627	SPF642_02593	SPF643_02595	SPF644_02176	SPF645_02326	SPF646_02320	SPF647_02594	SPF648_02746	SPF649_02597	SPF650_02629	SPF651_02477	SPF652_02395	SPF653_02428	SPF654_02323	SPF655_02566	SPF656_02476	SPF657_02628	SPF658_02208	SPF659_02594	SPF660_02709	SPF661_01941	SPF664_02745	SPF665_02595	SPF666_02482	SPF938_02531	SPF939_02561	SPF940_02610	SPF941_02641	SPF942_02609
group_1398		hypothetical protein	M34295_02541	SPF544_02553	SPF581_01934	SPF597_02380	SPF599_02402	SPF600_02623	SPF601_02238	SPF629_02601	SPF630_02564	SPF631_02619	SPF633_02601	SPF634_02570	SPF635_02559	SPF636_02597	SPF637_02600	SPF638_01220	SPF639_02489	SPF640_02312	SPF641_02601	SPF642_02619	SPF643_02621	SPF644_02202	SPF645_02352	SPF646_02294	SPF647_02620	SPF648_02680	SPF649_02623	SPF650_02603	SPF651_02503	SPF652_02369	SPF653_02402	SPF654_02349	SPF655_02540	SPF656_02502	SPF657_02602	SPF658_02234	SPF659_02620	SPF660_02683	SPF661_01967	SPF664_02618	SPF665_02621	SPF666_02509	SPF938_02557	SPF939_02535	SPF940_02636	SPF941_02615	SPF942_02635
prfB_2	prfB_2	Peptide chain release factor 2	M34295_02476	SPF544_02488	SPF581_01869	SPF597_02315	SPF599_02467	SPF600_02558	SPF601_02173	SPF629_02666	SPF630_02498	SPF631_02554	SPF633_02666	SPF634_02635	SPF635_02624	SPF636_02727	SPF637_02665	SPF638_02867	SPF639_02555	SPF640_02247	SPF641_02667	SPF642_02554	SPF643_02556	SPF644_02137	SPF645_02287	SPF646_02360	SPF647_02555	SPF648_02707	SPF649_02558	SPF650_02668	SPF651_02438	SPF652_02434	SPF653_02467	SPF654_02284	SPF655_02605	SPF656_02437	SPF657_02667	SPF658_02169	SPF659_02555	SPF660_02748	SPF661_01901	SPF664_02706	SPF665_02556	SPF666_02443	SPF938_02492	SPF939_02600	SPF940_02571	SPF941_02680	SPF942_02570
group_1396		hypothetical protein	M34295_02483	SPF544_02495	SPF581_01876	SPF597_02322	SPF599_02460	SPF600_02565	SPF601_02180	SPF629_02659	SPF630_02505	SPF631_02561	SPF633_02659	SPF634_02628	SPF635_02617	SPF636_02720	SPF637_02658	SPF638_02860	SPF639_02548	SPF640_02254	SPF641_02660	SPF642_02561	SPF643_02563	SPF644_02144	SPF645_02294	SPF646_02353	SPF647_02562	SPF648_02714	SPF649_02565	SPF650_02661	SPF651_02445	SPF652_02427	SPF653_02460	SPF654_02291	SPF655_02598	SPF656_02444	SPF657_02660	SPF658_02176	SPF659_02562	SPF660_02741	SPF661_01908	SPF664_02713	SPF665_02563	SPF666_02450	SPF938_02499	SPF939_02593	SPF940_02578	SPF941_02673	SPF942_02577
group_1395		hypothetical protein	M34295_02459	SPF544_02471	SPF581_01852	SPF597_02298	SPF599_02484	SPF600_02541	SPF601_02156	SPF629_02683	SPF630_02481	SPF631_02537	SPF633_02683	SPF634_02652	SPF635_02641	SPF636_02744	SPF637_02682	SPF638_02884	SPF639_02572	SPF640_02230	SPF641_02684	SPF642_02537	SPF643_02539	SPF644_02120	SPF645_02270	SPF646_02377	SPF647_02538	SPF648_02690	SPF649_02541	SPF650_02685	SPF651_02421	SPF652_02451	SPF653_02484	SPF654_02267	SPF655_02622	SPF656_02420	SPF657_02684	SPF658_02152	SPF659_02538	SPF660_02765	SPF661_01884	SPF664_02689	SPF665_02539	SPF666_02426	SPF938_02475	SPF939_02617	SPF940_02554	SPF941_02697	SPF942_02553
group_1394		hypothetical protein	M34295_02597	SPF544_02609	SPF581_01991	SPF597_02437	SPF599_02346	SPF600_02681	SPF601_02295	SPF629_02544	SPF630_02621	SPF631_02676	SPF633_02544	SPF634_02513	SPF635_02503	SPF636_02782	SPF637_02544	SPF638_01164	SPF639_02433	SPF640_02368	SPF641_02545	SPF642_02675	SPF643_02677	SPF644_02258	SPF645_02408	SPF646_02238	SPF647_02676	SPF648_02624	SPF649_02679	SPF650_02547	SPF651_02559	SPF652_02313	SPF653_02346	SPF654_02405	SPF655_02484	SPF656_02558	SPF657_02546	SPF658_02787	SPF659_02676	SPF660_02627	SPF661_02023	SPF664_02674	SPF665_02678	SPF666_02566	SPF938_02613	SPF939_02479	SPF940_02693	SPF941_02558	SPF942_02692
pncA	pncA	Nicotinamidase	M34295_02575	SPF544_02587	SPF581_01968	SPF597_02414	SPF599_02368	SPF600_02657	SPF601_02272	SPF629_02567	SPF630_02598	SPF631_02653	SPF633_02567	SPF634_02536	SPF635_02525	SPF636_02759	SPF637_02566	SPF638_01186	SPF639_02455	SPF640_02346	SPF641_02567	SPF642_02653	SPF643_02655	SPF644_02236	SPF645_02386	SPF646_02260	SPF647_02654	SPF648_02646	SPF649_02657	SPF650_02569	SPF651_02537	SPF652_02335	SPF653_02368	SPF654_02383	SPF655_02506	SPF656_02536	SPF657_02568	SPF658_02809	SPF659_02654	SPF660_02649	SPF661_02001	SPF664_02652	SPF665_02655	SPF666_02543	SPF938_02591	SPF939_02501	SPF940_02670	SPF941_02581	SPF942_02669
group_1393		hypothetical protein	M34295_02469	SPF544_02481	SPF581_01862	SPF597_02308	SPF599_02474	SPF600_02551	SPF601_02166	SPF629_02673	SPF630_02491	SPF631_02547	SPF633_02673	SPF634_02642	SPF635_02631	SPF636_02734	SPF637_02672	SPF638_02874	SPF639_02562	SPF640_02240	SPF641_02674	SPF642_02547	SPF643_02549	SPF644_02130	SPF645_02280	SPF646_02367	SPF647_02548	SPF648_02700	SPF649_02551	SPF650_02675	SPF651_02431	SPF652_02441	SPF653_02474	SPF654_02277	SPF655_02612	SPF656_02430	SPF657_02674	SPF658_02162	SPF659_02548	SPF660_02755	SPF661_01894	SPF664_02699	SPF665_02549	SPF666_02436	SPF938_02485	SPF939_02607	SPF940_02564	SPF941_02687	SPF942_02563
ppk	ppk	Polyphosphate kinase	M34295_02594	SPF544_02606	SPF581_01988	SPF597_02434	SPF599_02349	SPF600_02678	SPF601_02292	SPF629_02547	SPF630_02618	SPF631_02673	SPF633_02547	SPF634_02516	SPF635_02506	SPF636_02779	SPF637_02547	SPF638_01167	SPF639_02436	SPF640_02365	SPF641_02548	SPF642_02672	SPF643_02674	SPF644_02255	SPF645_02405	SPF646_02241	SPF647_02673	SPF648_02627	SPF649_02676	SPF650_02550	SPF651_02556	SPF652_02316	SPF653_02349	SPF654_02402	SPF655_02487	SPF656_02555	SPF657_02549	SPF658_02790	SPF659_02673	SPF660_02630	SPF661_02020	SPF664_02671	SPF665_02675	SPF666_02563	SPF938_02610	SPF939_02482	SPF940_02690	SPF941_02561	SPF942_02689
ttgC_2	ttgC_2	Toluene efflux pump outer membrane protein TtgC	M34295_02560	SPF544_02572	SPF581_01953	SPF597_02399	SPF599_02383	SPF600_02642	SPF601_02257	SPF629_02582	SPF630_02583	SPF631_02638	SPF633_02582	SPF634_02551	SPF635_02540	SPF636_02578	SPF637_02581	SPF638_01201	SPF639_02470	SPF640_02331	SPF641_02582	SPF642_02638	SPF643_02640	SPF644_02221	SPF645_02371	SPF646_02275	SPF647_02639	SPF648_02661	SPF649_02642	SPF650_02584	SPF651_02522	SPF652_02350	SPF653_02383	SPF654_02368	SPF655_02521	SPF656_02521	SPF657_02583	SPF658_02824	SPF659_02639	SPF660_02664	SPF661_01986	SPF664_02637	SPF665_02640	SPF666_02528	SPF938_02576	SPF939_02516	SPF940_02655	SPF941_02596	SPF942_02654
davT	davT	5-aminovalerate aminotransferase DavT	M34295_02544	SPF544_02556	SPF581_01937	SPF597_02383	SPF599_02399	SPF600_02626	SPF601_02241	SPF629_02598	SPF630_02567	SPF631_02622	SPF633_02598	SPF634_02567	SPF635_02556	SPF636_02594	SPF637_02597	SPF638_01217	SPF639_02486	SPF640_02315	SPF641_02598	SPF642_02622	SPF643_02624	SPF644_02205	SPF645_02355	SPF646_02291	SPF647_02623	SPF648_02677	SPF649_02626	SPF650_02600	SPF651_02506	SPF652_02366	SPF653_02399	SPF654_02352	SPF655_02537	SPF656_02505	SPF657_02599	SPF658_02237	SPF659_02623	SPF660_02680	SPF661_01970	SPF664_02621	SPF665_02624	SPF666_02512	SPF938_02560	SPF939_02532	SPF940_02639	SPF941_02612	SPF942_02638
group_1392		hypothetical protein	M34295_02535	SPF544_02547	SPF581_01928	SPF597_02374	SPF599_02408	SPF600_02617	SPF601_02232	SPF629_02607	SPF630_02558	SPF631_02613	SPF633_02607	SPF634_02576	SPF635_02565	SPF636_02603	SPF637_02606	SPF638_01226	SPF639_02495	SPF640_02306	SPF641_02607	SPF642_02613	SPF643_02615	SPF644_02196	SPF645_02346	SPF646_02300	SPF647_02614	SPF648_02766	SPF649_02617	SPF650_02609	SPF651_02497	SPF652_02375	SPF653_02408	SPF654_02343	SPF655_02546	SPF656_02496	SPF657_02608	SPF658_02228	SPF659_02614	SPF660_02689	SPF661_01961	SPF664_02612	SPF665_02615	SPF666_02503	SPF938_02551	SPF939_02541	SPF940_02630	SPF941_02621	SPF942_02629
group_1391		hypothetical protein	M34295_02534	SPF544_02546	SPF581_01927	SPF597_02373	SPF599_02409	SPF600_02616	SPF601_02231	SPF629_02608	SPF630_02557	SPF631_02612	SPF633_02608	SPF634_02577	SPF635_02566	SPF636_02604	SPF637_02607	SPF638_01227	SPF639_02496	SPF640_02305	SPF641_02608	SPF642_02612	SPF643_02614	SPF644_02195	SPF645_02345	SPF646_02301	SPF647_02613	SPF648_02765	SPF649_02616	SPF650_02610	SPF651_02496	SPF652_02376	SPF653_02409	SPF654_02342	SPF655_02547	SPF656_02495	SPF657_02609	SPF658_02227	SPF659_02613	SPF660_02690	SPF661_01960	SPF664_02611	SPF665_02614	SPF666_02502	SPF938_02550	SPF939_02542	SPF940_02629	SPF941_02622	SPF942_02628
group_1390		hypothetical protein	M34295_02461	SPF544_02473	SPF581_01854	SPF597_02300	SPF599_02482	SPF600_02543	SPF601_02158	SPF629_02681	SPF630_02483	SPF631_02539	SPF633_02681	SPF634_02650	SPF635_02639	SPF636_02742	SPF637_02680	SPF638_02882	SPF639_02570	SPF640_02232	SPF641_02682	SPF642_02539	SPF643_02541	SPF644_02122	SPF645_02272	SPF646_02375	SPF647_02540	SPF648_02692	SPF649_02543	SPF650_02683	SPF651_02423	SPF652_02449	SPF653_02482	SPF654_02269	SPF655_02620	SPF656_02422	SPF657_02682	SPF658_02154	SPF659_02540	SPF660_02763	SPF661_01886	SPF664_02691	SPF665_02541	SPF666_02428	SPF938_02477	SPF939_02615	SPF940_02556	SPF941_02695	SPF942_02555
group_1389		hypothetical protein	M34295_02463	SPF544_02475	SPF581_01856	SPF597_02302	SPF599_02480	SPF600_02545	SPF601_02160	SPF629_02679	SPF630_02485	SPF631_02541	SPF633_02679	SPF634_02648	SPF635_02637	SPF636_02740	SPF637_02678	SPF638_02880	SPF639_02568	SPF640_02234	SPF641_02680	SPF642_02541	SPF643_02543	SPF644_02124	SPF645_02274	SPF646_02373	SPF647_02542	SPF648_02694	SPF649_02545	SPF650_02681	SPF651_02425	SPF652_02447	SPF653_02480	SPF654_02271	SPF655_02618	SPF656_02424	SPF657_02680	SPF658_02156	SPF659_02542	SPF660_02761	SPF661_01888	SPF664_02693	SPF665_02543	SPF666_02430	SPF938_02479	SPF939_02613	SPF940_02558	SPF941_02693	SPF942_02557
group_1388		IS3 family transposase ISLpn7	M34295_02455	SPF544_02467	SPF581_01848	SPF597_02294	SPF599_02488	SPF600_02537	SPF601_02152	SPF629_02687	SPF630_02477	SPF631_02533	SPF633_02687	SPF634_02656	SPF635_02645	SPF636_02748	SPF637_02686	SPF638_02888	SPF639_02576	SPF640_02226	SPF641_02688	SPF642_02533	SPF643_02535	SPF644_02116	SPF645_02266	SPF646_02381	SPF647_02534	SPF648_02686	SPF649_02537	SPF650_02689	SPF651_02417	SPF652_02455	SPF653_02488	SPF654_02263	SPF655_02626	SPF656_02416	SPF657_02688	SPF658_02148	SPF659_02534	SPF660_02769	SPF661_01880	SPF664_02685	SPF665_02535	SPF666_02422	SPF938_02471	SPF939_02621	SPF940_02550	SPF941_02701	SPF942_02549
group_1387		hypothetical protein	M34295_02524	SPF544_02536	SPF581_01917	SPF597_02363	SPF599_02419	SPF600_02606	SPF601_02221	SPF629_02618	SPF630_02546	SPF631_02602	SPF633_02618	SPF634_02587	SPF635_02576	SPF636_02614	SPF637_02617	SPF638_01237	SPF639_02507	SPF640_02295	SPF641_02618	SPF642_02602	SPF643_02604	SPF644_02185	SPF645_02335	SPF646_02311	SPF647_02603	SPF648_02755	SPF649_02606	SPF650_02620	SPF651_02486	SPF652_02386	SPF653_02419	SPF654_02332	SPF655_02557	SPF656_02485	SPF657_02619	SPF658_02217	SPF659_02603	SPF660_02700	SPF661_01950	SPF664_02754	SPF665_02604	SPF666_02491	SPF938_02540	SPF939_02552	SPF940_02619	SPF941_02632	SPF942_02618
group_1386		hypothetical protein	M34295_02591	SPF544_02603	SPF581_01985	SPF597_02431	SPF599_02352	SPF600_02675	SPF601_02289	SPF629_02550	SPF630_02615	SPF631_02670	SPF633_02550	SPF634_02519	SPF635_02509	SPF636_02776	SPF637_02550	SPF638_01170	SPF639_02439	SPF640_02362	SPF641_02551	SPF642_02669	SPF643_02671	SPF644_02252	SPF645_02402	SPF646_02244	SPF647_02670	SPF648_02630	SPF649_02673	SPF650_02553	SPF651_02553	SPF652_02319	SPF653_02352	SPF654_02399	SPF655_02490	SPF656_02552	SPF657_02552	SPF658_02793	SPF659_02670	SPF660_02633	SPF661_02017	SPF664_02668	SPF665_02672	SPF666_02560	SPF938_02607	SPF939_02485	SPF940_02687	SPF941_02564	SPF942_02686
group_1385		hypothetical protein	M34295_02581	SPF544_02593	SPF581_01975	SPF597_02420	SPF599_02362	SPF600_02664	SPF601_02278	SPF629_02561	SPF630_02604	SPF631_02659	SPF633_02561	SPF634_02530	SPF635_02519	SPF636_02765	SPF637_02560	SPF638_01180	SPF639_02449	SPF640_02352	SPF641_02561	SPF642_02659	SPF643_02661	SPF644_02242	SPF645_02392	SPF646_02254	SPF647_02660	SPF648_02640	SPF649_02663	SPF650_02563	SPF651_02543	SPF652_02329	SPF653_02362	SPF654_02389	SPF655_02500	SPF656_02542	SPF657_02562	SPF658_02803	SPF659_02660	SPF660_02643	SPF661_02007	SPF664_02658	SPF665_02661	SPF666_02549	SPF938_02597	SPF939_02495	SPF940_02676	SPF941_02575	SPF942_02675
udg	udg	Type-4 uracil-DNA glycosylase	M34295_02566	SPF544_02578	SPF581_01959	SPF597_02405	SPF599_02377	SPF600_02648	SPF601_02263	SPF629_02576	SPF630_02589	SPF631_02644	SPF633_02576	SPF634_02545	SPF635_02534	SPF636_02750	SPF637_02575	SPF638_01195	SPF639_02464	SPF640_02337	SPF641_02576	SPF642_02644	SPF643_02646	SPF644_02227	SPF645_02377	SPF646_02269	SPF647_02645	SPF648_02655	SPF649_02648	SPF650_02578	SPF651_02528	SPF652_02344	SPF653_02377	SPF654_02374	SPF655_02515	SPF656_02527	SPF657_02577	SPF658_02818	SPF659_02645	SPF660_02658	SPF661_01992	SPF664_02643	SPF665_02646	SPF666_02534	SPF938_02582	SPF939_02510	SPF940_02661	SPF941_02590	SPF942_02660
group_1384		hypothetical protein	M34295_02558	SPF544_02570	SPF581_01951	SPF597_02397	SPF599_02385	SPF600_02640	SPF601_02255	SPF629_02584	SPF630_02581	SPF631_02636	SPF633_02584	SPF634_02553	SPF635_02542	SPF636_02580	SPF637_02583	SPF638_01203	SPF639_02472	SPF640_02329	SPF641_02584	SPF642_02636	SPF643_02638	SPF644_02219	SPF645_02369	SPF646_02277	SPF647_02637	SPF648_02663	SPF649_02640	SPF650_02586	SPF651_02520	SPF652_02352	SPF653_02385	SPF654_02366	SPF655_02523	SPF656_02519	SPF657_02585	SPF658_02826	SPF659_02637	SPF660_02666	SPF661_01984	SPF664_02635	SPF665_02638	SPF666_02526	SPF938_02574	SPF939_02518	SPF940_02653	SPF941_02598	SPF942_02652
htpX_2	htpX_2	Protease HtpX	M34295_02489	SPF544_02501	SPF581_01882	SPF597_02328	SPF599_02454	SPF600_02571	SPF601_02186	SPF629_02653	SPF630_02511	SPF631_02567	SPF633_02653	SPF634_02622	SPF635_02611	SPF636_02714	SPF637_02652	SPF638_01272	SPF639_02542	SPF640_02260	SPF641_02654	SPF642_02567	SPF643_02569	SPF644_02150	SPF645_02300	SPF646_02347	SPF647_02568	SPF648_02720	SPF649_02571	SPF650_02655	SPF651_02451	SPF652_02421	SPF653_02454	SPF654_02297	SPF655_02592	SPF656_02450	SPF657_02654	SPF658_02182	SPF659_02568	SPF660_02735	SPF661_01914	SPF664_02719	SPF665_02569	SPF666_02456	SPF938_02505	SPF939_02587	SPF940_02584	SPF941_02667	SPF942_02583
cydA_2	cydA_2	Cytochrome bd ubiquinol oxidase subunit 1	M34295_02506	SPF544_02518	SPF581_01899	SPF597_02345	SPF599_02437	SPF600_02588	SPF601_02203	SPF629_02636	SPF630_02528	SPF631_02584	SPF633_02636	SPF634_02605	SPF635_02594	SPF636_02697	SPF637_02635	SPF638_01255	SPF639_02525	SPF640_02277	SPF641_02637	SPF642_02584	SPF643_02586	SPF644_02167	SPF645_02317	SPF646_02330	SPF647_02585	SPF648_02737	SPF649_02588	SPF650_02638	SPF651_02468	SPF652_02404	SPF653_02437	SPF654_02314	SPF655_02575	SPF656_02467	SPF657_02637	SPF658_02199	SPF659_02585	SPF660_02718	SPF661_01931	SPF664_02736	SPF665_02586	SPF666_02473	SPF938_02522	SPF939_02570	SPF940_02601	SPF941_02650	SPF942_02600
group_1383		hypothetical protein	M34295_02460	SPF544_02472	SPF581_01853	SPF597_02299	SPF599_02483	SPF600_02542	SPF601_02157	SPF629_02682	SPF630_02482	SPF631_02538	SPF633_02682	SPF634_02651	SPF635_02640	SPF636_02743	SPF637_02681	SPF638_02883	SPF639_02571	SPF640_02231	SPF641_02683	SPF642_02538	SPF643_02540	SPF644_02121	SPF645_02271	SPF646_02376	SPF647_02539	SPF648_02691	SPF649_02542	SPF650_02684	SPF651_02422	SPF652_02450	SPF653_02483	SPF654_02268	SPF655_02621	SPF656_02421	SPF657_02683	SPF658_02153	SPF659_02539	SPF660_02764	SPF661_01885	SPF664_02690	SPF665_02540	SPF666_02427	SPF938_02476	SPF939_02616	SPF940_02555	SPF941_02696	SPF942_02554
group_1382		hypothetical protein	M34295_02458	SPF544_02470	SPF581_01851	SPF597_02297	SPF599_02485	SPF600_02540	SPF601_02155	SPF629_02684	SPF630_02480	SPF631_02536	SPF633_02684	SPF634_02653	SPF635_02642	SPF636_02745	SPF637_02683	SPF638_02885	SPF639_02573	SPF640_02229	SPF641_02685	SPF642_02536	SPF643_02538	SPF644_02119	SPF645_02269	SPF646_02378	SPF647_02537	SPF648_02689	SPF649_02540	SPF650_02686	SPF651_02420	SPF652_02452	SPF653_02485	SPF654_02266	SPF655_02623	SPF656_02419	SPF657_02685	SPF658_02151	SPF659_02537	SPF660_02766	SPF661_01883	SPF664_02688	SPF665_02538	SPF666_02425	SPF938_02474	SPF939_02618	SPF940_02553	SPF941_02698	SPF942_02552
group_1381		hypothetical protein	M34295_02570	SPF544_02582	SPF581_01963	SPF597_02409	SPF599_02373	SPF600_02652	SPF601_02267	SPF629_02572	SPF630_02593	SPF631_02648	SPF633_02572	SPF634_02541	SPF635_02530	SPF636_02754	SPF637_02571	SPF638_01191	SPF639_02460	SPF640_02341	SPF641_02572	SPF642_02648	SPF643_02650	SPF644_02231	SPF645_02381	SPF646_02265	SPF647_02649	SPF648_02651	SPF649_02652	SPF650_02574	SPF651_02532	SPF652_02340	SPF653_02373	SPF654_02378	SPF655_02511	SPF656_02531	SPF657_02573	SPF658_02814	SPF659_02649	SPF660_02654	SPF661_01996	SPF664_02647	SPF665_02650	SPF666_02538	SPF938_02586	SPF939_02506	SPF940_02665	SPF941_02586	SPF942_02664
yfdE	yfdE	Acetyl-CoA:oxalate CoA-transferase	M34295_02497	SPF544_02509	SPF581_01890	SPF597_02336	SPF599_02446	SPF600_02579	SPF601_02194	SPF629_02645	SPF630_02519	SPF631_02575	SPF633_02645	SPF634_02614	SPF635_02603	SPF636_02706	SPF637_02644	SPF638_01264	SPF639_02534	SPF640_02268	SPF641_02646	SPF642_02575	SPF643_02577	SPF644_02158	SPF645_02308	SPF646_02339	SPF647_02576	SPF648_02728	SPF649_02579	SPF650_02647	SPF651_02459	SPF652_02413	SPF653_02446	SPF654_02305	SPF655_02584	SPF656_02458	SPF657_02646	SPF658_02190	SPF659_02576	SPF660_02727	SPF661_01922	SPF664_02727	SPF665_02577	SPF666_02464	SPF938_02513	SPF939_02579	SPF940_02592	SPF941_02659	SPF942_02591
purK	purK	N5-carboxyaminoimidazole ribonucleotide synthase	M34295_02522	SPF544_02534	SPF581_01915	SPF597_02361	SPF599_02421	SPF600_02604	SPF601_02219	SPF629_02620	SPF630_02544	SPF631_02600	SPF633_02620	SPF634_02589	SPF635_02578	SPF636_02616	SPF637_02619	SPF638_01239	SPF639_02509	SPF640_02293	SPF641_02620	SPF642_02600	SPF643_02602	SPF644_02183	SPF645_02333	SPF646_02313	SPF647_02601	SPF648_02753	SPF649_02604	SPF650_02622	SPF651_02484	SPF652_02388	SPF653_02421	SPF654_02330	SPF655_02559	SPF656_02483	SPF657_02621	SPF658_02215	SPF659_02601	SPF660_02702	SPF661_01948	SPF664_02752	SPF665_02602	SPF666_02489	SPF938_02538	SPF939_02554	SPF940_02617	SPF941_02634	SPF942_02616
katG2	katG2	Catalase-peroxidase 2	M34295_02501	SPF544_02513	SPF581_01894	SPF597_02340	SPF599_02442	SPF600_02583	SPF601_02198	SPF629_02641	SPF630_02523	SPF631_02579	SPF633_02641	SPF634_02610	SPF635_02599	SPF636_02702	SPF637_02640	SPF638_01260	SPF639_02530	SPF640_02272	SPF641_02642	SPF642_02579	SPF643_02581	SPF644_02162	SPF645_02312	SPF646_02335	SPF647_02580	SPF648_02732	SPF649_02583	SPF650_02643	SPF651_02463	SPF652_02409	SPF653_02442	SPF654_02309	SPF655_02580	SPF656_02462	SPF657_02642	SPF658_02194	SPF659_02580	SPF660_02723	SPF661_01926	SPF664_02731	SPF665_02581	SPF666_02468	SPF938_02517	SPF939_02575	SPF940_02596	SPF941_02655	SPF942_02595
argP_2	argP_2	HTH-type transcriptional regulator ArgP	M34295_02528	SPF544_02540	SPF581_01921	SPF597_02367	SPF599_02415	SPF600_02610	SPF601_02225	SPF629_02614	SPF630_02550	SPF631_02606	SPF633_02614	SPF634_02583	SPF635_02572	SPF636_02610	SPF637_02613	SPF638_01233	SPF639_02502	SPF640_02299	SPF641_02614	SPF642_02606	SPF643_02608	SPF644_02189	SPF645_02339	SPF646_02307	SPF647_02607	SPF648_02759	SPF649_02610	SPF650_02616	SPF651_02490	SPF652_02382	SPF653_02415	SPF654_02336	SPF655_02553	SPF656_02489	SPF657_02615	SPF658_02221	SPF659_02607	SPF660_02696	SPF661_01954	SPF664_02758	SPF665_02608	SPF666_02495	SPF938_02544	SPF939_02548	SPF940_02623	SPF941_02628	SPF942_02622
rclA	rclA	putative pyridine nucleotide-disulfide oxidoreductase RclA	M34295_02549	SPF544_02561	SPF581_01942	SPF597_02388	SPF599_02394	SPF600_02631	SPF601_02246	SPF629_02593	SPF630_02572	SPF631_02627	SPF633_02593	SPF634_02562	SPF635_02551	SPF636_02589	SPF637_02592	SPF638_01212	SPF639_02481	SPF640_02320	SPF641_02593	SPF642_02627	SPF643_02629	SPF644_02210	SPF645_02360	SPF646_02286	SPF647_02628	SPF648_02672	SPF649_02631	SPF650_02595	SPF651_02511	SPF652_02361	SPF653_02394	SPF654_02357	SPF655_02532	SPF656_02510	SPF657_02594	SPF658_02242	SPF659_02628	SPF660_02675	SPF661_01975	SPF664_02626	SPF665_02629	SPF666_02517	SPF938_02565	SPF939_02527	SPF940_02644	SPF941_02607	SPF942_02643
group_1380		hypothetical protein	M34295_02568	SPF544_02580	SPF581_01961	SPF597_02407	SPF599_02375	SPF600_02650	SPF601_02265	SPF629_02574	SPF630_02591	SPF631_02646	SPF633_02574	SPF634_02543	SPF635_02532	SPF636_02752	SPF637_02573	SPF638_01193	SPF639_02462	SPF640_02339	SPF641_02574	SPF642_02646	SPF643_02648	SPF644_02229	SPF645_02379	SPF646_02267	SPF647_02647	SPF648_02653	SPF649_02650	SPF650_02576	SPF651_02530	SPF652_02342	SPF653_02375	SPF654_02376	SPF655_02513	SPF656_02529	SPF657_02575	SPF658_02816	SPF659_02647	SPF660_02656	SPF661_01994	SPF664_02645	SPF665_02648	SPF666_02536	SPF938_02584	SPF939_02508	SPF940_02663	SPF941_02588	SPF942_02662
zur	zur	Zinc uptake regulation protein	M34295_02537	SPF544_02549	SPF581_01930	SPF597_02376	SPF599_02406	SPF600_02619	SPF601_02234	SPF629_02605	SPF630_02560	SPF631_02615	SPF633_02605	SPF634_02574	SPF635_02563	SPF636_02601	SPF637_02604	SPF638_01224	SPF639_02493	SPF640_02308	SPF641_02605	SPF642_02615	SPF643_02617	SPF644_02198	SPF645_02348	SPF646_02298	SPF647_02616	SPF648_02684	SPF649_02619	SPF650_02607	SPF651_02499	SPF652_02373	SPF653_02406	SPF654_02345	SPF655_02544	SPF656_02498	SPF657_02606	SPF658_02230	SPF659_02616	SPF660_02687	SPF661_01963	SPF664_02614	SPF665_02617	SPF666_02505	SPF938_02553	SPF939_02539	SPF940_02632	SPF941_02619	SPF942_02631
cynR_1	cynR_1	HTH-type transcriptional regulator CynR	M34295_02482	SPF544_02494	SPF581_01875	SPF597_02321	SPF599_02461	SPF600_02564	SPF601_02179	SPF629_02660	SPF630_02504	SPF631_02560	SPF633_02660	SPF634_02629	SPF635_02618	SPF636_02721	SPF637_02659	SPF638_02861	SPF639_02549	SPF640_02253	SPF641_02661	SPF642_02560	SPF643_02562	SPF644_02143	SPF645_02293	SPF646_02354	SPF647_02561	SPF648_02713	SPF649_02564	SPF650_02662	SPF651_02444	SPF652_02428	SPF653_02461	SPF654_02290	SPF655_02599	SPF656_02443	SPF657_02661	SPF658_02175	SPF659_02561	SPF660_02742	SPF661_01907	SPF664_02712	SPF665_02562	SPF666_02449	SPF938_02498	SPF939_02594	SPF940_02577	SPF941_02674	SPF942_02576
pncB2	pncB2	Nicotinate phosphoribosyltransferase pncB2	M34295_02574	SPF544_02586	SPF581_01967	SPF597_02413	SPF599_02369	SPF600_02656	SPF601_02271	SPF629_02568	SPF630_02597	SPF631_02652	SPF633_02568	SPF634_02537	SPF635_02526	SPF636_02758	SPF637_02567	SPF638_01187	SPF639_02456	SPF640_02345	SPF641_02568	SPF642_02652	SPF643_02654	SPF644_02235	SPF645_02385	SPF646_02261	SPF647_02653	SPF648_02647	SPF649_02656	SPF650_02570	SPF651_02536	SPF652_02336	SPF653_02369	SPF654_02382	SPF655_02507	SPF656_02535	SPF657_02569	SPF658_02810	SPF659_02653	SPF660_02650	SPF661_02000	SPF664_02651	SPF665_02654	SPF666_02542	SPF938_02590	SPF939_02502	SPF940_02669	SPF941_02582	SPF942_02668
fadE_2	fadE_2	Acyl-coenzyme A dehydrogenase	M34295_02598	SPF544_02610	SPF581_01992	SPF597_02438	SPF599_02345	SPF600_02682	SPF601_02296	SPF629_02543	SPF630_02622	SPF631_02677	SPF633_02543	SPF634_02512	SPF635_02502	SPF636_02783	SPF637_02543	SPF638_01163	SPF639_02432	SPF640_02369	SPF641_02544	SPF642_02676	SPF643_02678	SPF644_02259	SPF645_02409	SPF646_02237	SPF647_02677	SPF648_02623	SPF649_02680	SPF650_02546	SPF651_02560	SPF652_02312	SPF653_02345	SPF654_02406	SPF655_02483	SPF656_02559	SPF657_02545	SPF658_02786	SPF659_02677	SPF660_02626	SPF661_02024	SPF664_02675	SPF665_02679	SPF666_02567	SPF938_02614	SPF939_02478	SPF940_02694	SPF941_02557	SPF942_02693
dmlR_3	dmlR_3	HTH-type transcriptional regulator DmlR	M34295_02578	SPF544_02590	SPF581_01971	SPF597_02417	SPF599_02365	SPF600_02660	SPF601_02275	SPF629_02564	SPF630_02601	SPF631_02656	SPF633_02564	SPF634_02533	SPF635_02522	SPF636_02762	SPF637_02563	SPF638_01183	SPF639_02452	SPF640_02349	SPF641_02564	SPF642_02656	SPF643_02658	SPF644_02239	SPF645_02389	SPF646_02257	SPF647_02657	SPF648_02643	SPF649_02660	SPF650_02566	SPF651_02540	SPF652_02332	SPF653_02365	SPF654_02386	SPF655_02503	SPF656_02539	SPF657_02565	SPF658_02806	SPF659_02657	SPF660_02646	SPF661_02004	SPF664_02655	SPF665_02658	SPF666_02546	SPF938_02594	SPF939_02498	SPF940_02673	SPF941_02578	SPF942_02672
dapE_2	dapE_2	Succinyl-diaminopimelate desuccinylase	M34295_02496	SPF544_02508	SPF581_01889	SPF597_02335	SPF599_02447	SPF600_02578	SPF601_02193	SPF629_02646	SPF630_02518	SPF631_02574	SPF633_02646	SPF634_02615	SPF635_02604	SPF636_02707	SPF637_02645	SPF638_01265	SPF639_02535	SPF640_02267	SPF641_02647	SPF642_02574	SPF643_02576	SPF644_02157	SPF645_02307	SPF646_02340	SPF647_02575	SPF648_02727	SPF649_02578	SPF650_02648	SPF651_02458	SPF652_02414	SPF653_02447	SPF654_02304	SPF655_02585	SPF656_02457	SPF657_02647	SPF658_02189	SPF659_02575	SPF660_02728	SPF661_01921	SPF664_02726	SPF665_02576	SPF666_02463	SPF938_02512	SPF939_02580	SPF940_02591	SPF941_02660	SPF942_02590
group_1379		hypothetical protein	M34295_02532	SPF544_02544	SPF581_01925	SPF597_02371	SPF599_02411	SPF600_02614	SPF601_02229	SPF629_02610	SPF630_02555	SPF631_02610	SPF633_02610	SPF634_02579	SPF635_02568	SPF636_02606	SPF637_02609	SPF638_01229	SPF639_02498	SPF640_02303	SPF641_02610	SPF642_02610	SPF643_02612	SPF644_02193	SPF645_02343	SPF646_02303	SPF647_02611	SPF648_02763	SPF649_02614	SPF650_02612	SPF651_02494	SPF652_02378	SPF653_02411	SPF654_02340	SPF655_02549	SPF656_02493	SPF657_02611	SPF658_02225	SPF659_02611	SPF660_02692	SPF661_01958	SPF664_02762	SPF665_02612	SPF666_02500	SPF938_02548	SPF939_02544	SPF940_02627	SPF941_02624	SPF942_02626
murU	murU	N-acetylmuramate alpha-1-phosphate uridylyltransferase	M34295_02600	SPF544_02612	SPF581_01994	SPF597_02440	SPF599_02343	SPF600_02684	SPF601_02298	SPF629_02541	SPF630_02624	SPF631_02679	SPF633_02541	SPF634_02510	SPF635_02500	SPF636_02785	SPF637_02541	SPF638_01161	SPF639_02430	SPF640_02371	SPF641_02542	SPF642_02678	SPF643_02680	SPF644_02261	SPF645_02411	SPF646_02235	SPF647_02679	SPF648_02621	SPF649_02682	SPF650_02544	SPF651_02562	SPF652_02310	SPF653_02343	SPF654_02408	SPF655_02481	SPF656_02561	SPF657_02543	SPF658_02784	SPF659_02679	SPF660_02624	SPF661_02026	SPF664_02677	SPF665_02681	SPF666_02569	SPF938_02616	SPF939_02476	SPF940_02696	SPF941_02555	SPF942_02695
group_1378		hypothetical protein	M34295_02589	SPF544_02601	SPF581_01983	SPF597_02429	SPF599_02354	SPF600_02673	SPF601_02287	SPF629_02552	SPF630_02613	SPF631_02668	SPF633_02552	SPF634_02521	SPF635_02511	SPF636_02774	SPF637_02552	SPF638_01172	SPF639_02441	SPF640_02360	SPF641_02553	SPF642_02667	SPF643_02669	SPF644_02250	SPF645_02400	SPF646_02246	SPF647_02668	SPF648_02632	SPF649_02671	SPF650_02555	SPF651_02551	SPF652_02321	SPF653_02354	SPF654_02397	SPF655_02492	SPF656_02550	SPF657_02554	SPF658_02795	SPF659_02668	SPF660_02635	SPF661_02015	SPF664_02666	SPF665_02670	SPF666_02558	SPF938_02605	SPF939_02487	SPF940_02685	SPF941_02566	SPF942_02684
lptD	lptD	LPS-assembly protein LptD	M34295_02602	SPF544_02614	SPF581_01996	SPF597_02442	SPF599_02341	SPF600_02686	SPF601_02300	SPF629_02539	SPF630_02626	SPF631_02681	SPF633_02539	SPF634_02508	SPF635_02498	SPF636_02787	SPF637_02539	SPF638_01159	SPF639_02428	SPF640_02373	SPF641_02540	SPF642_02680	SPF643_02682	SPF644_02263	SPF645_02413	SPF646_02233	SPF647_02681	SPF648_02619	SPF649_02684	SPF650_02542	SPF651_02564	SPF652_02308	SPF653_02341	SPF654_02410	SPF655_02479	SPF656_02563	SPF657_02541	SPF658_02782	SPF659_02681	SPF660_02622	SPF661_02028	SPF664_02679	SPF665_02683	SPF666_02571	SPF938_02618	SPF939_02474	SPF940_02698	SPF941_02553	SPF942_02697
group_1377		hypothetical protein	M34295_02498	SPF544_02510	SPF581_01891	SPF597_02337	SPF599_02445	SPF600_02580	SPF601_02195	SPF629_02644	SPF630_02520	SPF631_02576	SPF633_02644	SPF634_02613	SPF635_02602	SPF636_02705	SPF637_02643	SPF638_01263	SPF639_02533	SPF640_02269	SPF641_02645	SPF642_02576	SPF643_02578	SPF644_02159	SPF645_02309	SPF646_02338	SPF647_02577	SPF648_02729	SPF649_02580	SPF650_02646	SPF651_02460	SPF652_02412	SPF653_02445	SPF654_02306	SPF655_02583	SPF656_02459	SPF657_02645	SPF658_02191	SPF659_02577	SPF660_02726	SPF661_01923	SPF664_02728	SPF665_02578	SPF666_02465	SPF938_02514	SPF939_02578	SPF940_02593	SPF941_02658	SPF942_02592
phrA	phrA	Deoxyribodipyrimidine photo-lyase	M34295_02518	SPF544_02530	SPF581_01911	SPF597_02357	SPF599_02425	SPF600_02600	SPF601_02215	SPF629_02624	SPF630_02540	SPF631_02596	SPF633_02624	SPF634_02593	SPF635_02582	SPF636_02620	SPF637_02623	SPF638_01243	SPF639_02513	SPF640_02289	SPF641_02624	SPF642_02596	SPF643_02598	SPF644_02179	SPF645_02329	SPF646_02317	SPF647_02597	SPF648_02749	SPF649_02600	SPF650_02626	SPF651_02480	SPF652_02392	SPF653_02425	SPF654_02326	SPF655_02563	SPF656_02479	SPF657_02625	SPF658_02211	SPF659_02597	SPF660_02706	SPF661_01944	SPF664_02748	SPF665_02598	SPF666_02485	SPF938_02534	SPF939_02558	SPF940_02613	SPF941_02638	SPF942_02612
group_1376		hypothetical protein	M34295_02474	SPF544_02486	SPF581_01867	SPF597_02313	SPF599_02469	SPF600_02556	SPF601_02171	SPF629_02668	SPF630_02496	SPF631_02552	SPF633_02668	SPF634_02637	SPF635_02626	SPF636_02729	SPF637_02667	SPF638_02869	SPF639_02557	SPF640_02245	SPF641_02669	SPF642_02552	SPF643_02554	SPF644_02135	SPF645_02285	SPF646_02362	SPF647_02553	SPF648_02705	SPF649_02556	SPF650_02670	SPF651_02436	SPF652_02436	SPF653_02469	SPF654_02282	SPF655_02607	SPF656_02435	SPF657_02669	SPF658_02167	SPF659_02553	SPF660_02750	SPF661_01899	SPF664_02704	SPF665_02554	SPF666_02441	SPF938_02490	SPF939_02602	SPF940_02569	SPF941_02682	SPF942_02568
group_1375		hypothetical protein	M34295_02472	SPF544_02484	SPF581_01865	SPF597_02311	SPF599_02471	SPF600_02554	SPF601_02169	SPF629_02670	SPF630_02494	SPF631_02550	SPF633_02670	SPF634_02639	SPF635_02628	SPF636_02731	SPF637_02669	SPF638_02871	SPF639_02559	SPF640_02243	SPF641_02671	SPF642_02550	SPF643_02552	SPF644_02133	SPF645_02283	SPF646_02364	SPF647_02551	SPF648_02703	SPF649_02554	SPF650_02672	SPF651_02434	SPF652_02438	SPF653_02471	SPF654_02280	SPF655_02609	SPF656_02433	SPF657_02671	SPF658_02165	SPF659_02551	SPF660_02752	SPF661_01897	SPF664_02702	SPF665_02552	SPF666_02439	SPF938_02488	SPF939_02604	SPF940_02567	SPF941_02684	SPF942_02566
group_1374		hypothetical protein	M34295_02588	SPF544_02600	SPF581_01982	SPF597_02428	SPF599_02355	SPF600_02672	SPF601_02286	SPF629_02553	SPF630_02612	SPF631_02667	SPF633_02553	SPF634_02522	SPF635_02512	SPF636_02773	SPF637_02553	SPF638_01173	SPF639_02442	SPF640_02359	SPF641_02554	SPF642_02666	SPF643_02668	SPF644_02249	SPF645_02399	SPF646_02247	SPF647_02667	SPF648_02633	SPF649_02670	SPF650_02556	SPF651_02550	SPF652_02322	SPF653_02355	SPF654_02396	SPF655_02493	SPF656_02549	SPF657_02555	SPF658_02796	SPF659_02667	SPF660_02636	SPF661_02014	SPF664_02665	SPF665_02669	SPF666_02557	SPF938_02604	SPF939_02488	SPF940_02684	SPF941_02567	SPF942_02683
group_1373		hypothetical protein	M34295_02466	SPF544_02478	SPF581_01859	SPF597_02305	SPF599_02477	SPF600_02548	SPF601_02163	SPF629_02676	SPF630_02488	SPF631_02544	SPF633_02676	SPF634_02645	SPF635_02634	SPF636_02737	SPF637_02675	SPF638_02877	SPF639_02565	SPF640_02237	SPF641_02677	SPF642_02544	SPF643_02546	SPF644_02127	SPF645_02277	SPF646_02370	SPF647_02545	SPF648_02697	SPF649_02548	SPF650_02678	SPF651_02428	SPF652_02444	SPF653_02477	SPF654_02274	SPF655_02615	SPF656_02427	SPF657_02677	SPF658_02159	SPF659_02545	SPF660_02758	SPF661_01891	SPF664_02696	SPF665_02546	SPF666_02433	SPF938_02482	SPF939_02610	SPF940_02561	SPF941_02690	SPF942_02560
yhhQ	yhhQ	Queuosine precursor transporter	M34295_02557	SPF544_02569	SPF581_01950	SPF597_02396	SPF599_02386	SPF600_02639	SPF601_02254	SPF629_02585	SPF630_02580	SPF631_02635	SPF633_02585	SPF634_02554	SPF635_02543	SPF636_02581	SPF637_02584	SPF638_01204	SPF639_02473	SPF640_02328	SPF641_02585	SPF642_02635	SPF643_02637	SPF644_02218	SPF645_02368	SPF646_02278	SPF647_02636	SPF648_02664	SPF649_02639	SPF650_02587	SPF651_02519	SPF652_02353	SPF653_02386	SPF654_02365	SPF655_02524	SPF656_02518	SPF657_02586	SPF658_02827	SPF659_02636	SPF660_02667	SPF661_01983	SPF664_02634	SPF665_02637	SPF666_02525	SPF938_02573	SPF939_02519	SPF940_02652	SPF941_02599	SPF942_02651
oxyR_2	oxyR_2	Hydrogen peroxide-inducible genes activator	M34295_02584	SPF544_02596	SPF581_01978	SPF597_02424	SPF599_02359	SPF600_02668	SPF601_02282	SPF629_02557	SPF630_02608	SPF631_02663	SPF633_02557	SPF634_02526	SPF635_02516	SPF636_02769	SPF637_02557	SPF638_01177	SPF639_02446	SPF640_02355	SPF641_02558	SPF642_02662	SPF643_02664	SPF644_02245	SPF645_02395	SPF646_02251	SPF647_02663	SPF648_02637	SPF649_02666	SPF650_02560	SPF651_02546	SPF652_02326	SPF653_02359	SPF654_02392	SPF655_02497	SPF656_02545	SPF657_02559	SPF658_02800	SPF659_02663	SPF660_02640	SPF661_02010	SPF664_02661	SPF665_02665	SPF666_02553	SPF938_02600	SPF939_02492	SPF940_02680	SPF941_02571	SPF942_02679
group_1372		hypothetical protein	M34295_02580	SPF544_02592	SPF581_01974	SPF597_02419	SPF599_02363	SPF600_02663	SPF601_02277	SPF629_02562	SPF630_02603	SPF631_02658	SPF633_02562	SPF634_02531	SPF635_02520	SPF636_02764	SPF637_02561	SPF638_01181	SPF639_02450	SPF640_02351	SPF641_02562	SPF642_02658	SPF643_02660	SPF644_02241	SPF645_02391	SPF646_02255	SPF647_02659	SPF648_02641	SPF649_02662	SPF650_02564	SPF651_02542	SPF652_02330	SPF653_02363	SPF654_02388	SPF655_02501	SPF656_02541	SPF657_02563	SPF658_02804	SPF659_02659	SPF660_02644	SPF661_02006	SPF664_02657	SPF665_02660	SPF666_02548	SPF938_02596	SPF939_02496	SPF940_02675	SPF941_02576	SPF942_02674
group_1371		hypothetical protein	M34295_02556	SPF544_02568	SPF581_01949	SPF597_02395	SPF599_02387	SPF600_02638	SPF601_02253	SPF629_02586	SPF630_02579	SPF631_02634	SPF633_02586	SPF634_02555	SPF635_02544	SPF636_02582	SPF637_02585	SPF638_01205	SPF639_02474	SPF640_02327	SPF641_02586	SPF642_02634	SPF643_02636	SPF644_02217	SPF645_02367	SPF646_02279	SPF647_02635	SPF648_02665	SPF649_02638	SPF650_02588	SPF651_02518	SPF652_02354	SPF653_02387	SPF654_02364	SPF655_02525	SPF656_02517	SPF657_02587	SPF658_02828	SPF659_02635	SPF660_02668	SPF661_01982	SPF664_02633	SPF665_02636	SPF666_02524	SPF938_02572	SPF939_02520	SPF940_02651	SPF941_02600	SPF942_02650
mhpA	mhpA	3-(3-hydroxy-phenyl)propionate/3-hydroxycinnamic acid hydroxylase	M34295_02485	SPF544_02497	SPF581_01878	SPF597_02324	SPF599_02458	SPF600_02567	SPF601_02182	SPF629_02657	SPF630_02507	SPF631_02563	SPF633_02657	SPF634_02626	SPF635_02615	SPF636_02718	SPF637_02656	SPF638_01276	SPF639_02546	SPF640_02256	SPF641_02658	SPF642_02563	SPF643_02565	SPF644_02146	SPF645_02296	SPF646_02351	SPF647_02564	SPF648_02716	SPF649_02567	SPF650_02659	SPF651_02447	SPF652_02425	SPF653_02458	SPF654_02293	SPF655_02596	SPF656_02446	SPF657_02658	SPF658_02178	SPF659_02564	SPF660_02739	SPF661_01910	SPF664_02715	SPF665_02565	SPF666_02452	SPF938_02501	SPF939_02591	SPF940_02580	SPF941_02671	SPF942_02579
cynR_2	cynR_2	HTH-type transcriptional regulator CynR	M34295_02521	SPF544_02533	SPF581_01914	SPF597_02360	SPF599_02422	SPF600_02603	SPF601_02218	SPF629_02621	SPF630_02543	SPF631_02599	SPF633_02621	SPF634_02590	SPF635_02579	SPF636_02617	SPF637_02620	SPF638_01240	SPF639_02510	SPF640_02292	SPF641_02621	SPF642_02599	SPF643_02601	SPF644_02182	SPF645_02332	SPF646_02314	SPF647_02600	SPF648_02752	SPF649_02603	SPF650_02623	SPF651_02483	SPF652_02389	SPF653_02422	SPF654_02329	SPF655_02560	SPF656_02482	SPF657_02622	SPF658_02214	SPF659_02600	SPF660_02703	SPF661_01947	SPF664_02751	SPF665_02601	SPF666_02488	SPF938_02537	SPF939_02555	SPF940_02616	SPF941_02635	SPF942_02615
rbsB	rbsB	Ribose import binding protein RbsB	M34295_02493	SPF544_02505	SPF581_01886	SPF597_02332	SPF599_02450	SPF600_02575	SPF601_02190	SPF629_02649	SPF630_02515	SPF631_02571	SPF633_02649	SPF634_02618	SPF635_02607	SPF636_02710	SPF637_02648	SPF638_01268	SPF639_02538	SPF640_02264	SPF641_02650	SPF642_02571	SPF643_02573	SPF644_02154	SPF645_02304	SPF646_02343	SPF647_02572	SPF648_02724	SPF649_02575	SPF650_02651	SPF651_02455	SPF652_02417	SPF653_02450	SPF654_02301	SPF655_02588	SPF656_02454	SPF657_02650	SPF658_02186	SPF659_02572	SPF660_02731	SPF661_01918	SPF664_02723	SPF665_02573	SPF666_02460	SPF938_02509	SPF939_02583	SPF940_02588	SPF941_02663	SPF942_02587
yedI	yedI	Inner membrane protein YedI	M34295_02475	SPF544_02487	SPF581_01868	SPF597_02314	SPF599_02468	SPF600_02557	SPF601_02172	SPF629_02667	SPF630_02497	SPF631_02553	SPF633_02667	SPF634_02636	SPF635_02625	SPF636_02728	SPF637_02666	SPF638_02868	SPF639_02556	SPF640_02246	SPF641_02668	SPF642_02553	SPF643_02555	SPF644_02136	SPF645_02286	SPF646_02361	SPF647_02554	SPF648_02706	SPF649_02557	SPF650_02669	SPF651_02437	SPF652_02435	SPF653_02468	SPF654_02283	SPF655_02606	SPF656_02436	SPF657_02668	SPF658_02168	SPF659_02554	SPF660_02749	SPF661_01900	SPF664_02705	SPF665_02555	SPF666_02442	SPF938_02491	SPF939_02601	SPF940_02570	SPF941_02681	SPF942_02569
crtK2	crtK-2	Tryptophan-rich protein TspO	M34295_02517	SPF544_02529	SPF581_01910	SPF597_02356	SPF599_02426	SPF600_02599	SPF601_02214	SPF629_02625	SPF630_02539	SPF631_02595	SPF633_02625	SPF634_02594	SPF635_02583	SPF636_02621	SPF637_02624	SPF638_01244	SPF639_02514	SPF640_02288	SPF641_02625	SPF642_02595	SPF643_02597	SPF644_02178	SPF645_02328	SPF646_02318	SPF647_02596	SPF648_02748	SPF649_02599	SPF650_02627	SPF651_02479	SPF652_02393	SPF653_02426	SPF654_02325	SPF655_02564	SPF656_02478	SPF657_02626	SPF658_02210	SPF659_02596	SPF660_02707	SPF661_01943	SPF664_02747	SPF665_02597	SPF666_02484	SPF938_02533	SPF939_02559	SPF940_02612	SPF941_02639	SPF942_02611
group_1370		Hydroxypyruvate reductase	M34295_02547	SPF544_02559	SPF581_01940	SPF597_02386	SPF599_02396	SPF600_02629	SPF601_02244	SPF629_02595	SPF630_02570	SPF631_02625	SPF633_02595	SPF634_02564	SPF635_02553	SPF636_02591	SPF637_02594	SPF638_01214	SPF639_02483	SPF640_02318	SPF641_02595	SPF642_02625	SPF643_02627	SPF644_02208	SPF645_02358	SPF646_02288	SPF647_02626	SPF648_02674	SPF649_02629	SPF650_02597	SPF651_02509	SPF652_02363	SPF653_02396	SPF654_02355	SPF655_02534	SPF656_02508	SPF657_02596	SPF658_02240	SPF659_02626	SPF660_02677	SPF661_01973	SPF664_02624	SPF665_02627	SPF666_02515	SPF938_02563	SPF939_02529	SPF940_02642	SPF941_02609	SPF942_02641
group_1369		hypothetical protein	M34295_02514	SPF544_02526	SPF581_01907	SPF597_02353	SPF599_02429	SPF600_02596	SPF601_02211	SPF629_02628	SPF630_02536	SPF631_02592	SPF633_02628	SPF634_02597	SPF635_02586	SPF636_02624	SPF637_02627	SPF638_01247	SPF639_02517	SPF640_02285	SPF641_02628	SPF642_02592	SPF643_02594	SPF644_02175	SPF645_02325	SPF646_02321	SPF647_02593	SPF648_02745	SPF649_02596	SPF650_02630	SPF651_02476	SPF652_02396	SPF653_02429	SPF654_02322	SPF655_02567	SPF656_02475	SPF657_02629	SPF658_02207	SPF659_02593	SPF660_02710	SPF661_01940	SPF664_02744	SPF665_02594	SPF666_02481	SPF938_02530	SPF939_02562	SPF940_02609	SPF941_02642	SPF942_02608
pbuE	pbuE	Purine efflux pump PbuE	M34295_02486	SPF544_02498	SPF581_01879	SPF597_02325	SPF599_02457	SPF600_02568	SPF601_02183	SPF629_02656	SPF630_02508	SPF631_02564	SPF633_02656	SPF634_02625	SPF635_02614	SPF636_02717	SPF637_02655	SPF638_01275	SPF639_02545	SPF640_02257	SPF641_02657	SPF642_02564	SPF643_02566	SPF644_02147	SPF645_02297	SPF646_02350	SPF647_02565	SPF648_02717	SPF649_02568	SPF650_02658	SPF651_02448	SPF652_02424	SPF653_02457	SPF654_02294	SPF655_02595	SPF656_02447	SPF657_02657	SPF658_02179	SPF659_02565	SPF660_02738	SPF661_01911	SPF664_02716	SPF665_02566	SPF666_02453	SPF938_02502	SPF939_02590	SPF940_02581	SPF941_02670	SPF942_02580
gbsA	gbsA	Betaine aldehyde dehydrogenase	M34295_02543	SPF544_02555	SPF581_01936	SPF597_02382	SPF599_02400	SPF600_02625	SPF601_02240	SPF629_02599	SPF630_02566	SPF631_02621	SPF633_02599	SPF634_02568	SPF635_02557	SPF636_02595	SPF637_02598	SPF638_01218	SPF639_02487	SPF640_02314	SPF641_02599	SPF642_02621	SPF643_02623	SPF644_02204	SPF645_02354	SPF646_02292	SPF647_02622	SPF648_02678	SPF649_02625	SPF650_02601	SPF651_02505	SPF652_02367	SPF653_02400	SPF654_02351	SPF655_02538	SPF656_02504	SPF657_02600	SPF658_02236	SPF659_02622	SPF660_02681	SPF661_01969	SPF664_02620	SPF665_02623	SPF666_02511	SPF938_02559	SPF939_02533	SPF940_02638	SPF941_02613	SPF942_02637
group_1368		hypothetical protein	M34295_02599	SPF544_02611	SPF581_01993	SPF597_02439	SPF599_02344	SPF600_02683	SPF601_02297	SPF629_02542	SPF630_02623	SPF631_02678	SPF633_02542	SPF634_02511	SPF635_02501	SPF636_02784	SPF637_02542	SPF638_01162	SPF639_02431	SPF640_02370	SPF641_02543	SPF642_02677	SPF643_02679	SPF644_02260	SPF645_02410	SPF646_02236	SPF647_02678	SPF648_02622	SPF649_02681	SPF650_02545	SPF651_02561	SPF652_02311	SPF653_02344	SPF654_02407	SPF655_02482	SPF656_02560	SPF657_02544	SPF658_02785	SPF659_02678	SPF660_02625	SPF661_02025	SPF664_02676	SPF665_02680	SPF666_02568	SPF938_02615	SPF939_02477	SPF940_02695	SPF941_02556	SPF942_02694
group_1367		hypothetical protein	M34295_02554	SPF544_02566	SPF581_01947	SPF597_02393	SPF599_02389	SPF600_02636	SPF601_02251	SPF629_02588	SPF630_02577	SPF631_02632	SPF633_02588	SPF634_02557	SPF635_02546	SPF636_02584	SPF637_02587	SPF638_01207	SPF639_02476	SPF640_02325	SPF641_02588	SPF642_02632	SPF643_02634	SPF644_02215	SPF645_02365	SPF646_02281	SPF647_02633	SPF648_02667	SPF649_02636	SPF650_02590	SPF651_02516	SPF652_02356	SPF653_02389	SPF654_02362	SPF655_02527	SPF656_02515	SPF657_02589	SPF658_02830	SPF659_02633	SPF660_02670	SPF661_01980	SPF664_02631	SPF665_02634	SPF666_02522	SPF938_02570	SPF939_02522	SPF940_02649	SPF941_02602	SPF942_02648
group_1366		hypothetical protein	M34295_02470	SPF544_02482	SPF581_01863	SPF597_02309	SPF599_02473	SPF600_02552	SPF601_02167	SPF629_02672	SPF630_02492	SPF631_02548	SPF633_02672	SPF634_02641	SPF635_02630	SPF636_02733	SPF637_02671	SPF638_02873	SPF639_02561	SPF640_02241	SPF641_02673	SPF642_02548	SPF643_02550	SPF644_02131	SPF645_02281	SPF646_02366	SPF647_02549	SPF648_02701	SPF649_02552	SPF650_02674	SPF651_02432	SPF652_02440	SPF653_02473	SPF654_02278	SPF655_02611	SPF656_02431	SPF657_02673	SPF658_02163	SPF659_02549	SPF660_02754	SPF661_01895	SPF664_02700	SPF665_02550	SPF666_02437	SPF938_02486	SPF939_02606	SPF940_02565	SPF941_02686	SPF942_02564
group_1365		hypothetical protein	M34295_02540	SPF544_02552	SPF581_01933	SPF597_02379	SPF599_02403	SPF600_02622	SPF601_02237	SPF629_02602	SPF630_02563	SPF631_02618	SPF633_02602	SPF634_02571	SPF635_02560	SPF636_02598	SPF637_02601	SPF638_01221	SPF639_02490	SPF640_02311	SPF641_02602	SPF642_02618	SPF643_02620	SPF644_02201	SPF645_02351	SPF646_02295	SPF647_02619	SPF648_02681	SPF649_02622	SPF650_02604	SPF651_02502	SPF652_02370	SPF653_02403	SPF654_02348	SPF655_02541	SPF656_02501	SPF657_02603	SPF658_02233	SPF659_02619	SPF660_02684	SPF661_01966	SPF664_02617	SPF665_02620	SPF666_02508	SPF938_02556	SPF939_02536	SPF940_02635	SPF941_02616	SPF942_02634
group_1364		hypothetical protein	M34295_02511	SPF544_02523	SPF581_01904	SPF597_02350	SPF599_02432	SPF600_02593	SPF601_02208	SPF629_02631	SPF630_02533	SPF631_02589	SPF633_02631	SPF634_02600	SPF635_02589	SPF636_02627	SPF637_02630	SPF638_01250	SPF639_02520	SPF640_02282	SPF641_02632	SPF642_02589	SPF643_02591	SPF644_02172	SPF645_02322	SPF646_02325	SPF647_02590	SPF648_02742	SPF649_02593	SPF650_02633	SPF651_02473	SPF652_02399	SPF653_02432	SPF654_02319	SPF655_02570	SPF656_02472	SPF657_02632	SPF658_02204	SPF659_02590	SPF660_02713	SPF661_01936	SPF664_02741	SPF665_02591	SPF666_02478	SPF938_02527	SPF939_02565	SPF940_02606	SPF941_02645	SPF942_02605
group_1363		hypothetical protein	M34295_02481	SPF544_02493	SPF581_01874	SPF597_02320	SPF599_02462	SPF600_02563	SPF601_02178	SPF629_02661	SPF630_02503	SPF631_02559	SPF633_02661	SPF634_02630	SPF635_02619	SPF636_02722	SPF637_02660	SPF638_02862	SPF639_02550	SPF640_02252	SPF641_02662	SPF642_02559	SPF643_02561	SPF644_02142	SPF645_02292	SPF646_02355	SPF647_02560	SPF648_02712	SPF649_02563	SPF650_02663	SPF651_02443	SPF652_02429	SPF653_02462	SPF654_02289	SPF655_02600	SPF656_02442	SPF657_02662	SPF658_02174	SPF659_02560	SPF660_02743	SPF661_01906	SPF664_02711	SPF665_02561	SPF666_02448	SPF938_02497	SPF939_02595	SPF940_02576	SPF941_02675	SPF942_02575
group_1362		IS3 family transposase ISLpn7	M34295_02456	SPF544_02468	SPF581_01849	SPF597_02295	SPF599_02487	SPF600_02538	SPF601_02153	SPF629_02686	SPF630_02478	SPF631_02534	SPF633_02686	SPF634_02655	SPF635_02644	SPF636_02747	SPF637_02685	SPF638_02887	SPF639_02575	SPF640_02227	SPF641_02687	SPF642_02534	SPF643_02536	SPF644_02117	SPF645_02267	SPF646_02380	SPF647_02535	SPF648_02687	SPF649_02538	SPF650_02688	SPF651_02418	SPF652_02454	SPF653_02487	SPF654_02264	SPF655_02625	SPF656_02417	SPF657_02687	SPF658_02149	SPF659_02535	SPF660_02768	SPF661_01881	SPF664_02686	SPF665_02536	SPF666_02423	SPF938_02472	SPF939_02620	SPF940_02551	SPF941_02700	SPF942_02550
dhfrIII	dhfrIII	Dihydrofolate reductase type 3	M34295_02605	SPF544_02617	SPF581_01999	SPF597_02445	SPF599_02338	SPF600_02689	SPF601_02303	SPF629_02536	SPF630_02629	SPF631_02684	SPF633_02536	SPF634_02505	SPF635_02495	SPF636_02790	SPF637_02536	SPF638_01156	SPF639_02425	SPF640_02376	SPF641_02537	SPF642_02683	SPF643_02685	SPF644_02266	SPF645_02416	SPF646_02230	SPF647_02684	SPF648_02616	SPF649_02687	SPF650_02539	SPF651_02567	SPF652_02305	SPF653_02338	SPF654_02413	SPF655_02476	SPF656_02566	SPF657_02538	SPF658_02779	SPF659_02684	SPF660_02619	SPF661_02031	SPF664_02682	SPF665_02686	SPF666_02574	SPF938_02621	SPF939_02471	SPF940_02701	SPF941_02550	SPF942_02700
group_1361		hypothetical protein	M34295_02492	SPF544_02504	SPF581_01885	SPF597_02331	SPF599_02451	SPF600_02574	SPF601_02189	SPF629_02650	SPF630_02514	SPF631_02570	SPF633_02650	SPF634_02619	SPF635_02608	SPF636_02711	SPF637_02649	SPF638_01269	SPF639_02539	SPF640_02263	SPF641_02651	SPF642_02570	SPF643_02572	SPF644_02153	SPF645_02303	SPF646_02344	SPF647_02571	SPF648_02723	SPF649_02574	SPF650_02652	SPF651_02454	SPF652_02418	SPF653_02451	SPF654_02300	SPF655_02589	SPF656_02453	SPF657_02651	SPF658_02185	SPF659_02571	SPF660_02732	SPF661_01917	SPF664_02722	SPF665_02572	SPF666_02459	SPF938_02508	SPF939_02584	SPF940_02587	SPF941_02664	SPF942_02586
gdhB	gdhB	NAD-specific glutamate dehydrogenase	M34295_02550	SPF544_02562	SPF581_01943	SPF597_02389	SPF599_02393	SPF600_02632	SPF601_02247	SPF629_02592	SPF630_02573	SPF631_02628	SPF633_02592	SPF634_02561	SPF635_02550	SPF636_02588	SPF637_02591	SPF638_01211	SPF639_02480	SPF640_02321	SPF641_02592	SPF642_02628	SPF643_02630	SPF644_02211	SPF645_02361	SPF646_02285	SPF647_02629	SPF648_02671	SPF649_02632	SPF650_02594	SPF651_02512	SPF652_02360	SPF653_02393	SPF654_02358	SPF655_02531	SPF656_02511	SPF657_02593	SPF658_02243	SPF659_02629	SPF660_02674	SPF661_01976	SPF664_02627	SPF665_02630	SPF666_02518	SPF938_02566	SPF939_02526	SPF940_02645	SPF941_02606	SPF942_02644
yohK	yohK	Inner membrane protein YohK	M34295_02519	SPF544_02531	SPF581_01912	SPF597_02358	SPF599_02424	SPF600_02601	SPF601_02216	SPF629_02623	SPF630_02541	SPF631_02597	SPF633_02623	SPF634_02592	SPF635_02581	SPF636_02619	SPF637_02622	SPF638_01242	SPF639_02512	SPF640_02290	SPF641_02623	SPF642_02597	SPF643_02599	SPF644_02180	SPF645_02330	SPF646_02316	SPF647_02598	SPF648_02750	SPF649_02601	SPF650_02625	SPF651_02481	SPF652_02391	SPF653_02424	SPF654_02327	SPF655_02562	SPF656_02480	SPF657_02624	SPF658_02212	SPF659_02598	SPF660_02705	SPF661_01945	SPF664_02749	SPF665_02599	SPF666_02486	SPF938_02535	SPF939_02557	SPF940_02614	SPF941_02637	SPF942_02613
group_1360		hypothetical protein	M34295_02573	SPF544_02585	SPF581_01966	SPF597_02412	SPF599_02370	SPF600_02655	SPF601_02270	SPF629_02569	SPF630_02596	SPF631_02651	SPF633_02569	SPF634_02538	SPF635_02527	SPF636_02757	SPF637_02568	SPF638_01188	SPF639_02457	SPF640_02344	SPF641_02569	SPF642_02651	SPF643_02653	SPF644_02234	SPF645_02384	SPF646_02262	SPF647_02652	SPF648_02648	SPF649_02655	SPF650_02571	SPF651_02535	SPF652_02337	SPF653_02370	SPF654_02381	SPF655_02508	SPF656_02534	SPF657_02570	SPF658_02811	SPF659_02652	SPF660_02651	SPF661_01999	SPF664_02650	SPF665_02653	SPF666_02541	SPF938_02589	SPF939_02503	SPF940_02668	SPF941_02583	SPF942_02667
glsA	glsA	Glutaminase	M34295_02546	SPF544_02558	SPF581_01939	SPF597_02385	SPF599_02397	SPF600_02628	SPF601_02243	SPF629_02596	SPF630_02569	SPF631_02624	SPF633_02596	SPF634_02565	SPF635_02554	SPF636_02592	SPF637_02595	SPF638_01215	SPF639_02484	SPF640_02317	SPF641_02596	SPF642_02624	SPF643_02626	SPF644_02207	SPF645_02357	SPF646_02289	SPF647_02625	SPF648_02675	SPF649_02628	SPF650_02598	SPF651_02508	SPF652_02364	SPF653_02397	SPF654_02354	SPF655_02535	SPF656_02507	SPF657_02597	SPF658_02239	SPF659_02625	SPF660_02678	SPF661_01972	SPF664_02623	SPF665_02626	SPF666_02514	SPF938_02562	SPF939_02530	SPF940_02641	SPF941_02610	SPF942_02640
group_1359		hypothetical protein	M34295_02490	SPF544_02502	SPF581_01883	SPF597_02329	SPF599_02453	SPF600_02572	SPF601_02187	SPF629_02652	SPF630_02512	SPF631_02568	SPF633_02652	SPF634_02621	SPF635_02610	SPF636_02713	SPF637_02651	SPF638_01271	SPF639_02541	SPF640_02261	SPF641_02653	SPF642_02568	SPF643_02570	SPF644_02151	SPF645_02301	SPF646_02346	SPF647_02569	SPF648_02721	SPF649_02572	SPF650_02654	SPF651_02452	SPF652_02420	SPF653_02453	SPF654_02298	SPF655_02591	SPF656_02451	SPF657_02653	SPF658_02183	SPF659_02569	SPF660_02734	SPF661_01915	SPF664_02720	SPF665_02570	SPF666_02457	SPF938_02506	SPF939_02586	SPF940_02585	SPF941_02666	SPF942_02584
purE	purE	N5-carboxyaminoimidazole ribonucleotide mutase	M34295_02523	SPF544_02535	SPF581_01916	SPF597_02362	SPF599_02420	SPF600_02605	SPF601_02220	SPF629_02619	SPF630_02545	SPF631_02601	SPF633_02619	SPF634_02588	SPF635_02577	SPF636_02615	SPF637_02618	SPF638_01238	SPF639_02508	SPF640_02294	SPF641_02619	SPF642_02601	SPF643_02603	SPF644_02184	SPF645_02334	SPF646_02312	SPF647_02602	SPF648_02754	SPF649_02605	SPF650_02621	SPF651_02485	SPF652_02387	SPF653_02420	SPF654_02331	SPF655_02558	SPF656_02484	SPF657_02620	SPF658_02216	SPF659_02602	SPF660_02701	SPF661_01949	SPF664_02753	SPF665_02603	SPF666_02490	SPF938_02539	SPF939_02553	SPF940_02618	SPF941_02633	SPF942_02617
yhdG_2	yhdG_2	putative amino acid permease YhdG	M34295_02585	SPF544_02597	SPF581_01979	SPF597_02425	SPF599_02358	SPF600_02669	SPF601_02283	SPF629_02556	SPF630_02609	SPF631_02664	SPF633_02556	SPF634_02525	SPF635_02515	SPF636_02770	SPF637_02556	SPF638_01176	SPF639_02445	SPF640_02356	SPF641_02557	SPF642_02663	SPF643_02665	SPF644_02246	SPF645_02396	SPF646_02250	SPF647_02664	SPF648_02636	SPF649_02667	SPF650_02559	SPF651_02547	SPF652_02325	SPF653_02358	SPF654_02393	SPF655_02496	SPF656_02546	SPF657_02558	SPF658_02799	SPF659_02664	SPF660_02639	SPF661_02011	SPF664_02662	SPF665_02666	SPF666_02554	SPF938_02601	SPF939_02491	SPF940_02681	SPF941_02570	SPF942_02680
sidE	sidE	Ubiquitinating enzyme SidE	M34295_02539	SPF544_02551	SPF581_01932	SPF597_02378	SPF599_02404	SPF600_02621	SPF601_02236	SPF629_02603	SPF630_02562	SPF631_02617	SPF633_02603	SPF634_02572	SPF635_02561	SPF636_02599	SPF637_02602	SPF638_01222	SPF639_02491	SPF640_02310	SPF641_02603	SPF642_02617	SPF643_02619	SPF644_02200	SPF645_02350	SPF646_02296	SPF647_02618	SPF648_02682	SPF649_02621	SPF650_02605	SPF651_02501	SPF652_02371	SPF653_02404	SPF654_02347	SPF655_02542	SPF656_02500	SPF657_02604	SPF658_02232	SPF659_02618	SPF660_02685	SPF661_01965	SPF664_02616	SPF665_02619	SPF666_02507	SPF938_02555	SPF939_02537	SPF940_02634	SPF941_02617	SPF942_02633
group_1358		hypothetical protein	M34295_02569	SPF544_02581	SPF581_01962	SPF597_02408	SPF599_02374	SPF600_02651	SPF601_02266	SPF629_02573	SPF630_02592	SPF631_02647	SPF633_02573	SPF634_02542	SPF635_02531	SPF636_02753	SPF637_02572	SPF638_01192	SPF639_02461	SPF640_02340	SPF641_02573	SPF642_02647	SPF643_02649	SPF644_02230	SPF645_02380	SPF646_02266	SPF647_02648	SPF648_02652	SPF649_02651	SPF650_02575	SPF651_02531	SPF652_02341	SPF653_02374	SPF654_02377	SPF655_02512	SPF656_02530	SPF657_02574	SPF658_02815	SPF659_02648	SPF660_02655	SPF661_01995	SPF664_02646	SPF665_02649	SPF666_02537	SPF938_02585	SPF939_02507	SPF940_02664	SPF941_02587	SPF942_02663
group_1357		hypothetical protein	M34295_02464	SPF544_02476	SPF581_01857	SPF597_02303	SPF599_02479	SPF600_02546	SPF601_02161	SPF629_02678	SPF630_02486	SPF631_02542	SPF633_02678	SPF634_02647	SPF635_02636	SPF636_02739	SPF637_02677	SPF638_02879	SPF639_02567	SPF640_02235	SPF641_02679	SPF642_02542	SPF643_02544	SPF644_02125	SPF645_02275	SPF646_02372	SPF647_02543	SPF648_02695	SPF649_02546	SPF650_02680	SPF651_02426	SPF652_02446	SPF653_02479	SPF654_02272	SPF655_02617	SPF656_02425	SPF657_02679	SPF658_02157	SPF659_02543	SPF660_02760	SPF661_01889	SPF664_02694	SPF665_02544	SPF666_02431	SPF938_02480	SPF939_02612	SPF940_02559	SPF941_02692	SPF942_02558
group_1356		hypothetical protein	M34295_02477	SPF544_02489	SPF581_01870	SPF597_02316	SPF599_02466	SPF600_02559	SPF601_02174	SPF629_02665	SPF630_02499	SPF631_02555	SPF633_02665	SPF634_02634	SPF635_02623	SPF636_02726	SPF637_02664	SPF638_02866	SPF639_02554	SPF640_02248	SPF641_02666	SPF642_02555	SPF643_02557	SPF644_02138	SPF645_02288	SPF646_02359	SPF647_02556	SPF648_02708	SPF649_02559	SPF650_02667	SPF651_02439	SPF652_02433	SPF653_02466	SPF654_02285	SPF655_02604	SPF656_02438	SPF657_02666	SPF658_02170	SPF659_02556	SPF660_02747	SPF661_01902	SPF664_02707	SPF665_02557	SPF666_02444	SPF938_02493	SPF939_02599	SPF940_02572	SPF941_02679	SPF942_02571
mshD_2	mshD_2	Mycothiol acetyltransferase	M34295_02462	SPF544_02474	SPF581_01855	SPF597_02301	SPF599_02481	SPF600_02544	SPF601_02159	SPF629_02680	SPF630_02484	SPF631_02540	SPF633_02680	SPF634_02649	SPF635_02638	SPF636_02741	SPF637_02679	SPF638_02881	SPF639_02569	SPF640_02233	SPF641_02681	SPF642_02540	SPF643_02542	SPF644_02123	SPF645_02273	SPF646_02374	SPF647_02541	SPF648_02693	SPF649_02544	SPF650_02682	SPF651_02424	SPF652_02448	SPF653_02481	SPF654_02270	SPF655_02619	SPF656_02423	SPF657_02681	SPF658_02155	SPF659_02541	SPF660_02762	SPF661_01887	SPF664_02692	SPF665_02542	SPF666_02429	SPF938_02478	SPF939_02614	SPF940_02557	SPF941_02694	SPF942_02556
group_1355		hypothetical protein	M34295_02399	SPF544_02411	SPF581_01486	SPF597_02735	SPF599_01977	SPF600_02482	SPF601_02731	SPF629_02481	SPF630_02254	SPF631_02344	SPF633_02481	SPF634_02190	SPF635_02288	SPF636_02437	SPF637_02346	SPF638_02612	SPF639_02186	SPF640_02189	SPF641_02177	SPF642_02478	SPF643_02480	SPF644_01925	SPF645_02039	SPF646_02436	SPF647_02479	SPF648_01929	SPF649_02347	SPF650_02484	SPF651_02226	SPF652_02067	SPF653_02283	SPF654_01348	SPF655_02228	SPF656_01998	SPF657_02348	SPF658_01957	SPF659_02345	SPF660_02345	SPF661_01655	SPF664_01840	SPF665_02346	SPF666_02189	SPF938_02265	SPF939_02264	SPF940_02495	SPF941_02343	SPF942_02494
rpsJ	rpsJ	30S ribosomal protein S10	M34295_02213	SPF544_02225	SPF581_01673	SPF597_02466	SPF599_02163	SPF600_02296	SPF601_02604	SPF629_02295	SPF630_02068	SPF631_02530	SPF633_02294	SPF634_02003	SPF635_02475	SPF636_02251	SPF637_02533	SPF638_02159	SPF639_01999	SPF640_02001	SPF641_02365	SPF642_02291	SPF643_02292	SPF644_02113	SPF645_01851	SPF646_02700	SPF647_02292	SPF648_02116	SPF649_02534	SPF650_02297	SPF651_02414	SPF652_01879	SPF653_02096	SPF654_01535	SPF655_02042	SPF656_01811	SPF657_02535	SPF658_02145	SPF659_02531	SPF660_02533	SPF661_01467	SPF664_02026	SPF665_02532	SPF666_02002	SPF938_02451	SPF939_02451	SPF940_02309	SPF941_02530	SPF942_02308
plsC	plsC	1-acyl-sn-glycerol-3-phosphate acyltransferase	M34295_02435	SPF544_02447	SPF581_01451	SPF597_02770	SPF599_01941	SPF600_02517	SPF601_02696	SPF629_02516	SPF630_02289	SPF631_02309	SPF633_02516	SPF634_02225	SPF635_02253	SPF636_02472	SPF637_02311	SPF638_02577	SPF639_02221	SPF640_02914	SPF641_02142	SPF642_02513	SPF643_02515	SPF644_01890	SPF645_02074	SPF646_02401	SPF647_02514	SPF648_01894	SPF649_02312	SPF650_02519	SPF651_02191	SPF652_02102	SPF653_02318	SPF654_01313	SPF655_02263	SPF656_02033	SPF657_02313	SPF658_01922	SPF659_02310	SPF660_02310	SPF661_01690	SPF664_01805	SPF665_02311	SPF666_02224	SPF938_02229	SPF939_02228	SPF940_02530	SPF941_02308	SPF942_02529
group_1354		hypothetical protein	M34295_02288	SPF544_02300	SPF581_01598	SPF597_02541	SPF599_02088	SPF600_02371	SPF601_02529	SPF629_02370	SPF630_02143	SPF631_02455	SPF633_02369	SPF634_02078	SPF635_02400	SPF636_02326	SPF637_02458	SPF638_02084	SPF639_02074	SPF640_02077	SPF641_02289	SPF642_02367	SPF643_02368	SPF644_02037	SPF645_01927	SPF646_02548	SPF647_02368	SPF648_02041	SPF649_02458	SPF650_02373	SPF651_02338	SPF652_01955	SPF653_02171	SPF654_01460	SPF655_02117	SPF656_01886	SPF657_02460	SPF658_02069	SPF659_02456	SPF660_02457	SPF661_01543	SPF664_01951	SPF665_02457	SPF666_02077	SPF938_02376	SPF939_02376	SPF940_02384	SPF941_02455	SPF942_02383
gdx	gdx	Guanidinium exporter	M34295_02436	SPF544_02448	SPF581_01450	SPF597_02771	SPF599_01940	SPF600_02518	SPF601_02695	SPF629_02517	SPF630_02290	SPF631_02308	SPF633_02517	SPF634_02226	SPF635_02252	SPF636_02473	SPF637_02310	SPF638_02576	SPF639_02222	SPF640_02915	SPF641_02141	SPF642_02514	SPF643_02516	SPF644_01889	SPF645_02075	SPF646_02400	SPF647_02515	SPF648_01893	SPF649_02311	SPF650_02520	SPF651_02190	SPF652_02103	SPF653_02319	SPF654_01312	SPF655_02264	SPF656_02034	SPF657_02312	SPF658_01921	SPF659_02309	SPF660_02309	SPF661_01691	SPF664_01804	SPF665_02310	SPF666_02225	SPF938_02228	SPF939_02227	SPF940_02531	SPF941_02307	SPF942_02530
rpsG	rpsG	30S ribosomal protein S7	M34295_02955	SPF544_02222	SPF581_03038	SPF597_02463	SPF599_02955	SPF600_02962	SPF601_02959	SPF629_02949	SPF630_02960	SPF631_02957	SPF633_02949	SPF634_02950	SPF635_02478	SPF636_02248	SPF637_02959	SPF638_03003	SPF639_02838	SPF640_02949	SPF641_02960	SPF642_02946	SPF643_02947	SPF644_02946	SPF645_02947	SPF646_02943	SPF647_02948	SPF648_02944	SPF649_02949	SPF650_02961	SPF651_02947	SPF652_02951	SPF653_02953	SPF654_02940	SPF655_02957	SPF656_02949	SPF657_02951	SPF658_02957	SPF659_02956	SPF660_02958	SPF661_02950	SPF664_02943	SPF665_02958	SPF666_02961	SPF938_02454	SPF939_02454	SPF940_02306	SPF941_02533	SPF942_02305
group_1353		hypothetical protein	M34295_02318	SPF544_02330	SPF581_01568	SPF597_02571	SPF599_02058	SPF600_02401	SPF601_02499	SPF629_02400	SPF630_02173	SPF631_02425	SPF633_02399	SPF634_02108	SPF635_02370	SPF636_02356	SPF637_02428	SPF638_02054	SPF639_02104	SPF640_02107	SPF641_02259	SPF642_02397	SPF643_02398	SPF644_02007	SPF645_01957	SPF646_02518	SPF647_02398	SPF648_02011	SPF649_02428	SPF650_02403	SPF651_02308	SPF652_01985	SPF653_02201	SPF654_01430	SPF655_02147	SPF656_01916	SPF657_02430	SPF658_02039	SPF659_02426	SPF660_02427	SPF661_01573	SPF664_01921	SPF665_02427	SPF666_02107	SPF938_02346	SPF939_02346	SPF940_02414	SPF941_02425	SPF942_02413
purH	purH	Bifunctional purine biosynthesis protein PurH	M34295_02343	SPF544_02355	SPF581_01543	SPF597_02596	SPF599_02033	SPF600_02426	SPF601_02474	SPF629_02425	SPF630_02198	SPF631_02400	SPF633_02424	SPF634_02133	SPF635_02345	SPF636_02381	SPF637_02403	SPF638_02669	SPF639_02129	SPF640_02132	SPF641_02234	SPF642_02422	SPF643_02423	SPF644_01982	SPF645_01982	SPF646_02493	SPF647_02423	SPF648_01986	SPF649_02403	SPF650_02428	SPF651_02283	SPF652_02010	SPF653_02226	SPF654_01405	SPF655_02172	SPF656_01941	SPF657_02405	SPF658_02014	SPF659_02401	SPF660_02402	SPF661_01598	SPF664_01896	SPF665_02402	SPF666_02132	SPF938_02321	SPF939_02321	SPF940_02439	SPF941_02400	SPF942_02438
group_1352	tufA_1	Elongation factor Tu	M34295_02944	SPF544_02211	SPF581_03049	SPF597_02452	SPF599_02944	SPF600_02951	SPF601_02948	SPF629_02960	SPF630_02949	SPF631_02946	SPF633_02960	SPF634_02961	SPF635_02489	SPF636_02237	SPF637_02948	SPF638_02992	SPF639_02849	SPF640_02960	SPF641_02949	SPF642_02957	SPF643_02958	SPF644_02957	SPF645_02992	SPF646_02954	SPF647_02959	SPF648_02955	SPF649_02960	SPF650_02950	SPF651_02958	SPF652_02962	SPF653_02942	SPF654_02951	SPF655_02946	SPF656_02960	SPF657_02962	SPF658_02946	SPF659_02945	SPF660_02947	SPF661_02961	SPF664_02954	SPF665_02947	SPF666_02950	SPF938_02465	SPF939_02465	SPF940_02295	SPF941_02544	SPF942_02294
artJ_5	artJ_5	ABC transporter arginine-binding protein 1	M34295_02372	SPF544_02384	SPF581_01513	SPF597_02708	SPF599_02004	SPF600_02455	SPF601_02758	SPF629_02454	SPF630_02227	SPF631_02371	SPF633_02454	SPF634_02163	SPF635_02315	SPF636_02410	SPF637_02373	SPF638_02640	SPF639_02159	SPF640_02162	SPF641_02204	SPF642_02451	SPF643_02453	SPF644_01952	SPF645_02012	SPF646_02463	SPF647_02452	SPF648_01956	SPF649_02374	SPF650_02457	SPF651_02253	SPF652_02040	SPF653_02256	SPF654_01375	SPF655_02201	SPF656_01971	SPF657_02375	SPF658_01984	SPF659_02372	SPF660_02372	SPF661_01628	SPF664_01867	SPF665_02373	SPF666_02162	SPF938_02292	SPF939_02291	SPF940_02468	SPF941_02370	SPF942_02467
prs_2	prs_2	Ribose-phosphate pyrophosphokinase	M34295_02429	SPF544_02441	SPF581_01457	SPF597_02764	SPF599_01947	SPF600_02511	SPF601_02702	SPF629_02510	SPF630_02283	SPF631_02315	SPF633_02510	SPF634_02219	SPF635_02259	SPF636_02466	SPF637_02317	SPF638_02583	SPF639_02215	SPF640_02219	SPF641_02148	SPF642_02507	SPF643_02509	SPF644_01896	SPF645_02068	SPF646_02407	SPF647_02508	SPF648_01900	SPF649_02318	SPF650_02513	SPF651_02197	SPF652_02096	SPF653_02312	SPF654_01319	SPF655_02257	SPF656_02027	SPF657_02319	SPF658_01928	SPF659_02316	SPF660_02316	SPF661_01684	SPF664_01811	SPF665_02317	SPF666_02218	SPF938_02235	SPF939_02234	SPF940_02524	SPF941_02314	SPF942_02523
argG	argG	Argininosuccinate synthase	M34295_02375	SPF544_02387	SPF581_01510	SPF597_02711	SPF599_02001	SPF600_02458	SPF601_02755	SPF629_02457	SPF630_02230	SPF631_02368	SPF633_02457	SPF634_02166	SPF635_02312	SPF636_02413	SPF637_02370	SPF638_02637	SPF639_02162	SPF640_02165	SPF641_02201	SPF642_02454	SPF643_02456	SPF644_01949	SPF645_02015	SPF646_02460	SPF647_02455	SPF648_01953	SPF649_02371	SPF650_02460	SPF651_02250	SPF652_02043	SPF653_02259	SPF654_01372	SPF655_02204	SPF656_01974	SPF657_02372	SPF658_01981	SPF659_02369	SPF660_02369	SPF661_01631	SPF664_01864	SPF665_02370	SPF666_02165	SPF938_02289	SPF939_02288	SPF940_02471	SPF941_02367	SPF942_02470
gshA	gshA	Glutamate--cysteine ligase	M34295_02262	SPF544_02274	SPF581_01624	SPF597_02515	SPF599_02114	SPF600_02345	SPF601_02555	SPF629_02344	SPF630_02117	SPF631_02481	SPF633_02343	SPF634_02052	SPF635_02426	SPF636_02300	SPF637_02484	SPF638_02110	SPF639_02048	SPF640_02051	SPF641_02315	SPF642_02341	SPF643_02342	SPF644_02063	SPF645_01901	SPF646_02750	SPF647_02342	SPF648_02067	SPF649_02484	SPF650_02347	SPF651_02364	SPF652_01929	SPF653_02145	SPF654_01486	SPF655_02091	SPF656_01860	SPF657_02486	SPF658_02095	SPF659_02482	SPF660_02483	SPF661_01517	SPF664_01977	SPF665_02483	SPF666_02051	SPF938_02402	SPF939_02402	SPF940_02358	SPF941_02481	SPF942_02357
group_1351		hypothetical protein	M34295_02356	SPF544_02368	SPF581_01529	SPF597_02610	SPF599_02020	SPF600_02439	SPF601_02460	SPF629_02438	SPF630_02211	SPF631_02387	SPF633_02438	SPF634_02147	SPF635_02331	SPF636_02394	SPF637_02389	SPF638_02656	SPF639_02143	SPF640_02146	SPF641_02220	SPF642_02435	SPF643_02437	SPF644_01968	SPF645_01996	SPF646_02479	SPF647_02436	SPF648_01972	SPF649_02390	SPF650_02441	SPF651_02269	SPF652_02024	SPF653_02240	SPF654_01391	SPF655_02185	SPF656_01955	SPF657_02391	SPF658_02000	SPF659_02388	SPF660_02388	SPF661_01612	SPF664_01883	SPF665_02389	SPF666_02146	SPF938_02308	SPF939_02307	SPF940_02452	SPF941_02386	SPF942_02451
rplJ	rplJ	50S ribosomal protein L10	M34295_02950	SPF544_02217	SPF581_03043	SPF597_02458	SPF599_02950	SPF600_02957	SPF601_02954	SPF629_02954	SPF630_02955	SPF631_02952	SPF633_02954	SPF634_02955	SPF635_02483	SPF636_02243	SPF637_02954	SPF638_02998	SPF639_02843	SPF640_02954	SPF641_02955	SPF642_02951	SPF643_02952	SPF644_02951	SPF645_02952	SPF646_02948	SPF647_02953	SPF648_02949	SPF649_02954	SPF650_02956	SPF651_02952	SPF652_02956	SPF653_02948	SPF654_02945	SPF655_02952	SPF656_02954	SPF657_02956	SPF658_02952	SPF659_02951	SPF660_02953	SPF661_02955	SPF664_02948	SPF665_02953	SPF666_02956	SPF938_02459	SPF939_02459	SPF940_02301	SPF941_02538	SPF942_02300
spmB	spmB	Spore maturation protein B	M34295_02451	SPF544_02463	SPF581_01435	SPF597_02786	SPF599_01925	SPF600_02533	SPF601_02680	SPF629_02532	SPF630_02305	SPF631_02293	SPF633_02532	SPF634_02241	SPF635_02237	SPF636_02488	SPF637_02295	SPF638_02561	SPF639_02237	SPF640_02930	SPF641_02126	SPF642_02529	SPF643_02531	SPF644_01874	SPF645_02090	SPF646_02385	SPF647_02530	SPF648_01878	SPF649_02296	SPF650_02535	SPF651_02175	SPF652_02118	SPF653_02334	SPF654_01297	SPF655_02279	SPF656_02049	SPF657_02297	SPF658_01906	SPF659_02294	SPF660_02294	SPF661_01706	SPF664_01789	SPF665_02295	SPF666_02240	SPF938_02213	SPF939_02212	SPF940_02546	SPF941_02292	SPF942_02545
group_1350		hypothetical protein	M34295_02403;M34295_02404	SPF544_02415;SPF544_02416	SPF581_01482	SPF597_02739	SPF599_01973;SPF599_01972	SPF600_02486	SPF601_02727	SPF629_02485	SPF630_02258	SPF631_02340	SPF633_02485	SPF634_02194	SPF635_02284	SPF636_02441	SPF637_02342	SPF638_02608	SPF639_02190	SPF640_02193;SPF640_02194	SPF641_02173	SPF642_02482	SPF643_02484	SPF644_01921	SPF645_02043	SPF646_02432	SPF647_02483	SPF648_01925	SPF649_02343	SPF650_02488	SPF651_02222	SPF652_02071	SPF653_02287	SPF654_01344	SPF655_02232	SPF656_02002	SPF657_02344	SPF658_01953	SPF659_02341	SPF660_02341	SPF661_01659	SPF664_01836	SPF665_02342	SPF666_02193	SPF938_02261;SPF938_02260	SPF939_02259;SPF939_02260	SPF940_02499	SPF941_02339	SPF942_02498
rplX	rplX	50S ribosomal protein L24	M34295_02225	SPF544_02237	SPF581_01661	SPF597_02478	SPF599_02151	SPF600_02308	SPF601_02592	SPF629_02307	SPF630_02080	SPF631_02518	SPF633_02306	SPF634_02015	SPF635_02463	SPF636_02263	SPF637_02521	SPF638_02147	SPF639_02011	SPF640_02013	SPF641_02353	SPF642_02303	SPF643_02304	SPF644_02101	SPF645_01863	SPF646_02712	SPF647_02304	SPF648_02104	SPF649_02522	SPF650_02309	SPF651_02402	SPF652_01891	SPF653_02108	SPF654_01523	SPF655_02054	SPF656_01823	SPF657_02523	SPF658_02133	SPF659_02519	SPF660_02521	SPF661_01479	SPF664_02014	SPF665_02520	SPF666_02014	SPF938_02439	SPF939_02439	SPF940_02321	SPF941_02518	SPF942_02320
phaB_2	phaB_2	Acetoacetyl-CoA reductase	M34295_02445	SPF544_02457	SPF581_01441	SPF597_02780	SPF599_01931	SPF600_02527	SPF601_02686	SPF629_02526	SPF630_02299	SPF631_02299	SPF633_02526	SPF634_02235	SPF635_02243	SPF636_02482	SPF637_02301	SPF638_02567	SPF639_02231	SPF640_02924	SPF641_02132	SPF642_02523	SPF643_02525	SPF644_01880	SPF645_02084	SPF646_02391	SPF647_02524	SPF648_01884	SPF649_02302	SPF650_02529	SPF651_02181	SPF652_02112	SPF653_02328	SPF654_01303	SPF655_02273	SPF656_02043	SPF657_02303	SPF658_01912	SPF659_02300	SPF660_02300	SPF661_01700	SPF664_01795	SPF665_02301	SPF666_02234	SPF938_02219	SPF939_02218	SPF940_02540	SPF941_02298	SPF942_02539
sucB	sucB	Dihydrolipoyllysine-residue succinyltransferase component of 2-oxoglutarate dehydrogenase complex	M34295_02420	SPF544_02432	SPF581_01466	SPF597_02755	SPF599_01956	SPF600_02502	SPF601_02711	SPF629_02501	SPF630_02274	SPF631_02324	SPF633_02501	SPF634_02210	SPF635_02268	SPF636_02457	SPF637_02326	SPF638_02592	SPF639_02206	SPF640_02210	SPF641_02157	SPF642_02498	SPF643_02500	SPF644_01905	SPF645_02059	SPF646_02416	SPF647_02499	SPF648_01909	SPF649_02327	SPF650_02504	SPF651_02206	SPF652_02087	SPF653_02303	SPF654_01328	SPF655_02248	SPF656_02018	SPF657_02328	SPF658_01937	SPF659_02325	SPF660_02325	SPF661_01675	SPF664_01820	SPF665_02326	SPF666_02209	SPF938_02244	SPF939_02243	SPF940_02515	SPF941_02323	SPF942_02514
group_1349		Zinc metalloproteinase	M34295_02349	SPF544_02361	SPF581_01537	SPF597_02602	SPF599_02027	SPF600_02432	SPF601_02468	SPF629_02431	SPF630_02204	SPF631_02394	SPF633_02430	SPF634_02139	SPF635_02339	SPF636_02387	SPF637_02397	SPF638_02663	SPF639_02135	SPF640_02138	SPF641_02228	SPF642_02428	SPF643_02429	SPF644_01976	SPF645_01988	SPF646_02487	SPF647_02429	SPF648_01980	SPF649_02397	SPF650_02434	SPF651_02277	SPF652_02016	SPF653_02232	SPF654_01399	SPF655_02178	SPF656_01947	SPF657_02399	SPF658_02008	SPF659_02395	SPF660_02396	SPF661_01604	SPF664_01890	SPF665_02396	SPF666_02138	SPF938_02315	SPF939_02315	SPF940_02445	SPF941_02394	SPF942_02444
group_1348		hypothetical protein	M34295_02249	SPF544_02261	SPF581_01637	SPF597_02502	SPF599_02127	SPF600_02332	SPF601_02568	SPF629_02331	SPF630_02104	SPF631_02494	SPF633_02330	SPF634_02039	SPF635_02439	SPF636_02287	SPF637_02497	SPF638_02123	SPF639_02035	SPF640_02038;SPF640_02037	SPF641_02329;SPF641_02328	SPF642_02327;SPF642_02328	SPF643_02328;SPF643_02329	SPF644_02077;SPF644_02076	SPF645_01887;SPF645_01888	SPF646_02736;SPF646_02737	SPF647_02329;SPF647_02328	SPF648_02080	SPF649_02497;SPF649_02498	SPF650_02334;SPF650_02333	SPF651_02378;SPF651_02377	SPF652_01915;SPF652_01916	SPF653_02132	SPF654_01499	SPF655_02078	SPF656_01847	SPF657_02499	SPF658_02109;SPF658_02108	SPF659_02495	SPF660_02497;SPF660_02496	SPF661_01503;SPF661_01504	SPF664_01990	SPF665_02496	SPF666_02038	SPF938_02415	SPF939_02415	SPF940_02345	SPF941_02494	SPF942_02344
argH	argH	Argininosuccinate lyase	M34295_02376	SPF544_02388	SPF581_01509	SPF597_02712	SPF599_02000	SPF600_02459	SPF601_02754	SPF629_02458	SPF630_02231	SPF631_02367	SPF633_02458	SPF634_02167	SPF635_02311	SPF636_02414	SPF637_02369	SPF638_02636	SPF639_02163	SPF640_02166	SPF641_02200	SPF642_02455	SPF643_02457	SPF644_01948	SPF645_02016	SPF646_02459	SPF647_02456	SPF648_01952	SPF649_02370	SPF650_02461	SPF651_02249	SPF652_02044	SPF653_02260	SPF654_01371	SPF655_02205	SPF656_01975	SPF657_02371	SPF658_01980	SPF659_02368	SPF660_02368	SPF661_01632	SPF664_01863	SPF665_02369	SPF666_02166	SPF938_02288	SPF939_02287	SPF940_02472	SPF941_02366	SPF942_02471
group_1347		hypothetical protein	M34295_02261	SPF544_02273	SPF581_01625	SPF597_02514	SPF599_02115	SPF600_02344	SPF601_02556	SPF629_02343	SPF630_02116	SPF631_02482	SPF633_02342	SPF634_02051	SPF635_02427	SPF636_02299	SPF637_02485	SPF638_02111	SPF639_02047	SPF640_02050	SPF641_02316	SPF642_02340	SPF643_02341	SPF644_02064	SPF645_01900	SPF646_02749	SPF647_02341	SPF648_02068	SPF649_02485	SPF650_02346	SPF651_02365	SPF652_01928	SPF653_02144	SPF654_01487	SPF655_02090	SPF656_01859	SPF657_02487	SPF658_02096	SPF659_02483	SPF660_02484	SPF661_01516	SPF664_01978	SPF665_02484	SPF666_02050	SPF938_02403	SPF939_02403	SPF940_02357	SPF941_02482	SPF942_02356
rplV	rplV	50S ribosomal protein L22	M34295_02219	SPF544_02231	SPF581_01667	SPF597_02472	SPF599_02157	SPF600_02302	SPF601_02598	SPF629_02301	SPF630_02074	SPF631_02524	SPF633_02300	SPF634_02009	SPF635_02469	SPF636_02257	SPF637_02527	SPF638_02153	SPF639_02005	SPF640_02007	SPF641_02359	SPF642_02297	SPF643_02298	SPF644_02107	SPF645_01857	SPF646_02706	SPF647_02298	SPF648_02110	SPF649_02528	SPF650_02303	SPF651_02408	SPF652_01885	SPF653_02102	SPF654_01529	SPF655_02048	SPF656_01817	SPF657_02529	SPF658_02139	SPF659_02525	SPF660_02527	SPF661_01473	SPF664_02020	SPF665_02526	SPF666_02008	SPF938_02445	SPF939_02445	SPF940_02315	SPF941_02524	SPF942_02314
tufA_1	tufA_1	Elongation factor Tu	M34295_02212	SPF544_02224	SPF581_01674	SPF597_02465	SPF599_02164	SPF600_02295	SPF601_02605	SPF629_02294	SPF630_02067	SPF631_02531	SPF633_02293	SPF634_02002	SPF635_02476	SPF636_02250	SPF637_02534	SPF638_02160	SPF639_01998	SPF640_02000	SPF641_02366	SPF642_02290	SPF643_02291	SPF644_02114	SPF645_01850	SPF646_02699	SPF647_02291	SPF648_02117	SPF649_02535	SPF650_02296	SPF651_02415	SPF652_01878	SPF653_02095	SPF654_01536	SPF655_02041	SPF656_01810	SPF657_02536	SPF658_02146	SPF659_02532	SPF660_02534	SPF661_01466	SPF664_02027	SPF665_02533	SPF666_02001	SPF938_02452	SPF939_02452	SPF940_02308	SPF941_02531	SPF942_02307
group_1346		hypothetical protein	M34295_02308	SPF544_02320	SPF581_01578	SPF597_02561	SPF599_02068	SPF600_02391	SPF601_02509	SPF629_02390	SPF630_02163	SPF631_02435	SPF633_02389	SPF634_02098	SPF635_02380	SPF636_02346	SPF637_02438	SPF638_02064	SPF639_02094	SPF640_02097	SPF641_02269	SPF642_02387	SPF643_02388	SPF644_02017	SPF645_01947	SPF646_02528	SPF647_02388	SPF648_02021	SPF649_02438	SPF650_02393	SPF651_02318	SPF652_01975	SPF653_02191	SPF654_01440	SPF655_02137	SPF656_01906	SPF657_02440	SPF658_02049	SPF659_02436	SPF660_02437	SPF661_01563	SPF664_01931	SPF665_02437	SPF666_02097	SPF938_02356	SPF939_02356	SPF940_02404	SPF941_02435	SPF942_02403
rplF	rplF	50S ribosomal protein L6	M34295_02229	SPF544_02241	SPF581_01657	SPF597_02482	SPF599_02147	SPF600_02312	SPF601_02588	SPF629_02311	SPF630_02084	SPF631_02514	SPF633_02310	SPF634_02019	SPF635_02459	SPF636_02267	SPF637_02517	SPF638_02143	SPF639_02015	SPF640_02017	SPF641_02349	SPF642_02307	SPF643_02308	SPF644_02097	SPF645_01867	SPF646_02716	SPF647_02308	SPF648_02100	SPF649_02518	SPF650_02313	SPF651_02398	SPF652_01895	SPF653_02112	SPF654_01519	SPF655_02058	SPF656_01827	SPF657_02519	SPF658_02129	SPF659_02515	SPF660_02517	SPF661_01483	SPF664_02010	SPF665_02516	SPF666_02018	SPF938_02435	SPF939_02435	SPF940_02325	SPF941_02514	SPF942_02324
phaB_3	phaB_3	Acetoacetyl-CoA reductase	M34295_02446	SPF544_02458	SPF581_01440	SPF597_02781	SPF599_01930	SPF600_02528	SPF601_02685	SPF629_02527	SPF630_02300	SPF631_02298	SPF633_02527	SPF634_02236	SPF635_02242	SPF636_02483	SPF637_02300	SPF638_02566	SPF639_02232	SPF640_02925	SPF641_02131	SPF642_02524	SPF643_02526	SPF644_01879	SPF645_02085	SPF646_02390	SPF647_02525	SPF648_01883	SPF649_02301	SPF650_02530	SPF651_02180	SPF652_02113	SPF653_02329	SPF654_01302	SPF655_02274	SPF656_02044	SPF657_02302	SPF658_01911	SPF659_02299	SPF660_02299	SPF661_01701	SPF664_01794	SPF665_02300	SPF666_02235	SPF938_02218	SPF939_02217	SPF940_02541	SPF941_02297	SPF942_02540
secE	secE	Protein translocase subunit SecE	M34295_02946	SPF544_02213	SPF581_03047	SPF597_02454	SPF599_02946	SPF600_02953	SPF601_02950	SPF629_02958	SPF630_02951	SPF631_02948	SPF633_02958	SPF634_02959	SPF635_02487	SPF636_02239	SPF637_02950	SPF638_02994	SPF639_02847	SPF640_02958	SPF641_02951	SPF642_02955	SPF643_02956	SPF644_02955	SPF645_02956	SPF646_02952	SPF647_02957	SPF648_02953	SPF649_02958	SPF650_02952	SPF651_02956	SPF652_02960	SPF653_02944	SPF654_02949	SPF655_02948	SPF656_02958	SPF657_02960	SPF658_02948	SPF659_02947	SPF660_02949	SPF661_02959	SPF664_02952	SPF665_02949	SPF666_02952	SPF938_02463	SPF939_02463	SPF940_02297	SPF941_02542	SPF942_02296
group_1345		hypothetical protein	M34295_02289	SPF544_02301	SPF581_01597	SPF597_02542	SPF599_02087	SPF600_02372	SPF601_02528	SPF629_02371	SPF630_02144	SPF631_02454	SPF633_02370	SPF634_02079	SPF635_02399	SPF636_02327	SPF637_02457	SPF638_02083	SPF639_02075	SPF640_02078	SPF641_02288	SPF642_02368	SPF643_02369	SPF644_02036	SPF645_01928	SPF646_02547	SPF647_02369	SPF648_02040	SPF649_02457	SPF650_02374	SPF651_02337	SPF652_01956	SPF653_02172	SPF654_01459	SPF655_02118	SPF656_01887	SPF657_02459	SPF658_02068	SPF659_02455	SPF660_02456	SPF661_01544	SPF664_01950	SPF665_02456	SPF666_02078	SPF938_02375	SPF939_02375	SPF940_02385	SPF941_02454	SPF942_02384
group_1344		hypothetical protein	M34295_02294	SPF544_02306	SPF581_01592	SPF597_02547	SPF599_02082	SPF600_02377	SPF601_02523	SPF629_02376	SPF630_02149	SPF631_02449	SPF633_02375	SPF634_02084	SPF635_02394	SPF636_02332	SPF637_02452	SPF638_02078	SPF639_02080	SPF640_02083	SPF641_02283	SPF642_02373	SPF643_02374	SPF644_02031	SPF645_01933	SPF646_02542	SPF647_02374	SPF648_02035	SPF649_02452	SPF650_02379	SPF651_02332	SPF652_01961	SPF653_02177	SPF654_01454	SPF655_02123	SPF656_01892	SPF657_02454	SPF658_02063	SPF659_02450	SPF660_02451	SPF661_01549	SPF664_01945	SPF665_02451	SPF666_02083	SPF938_02370	SPF939_02370	SPF940_02390	SPF941_02449	SPF942_02389
group_1343		hypothetical protein	M34295_02285	SPF544_02297	SPF581_01601	SPF597_02538	SPF599_02091	SPF600_02368	SPF601_02532	SPF629_02367	SPF630_02140	SPF631_02458	SPF633_02366	SPF634_02075	SPF635_02403	SPF636_02323	SPF637_02461	SPF638_02087	SPF639_02071	SPF640_02074	SPF641_02292	SPF642_02364	SPF643_02365	SPF644_02040	SPF645_01924	SPF646_02773	SPF647_02365	SPF648_02044	SPF649_02461	SPF650_02370	SPF651_02341	SPF652_01952	SPF653_02168	SPF654_01463	SPF655_02114	SPF656_01883	SPF657_02463	SPF658_02072	SPF659_02459	SPF660_02460	SPF661_01540	SPF664_01954	SPF665_02460	SPF666_02074	SPF938_02379	SPF939_02379	SPF940_02381	SPF941_02458	SPF942_02380
group_1342		hypothetical protein	M34295_02325	SPF544_02337	SPF581_01561	SPF597_02578	SPF599_02051	SPF600_02408	SPF601_02492	SPF629_02407	SPF630_02180	SPF631_02418	SPF633_02406	SPF634_02115	SPF635_02363	SPF636_02363	SPF637_02421	SPF638_02047	SPF639_02111	SPF640_02114	SPF641_02252	SPF642_02404	SPF643_02405	SPF644_02000	SPF645_01964	SPF646_02511	SPF647_02405	SPF648_02004	SPF649_02421	SPF650_02410	SPF651_02301	SPF652_01992	SPF653_02208	SPF654_01423	SPF655_02154	SPF656_01923	SPF657_02423	SPF658_02032	SPF659_02419	SPF660_02420	SPF661_01580	SPF664_01914	SPF665_02420	SPF666_02114	SPF938_02339	SPF939_02339	SPF940_02421	SPF941_02418	SPF942_02420
nusG	nusG	Transcription termination/antitermination protein NusG	M34295_02947	SPF544_02214	SPF581_03046	SPF597_02455	SPF599_02947	SPF600_02954	SPF601_02951	SPF629_02957	SPF630_02952	SPF631_02949	SPF633_02957	SPF634_02958	SPF635_02486	SPF636_02240	SPF637_02951	SPF638_02995	SPF639_02846	SPF640_02957	SPF641_02952	SPF642_02954	SPF643_02955	SPF644_02954	SPF645_02955	SPF646_02951	SPF647_02956	SPF648_02952	SPF649_02957	SPF650_02953	SPF651_02955	SPF652_02959	SPF653_02945	SPF654_02948	SPF655_02949	SPF656_02957	SPF657_02959	SPF658_02949	SPF659_02948	SPF660_02950	SPF661_02958	SPF664_02951	SPF665_02950	SPF666_02953	SPF938_02462	SPF939_02462	SPF940_02298	SPF941_02541	SPF942_02297
sdhD	sdhD	Succinate dehydrogenase hydrophobic membrane anchor subunit	M34295_02416	SPF544_02428	SPF581_01470	SPF597_02751	SPF599_01960	SPF600_02498	SPF601_02715	SPF629_02497	SPF630_02270	SPF631_02328	SPF633_02497	SPF634_02206	SPF635_02272	SPF636_02453	SPF637_02330	SPF638_02596	SPF639_02202	SPF640_02206	SPF641_02161	SPF642_02494	SPF643_02496	SPF644_01909	SPF645_02055	SPF646_02420	SPF647_02495	SPF648_01913	SPF649_02331	SPF650_02500	SPF651_02210	SPF652_02083	SPF653_02299	SPF654_01332	SPF655_02244	SPF656_02014	SPF657_02332	SPF658_01941	SPF659_02329	SPF660_02329	SPF661_01671	SPF664_01824	SPF665_02330	SPF666_02205	SPF938_02248	SPF939_02247	SPF940_02511	SPF941_02327	SPF942_02510
group_1341		hypothetical protein	M34295_02354	SPF544_02366	SPF581_01532	SPF597_02607	SPF599_02022	SPF600_02437	SPF601_02463	SPF629_02436	SPF630_02209	SPF631_02389	SPF633_02435	SPF634_02144	SPF635_02334	SPF636_02392	SPF637_02392	SPF638_02658	SPF639_02140	SPF640_02143	SPF641_02223	SPF642_02433	SPF643_02434	SPF644_01971	SPF645_01993	SPF646_02482	SPF647_02434	SPF648_01975	SPF649_02392	SPF650_02439	SPF651_02272	SPF652_02021	SPF653_02237	SPF654_01394	SPF655_02183	SPF656_01952	SPF657_02394	SPF658_02003	SPF659_02390	SPF660_02391	SPF661_01609	SPF664_01885	SPF665_02391	SPF666_02143	SPF938_02310	SPF939_02310	SPF940_02450	SPF941_02389	SPF942_02449
trmD	trmD	tRNA (guanine-N(1)-)-methyltransferase	M34295_02280	SPF544_02292	SPF581_01606	SPF597_02533	SPF599_02096	SPF600_02363	SPF601_02537	SPF629_02362	SPF630_02135	SPF631_02463	SPF633_02361	SPF634_02070	SPF635_02408	SPF636_02318	SPF637_02466	SPF638_02092	SPF639_02066	SPF640_02069	SPF641_02297	SPF642_02359	SPF643_02360	SPF644_02045	SPF645_01919	SPF646_02768	SPF647_02360	SPF648_02049	SPF649_02466	SPF650_02365	SPF651_02346	SPF652_01947	SPF653_02163	SPF654_01468	SPF655_02109	SPF656_01878	SPF657_02468	SPF658_02077	SPF659_02464	SPF660_02465	SPF661_01535	SPF664_01959	SPF665_02465	SPF666_02069	SPF938_02384	SPF939_02384	SPF940_02376	SPF941_02463	SPF942_02375
osmY	osmY	Osmotically-inducible protein Y	M34295_02266	SPF544_02278	SPF581_01620	SPF597_02519	SPF599_02110	SPF600_02349	SPF601_02551	SPF629_02348	SPF630_02121	SPF631_02477	SPF633_02347	SPF634_02056	SPF635_02422	SPF636_02304	SPF637_02480	SPF638_02106	SPF639_02052	SPF640_02055	SPF641_02311	SPF642_02345	SPF643_02346	SPF644_02059	SPF645_01905	SPF646_02754	SPF647_02346	SPF648_02063	SPF649_02480	SPF650_02351	SPF651_02360	SPF652_01933	SPF653_02149	SPF654_01482	SPF655_02095	SPF656_01864	SPF657_02482	SPF658_02091	SPF659_02478	SPF660_02479	SPF661_01521	SPF664_01973	SPF665_02479	SPF666_02055	SPF938_02398	SPF939_02398	SPF940_02362	SPF941_02477	SPF942_02361
rplE	rplE	50S ribosomal protein L5	M34295_02226	SPF544_02238	SPF581_01660	SPF597_02479	SPF599_02150	SPF600_02309	SPF601_02591	SPF629_02308	SPF630_02081	SPF631_02517	SPF633_02307	SPF634_02016	SPF635_02462	SPF636_02264	SPF637_02520	SPF638_02146	SPF639_02012	SPF640_02014	SPF641_02352	SPF642_02304	SPF643_02305	SPF644_02100	SPF645_01864	SPF646_02713	SPF647_02305	SPF648_02103	SPF649_02521	SPF650_02310	SPF651_02401	SPF652_01892	SPF653_02109	SPF654_01522	SPF655_02055	SPF656_01824	SPF657_02522	SPF658_02132	SPF659_02518	SPF660_02520	SPF661_01480	SPF664_02013	SPF665_02519	SPF666_02015	SPF938_02438	SPF939_02438	SPF940_02322	SPF941_02517	SPF942_02321
group_1340		hypothetical protein	M34295_02351	SPF544_02363	SPF581_01535	SPF597_02604	SPF599_02025	SPF600_02434	SPF601_02466	SPF629_02433	SPF630_02206	SPF631_02392	SPF633_02432	SPF634_02141	SPF635_02337	SPF636_02389	SPF637_02395	SPF638_02661	SPF639_02137	SPF640_02140	SPF641_02226	SPF642_02430	SPF643_02431	SPF644_01974	SPF645_01990	SPF646_02485	SPF647_02431	SPF648_01978	SPF649_02395	SPF650_02436	SPF651_02275	SPF652_02018	SPF653_02234	SPF654_01397	SPF655_02180	SPF656_01949	SPF657_02397	SPF658_02006	SPF659_02393	SPF660_02394	SPF661_01606	SPF664_01888	SPF665_02394	SPF666_02140	SPF938_02313	SPF939_02313	SPF940_02447	SPF941_02392	SPF942_02446
rpsM	rpsM	30S ribosomal protein S13	M34295_02235	SPF544_02247	SPF581_01651	SPF597_02488	SPF599_02141	SPF600_02318	SPF601_02582	SPF629_02317	SPF630_02090	SPF631_02508	SPF633_02316	SPF634_02025	SPF635_02453	SPF636_02273	SPF637_02511	SPF638_02137	SPF639_02021	SPF640_02023	SPF641_02343	SPF642_02313	SPF643_02314	SPF644_02091	SPF645_01873	SPF646_02722	SPF647_02314	SPF648_02094	SPF649_02512	SPF650_02319	SPF651_02392	SPF652_01901	SPF653_02118	SPF654_01513	SPF655_02064	SPF656_01833	SPF657_02513	SPF658_02123	SPF659_02509	SPF660_02511	SPF661_01489	SPF664_02004	SPF665_02510	SPF666_02024	SPF938_02429	SPF939_02429	SPF940_02331	SPF941_02508	SPF942_02330
proP_4	proP_4	Proline/betaine transporter	M34295_02340	SPF544_02352	SPF581_01546	SPF597_02593	SPF599_02036	SPF600_02423	SPF601_02477	SPF629_02422	SPF630_02195	SPF631_02403	SPF633_02421	SPF634_02130	SPF635_02348	SPF636_02378	SPF637_02406	SPF638_02672	SPF639_02126	SPF640_02129	SPF641_02237	SPF642_02419	SPF643_02420	SPF644_01985	SPF645_01979	SPF646_02496	SPF647_02420	SPF648_01989	SPF649_02406	SPF650_02425	SPF651_02286	SPF652_02007	SPF653_02223	SPF654_01408	SPF655_02169	SPF656_01938	SPF657_02408	SPF658_02017	SPF659_02404	SPF660_02405	SPF661_01595	SPF664_01899	SPF665_02405	SPF666_02129	SPF938_02324	SPF939_02324	SPF940_02436	SPF941_02403	SPF942_02435
group_1339		hypothetical protein	M34295_02334	SPF544_02346	SPF581_01552	SPF597_02587	SPF599_02042	SPF600_02417	SPF601_02483	SPF629_02416	SPF630_02189	SPF631_02409	SPF633_02415	SPF634_02124	SPF635_02354	SPF636_02372	SPF637_02412	SPF638_02038;SPF638_02678	SPF639_02120	SPF640_02123	SPF641_02243	SPF642_02413	SPF643_02414	SPF644_01991	SPF645_01973	SPF646_02502	SPF647_02414	SPF648_01995	SPF649_02412	SPF650_02419	SPF651_02292	SPF652_02001	SPF653_02217	SPF654_01414	SPF655_02163	SPF656_01932	SPF657_02414	SPF658_02023	SPF659_02410	SPF660_02411	SPF661_01589	SPF664_01905	SPF665_02411	SPF666_02123	SPF938_02330	SPF939_02330	SPF940_02430	SPF941_02409	SPF942_02429
group_1338		hypothetical protein	M34295_02312	SPF544_02324	SPF581_01574	SPF597_02565	SPF599_02064	SPF600_02395	SPF601_02505	SPF629_02394	SPF630_02167	SPF631_02431	SPF633_02393	SPF634_02102	SPF635_02376	SPF636_02350	SPF637_02434	SPF638_02060	SPF639_02098	SPF640_02101	SPF641_02265	SPF642_02391	SPF643_02392	SPF644_02013	SPF645_01951	SPF646_02524	SPF647_02392	SPF648_02017	SPF649_02434	SPF650_02397	SPF651_02314	SPF652_01979	SPF653_02195	SPF654_01436	SPF655_02141	SPF656_01910	SPF657_02436	SPF658_02045	SPF659_02432	SPF660_02433	SPF661_01567	SPF664_01927	SPF665_02433	SPF666_02101	SPF938_02352	SPF939_02352	SPF940_02408	SPF941_02431	SPF942_02407
rplR	rplR	50S ribosomal protein L18	M34295_02230	SPF544_02242	SPF581_01656	SPF597_02483	SPF599_02146	SPF600_02313	SPF601_02587	SPF629_02312	SPF630_02085	SPF631_02513	SPF633_02311	SPF634_02020	SPF635_02458	SPF636_02268	SPF637_02516	SPF638_02142	SPF639_02016	SPF640_02018	SPF641_02348	SPF642_02308	SPF643_02309	SPF644_02096	SPF645_01868	SPF646_02717	SPF647_02309	SPF648_02099	SPF649_02517	SPF650_02314	SPF651_02397	SPF652_01896	SPF653_02113	SPF654_01518	SPF655_02059	SPF656_01828	SPF657_02518	SPF658_02128	SPF659_02514	SPF660_02516	SPF661_01484	SPF664_02009	SPF665_02515	SPF666_02019	SPF938_02434	SPF939_02434	SPF940_02326	SPF941_02513	SPF942_02325
ggt	ggt	Glutathione hydrolase proenzyme	M34295_02433	SPF544_02445	SPF581_01453	SPF597_02768	SPF599_01943	SPF600_02515	SPF601_02698	SPF629_02514	SPF630_02287	SPF631_02311	SPF633_02514	SPF634_02223	SPF635_02255	SPF636_02470	SPF637_02313	SPF638_02579	SPF639_02219	SPF640_02223	SPF641_02144	SPF642_02511	SPF643_02513	SPF644_01892	SPF645_02072	SPF646_02403	SPF647_02512	SPF648_01896	SPF649_02314	SPF650_02517	SPF651_02193	SPF652_02100	SPF653_02316	SPF654_01315	SPF655_02261	SPF656_02031	SPF657_02315	SPF658_01924	SPF659_02312	SPF660_02312	SPF661_01688	SPF664_01807	SPF665_02313	SPF666_02222	SPF938_02231	SPF939_02230	SPF940_02528	SPF941_02310	SPF942_02527
group_1337		hypothetical protein	M34295_02406	SPF544_02418	SPF581_01480	SPF597_02741	SPF599_01970	SPF600_02488	SPF601_02725	SPF629_02487	SPF630_02260	SPF631_02338	SPF633_02487	SPF634_02196	SPF635_02282	SPF636_02443	SPF637_02340	SPF638_02606	SPF639_02192	SPF640_02196	SPF641_02171	SPF642_02484	SPF643_02486	SPF644_01919	SPF645_02045	SPF646_02430	SPF647_02485	SPF648_01923	SPF649_02341	SPF650_02490	SPF651_02220	SPF652_02073	SPF653_02289	SPF654_01342	SPF655_02234	SPF656_02004	SPF657_02342	SPF658_01951	SPF659_02339	SPF660_02339	SPF661_01661	SPF664_01834	SPF665_02340	SPF666_02195	SPF938_02258	SPF939_02257	SPF940_02501	SPF941_02337	SPF942_02500
fabL	fabL	Enoyl-[acyl-carrier-protein] reductase [NADPH] FabL	M34295_02242	SPF544_02254	SPF581_01644	SPF597_02495	SPF599_02134	SPF600_02325	SPF601_02575	SPF629_02324	SPF630_02097	SPF631_02501	SPF633_02323	SPF634_02032	SPF635_02446	SPF636_02280	SPF637_02504	SPF638_02130	SPF639_02028	SPF640_02030	SPF641_02336	SPF642_02320	SPF643_02321	SPF644_02084	SPF645_01880	SPF646_02729	SPF647_02321	SPF648_02087	SPF649_02505	SPF650_02326	SPF651_02385	SPF652_01908	SPF653_02125	SPF654_01506	SPF655_02071	SPF656_01840	SPF657_02506	SPF658_02116	SPF659_02502	SPF660_02504	SPF661_01496	SPF664_01997	SPF665_02503	SPF666_02031	SPF938_02422	SPF939_02422	SPF940_02338	SPF941_02501	SPF942_02337
group_1336		hypothetical protein	M34295_02326	SPF544_02338	SPF581_01560	SPF597_02579	SPF599_02050	SPF600_02409	SPF601_02491	SPF629_02408	SPF630_02181	SPF631_02417	SPF633_02407	SPF634_02116	SPF635_02362	SPF636_02364	SPF637_02420	SPF638_02046	SPF639_02112	SPF640_02115	SPF641_02251	SPF642_02405	SPF643_02406	SPF644_01999	SPF645_01965	SPF646_02510	SPF647_02406	SPF648_02003	SPF649_02420	SPF650_02411	SPF651_02300	SPF652_01993	SPF653_02209	SPF654_01422	SPF655_02155	SPF656_01924	SPF657_02422	SPF658_02031	SPF659_02418	SPF660_02419	SPF661_01581	SPF664_01913	SPF665_02419	SPF666_02115	SPF938_02338	SPF939_02338	SPF940_02422	SPF941_02417	SPF942_02421
group_1335		hypothetical protein	M34295_02251	SPF544_02263	SPF581_01635	SPF597_02504	SPF599_02125	SPF600_02334	SPF601_02566	SPF629_02333	SPF630_02106	SPF631_02492	SPF633_02332	SPF634_02041	SPF635_02437	SPF636_02289	SPF637_02495	SPF638_02121	SPF639_02037	SPF640_02040	SPF641_02326	SPF642_02330	SPF643_02331	SPF644_02074	SPF645_01890	SPF646_02739	SPF647_02331	SPF648_02078	SPF649_02495	SPF650_02336	SPF651_02375	SPF652_01918	SPF653_02134	SPF654_01497	SPF655_02080	SPF656_01849	SPF657_02497	SPF658_02106	SPF659_02493	SPF660_02494	SPF661_01506	SPF664_01988	SPF665_02494	SPF666_02040	SPF938_02413	SPF939_02413	SPF940_02347	SPF941_02492	SPF942_02346
rplS	rplS	50S ribosomal protein L19	M34295_02279	SPF544_02291	SPF581_01607	SPF597_02532	SPF599_02097	SPF600_02362	SPF601_02538	SPF629_02361	SPF630_02134	SPF631_02464	SPF633_02360	SPF634_02069	SPF635_02409	SPF636_02317	SPF637_02467	SPF638_02093	SPF639_02065	SPF640_02068	SPF641_02298	SPF642_02358	SPF643_02359	SPF644_02046	SPF645_01918	SPF646_02767	SPF647_02359	SPF648_02050	SPF649_02467	SPF650_02364	SPF651_02347	SPF652_01946	SPF653_02162	SPF654_01469	SPF655_02108	SPF656_01877	SPF657_02469	SPF658_02078	SPF659_02465	SPF660_02466	SPF661_01534	SPF664_01960	SPF665_02466	SPF666_02068	SPF938_02385	SPF939_02385	SPF940_02375	SPF941_02464	SPF942_02374
rplN	rplN	50S ribosomal protein L14	M34295_02224	SPF544_02236	SPF581_01662	SPF597_02477	SPF599_02152	SPF600_02307	SPF601_02593	SPF629_02306	SPF630_02079	SPF631_02519	SPF633_02305	SPF634_02014	SPF635_02464	SPF636_02262	SPF637_02522	SPF638_02148	SPF639_02010	SPF640_02012	SPF641_02354	SPF642_02302	SPF643_02303	SPF644_02102	SPF645_01862	SPF646_02711	SPF647_02303	SPF648_02105	SPF649_02523	SPF650_02308	SPF651_02403	SPF652_01890	SPF653_02107	SPF654_01524	SPF655_02053	SPF656_01822	SPF657_02524	SPF658_02134	SPF659_02520	SPF660_02522	SPF661_01478	SPF664_02015	SPF665_02521	SPF666_02013	SPF938_02440	SPF939_02440	SPF940_02320	SPF941_02519	SPF942_02319
group_1334		hypothetical protein	M34295_02410	SPF544_02422	SPF581_01476	SPF597_02745	SPF599_01966	SPF600_02492	SPF601_02721	SPF629_02491	SPF630_02264	SPF631_02334	SPF633_02491	SPF634_02200	SPF635_02278	SPF636_02447	SPF637_02336	SPF638_02602	SPF639_02196	SPF640_02200	SPF641_02167	SPF642_02488	SPF643_02490	SPF644_01915	SPF645_02049	SPF646_02426	SPF647_02489	SPF648_01919	SPF649_02337	SPF650_02494	SPF651_02216	SPF652_02077	SPF653_02293	SPF654_01338	SPF655_02238	SPF656_02008	SPF657_02338	SPF658_01947	SPF659_02335	SPF660_02335	SPF661_01665	SPF664_01830	SPF665_02336	SPF666_02199	SPF938_02254	SPF939_02253	SPF940_02505	SPF941_02333	SPF942_02504
group_1333		hypothetical protein	M34295_02424	SPF544_02436	SPF581_01462	SPF597_02759	SPF599_01952	SPF600_02506	SPF601_02707	SPF629_02505	SPF630_02278	SPF631_02320	SPF633_02505	SPF634_02214	SPF635_02264	SPF636_02461	SPF637_02322	SPF638_02588	SPF639_02210	SPF640_02214	SPF641_02153	SPF642_02502	SPF643_02504	SPF644_01901	SPF645_02063	SPF646_02412	SPF647_02503	SPF648_01905	SPF649_02323	SPF650_02508	SPF651_02202	SPF652_02091	SPF653_02307	SPF654_01324	SPF655_02252	SPF656_02022	SPF657_02324	SPF658_01933	SPF659_02321	SPF660_02321	SPF661_01679	SPF664_01816	SPF665_02322	SPF666_02213	SPF938_02240	SPF939_02239	SPF940_02519	SPF941_02319	SPF942_02518
sdhA	sdhA	Succinate dehydrogenase flavoprotein subunit	M34295_02417	SPF544_02429	SPF581_01469	SPF597_02752	SPF599_01959	SPF600_02499	SPF601_02714	SPF629_02498	SPF630_02271	SPF631_02327	SPF633_02498	SPF634_02207	SPF635_02271	SPF636_02454	SPF637_02329	SPF638_02595	SPF639_02203	SPF640_02207	SPF641_02160	SPF642_02495	SPF643_02497	SPF644_01908	SPF645_02056	SPF646_02419	SPF647_02496	SPF648_01912	SPF649_02330	SPF650_02501	SPF651_02209	SPF652_02084	SPF653_02300	SPF654_01331	SPF655_02245	SPF656_02015	SPF657_02331	SPF658_01940	SPF659_02328	SPF660_02328	SPF661_01672	SPF664_01823	SPF665_02329	SPF666_02206	SPF938_02247	SPF939_02246	SPF940_02512	SPF941_02326	SPF942_02511
tyrS	tyrS	Tyrosine--tRNA ligase	M34295_02453	SPF544_02465	SPF581_01433	SPF597_02788	SPF599_01923	SPF600_02535	SPF601_02678	SPF629_02534	SPF630_02307	SPF631_02291	SPF633_02534	SPF634_02243	SPF635_02235	SPF636_02490	SPF637_02293	SPF638_02559	SPF639_02239	SPF640_02932	SPF641_02124	SPF642_02531	SPF643_02533	SPF644_01872	SPF645_02092	SPF646_02383	SPF647_02532	SPF648_01876	SPF649_02294	SPF650_02537	SPF651_02173	SPF652_02120	SPF653_02336	SPF654_01295	SPF655_02281	SPF656_02051	SPF657_02295	SPF658_01904	SPF659_02292	SPF660_02292	SPF661_01708	SPF664_01787	SPF665_02293	SPF666_02242	SPF938_02211	SPF939_02210	SPF940_02548	SPF941_02290	SPF942_02547
group_1332		hypothetical protein	M34295_02405	SPF544_02417	SPF581_01481	SPF597_02740	SPF599_01971	SPF600_02487	SPF601_02726	SPF629_02486	SPF630_02259	SPF631_02339	SPF633_02486	SPF634_02195	SPF635_02283	SPF636_02442	SPF637_02341	SPF638_02607	SPF639_02191	SPF640_02195	SPF641_02172	SPF642_02483	SPF643_02485	SPF644_01920	SPF645_02044	SPF646_02431	SPF647_02484	SPF648_01924	SPF649_02342	SPF650_02489	SPF651_02221	SPF652_02072	SPF653_02288	SPF654_01343	SPF655_02233	SPF656_02003	SPF657_02343	SPF658_01952	SPF659_02340	SPF660_02340	SPF661_01660	SPF664_01835	SPF665_02341	SPF666_02194	SPF938_02259	SPF939_02258	SPF940_02500	SPF941_02338	SPF942_02499
sdhC	sdhC	Succinate dehydrogenase cytochrome b556 subunit	M34295_02415	SPF544_02427	SPF581_01471	SPF597_02750	SPF599_01961	SPF600_02497	SPF601_02716	SPF629_02496	SPF630_02269	SPF631_02329	SPF633_02496	SPF634_02205	SPF635_02273	SPF636_02452	SPF637_02331	SPF638_02597	SPF639_02201	SPF640_02205	SPF641_02162	SPF642_02493	SPF643_02495	SPF644_01910	SPF645_02054	SPF646_02421	SPF647_02494	SPF648_01914	SPF649_02332	SPF650_02499	SPF651_02211	SPF652_02082	SPF653_02298	SPF654_01333	SPF655_02243	SPF656_02013	SPF657_02333	SPF658_01942	SPF659_02330	SPF660_02330	SPF661_01670	SPF664_01825	SPF665_02331	SPF666_02204	SPF938_02249	SPF939_02248	SPF940_02510	SPF941_02328	SPF942_02509
lpxA_2	lpxA_2	Acyl-[acyl-carrier-protein]--UDP-N-acetylglucosamine O-acyltransferase	M34295_02393	SPF544_02405	SPF581_01492	SPF597_02729	SPF599_01983	SPF600_02476	SPF601_02737	SPF629_02475	SPF630_02248	SPF631_02350	SPF633_02475	SPF634_02184	SPF635_02294	SPF636_02431	SPF637_02352	SPF638_02618	SPF639_02180	SPF640_02183	SPF641_02183	SPF642_02472	SPF643_02474	SPF644_01931	SPF645_02033	SPF646_02442	SPF647_02473	SPF648_01935	SPF649_02353	SPF650_02478	SPF651_02232	SPF652_02061	SPF653_02277	SPF654_01354	SPF655_02222	SPF656_01992	SPF657_02354	SPF658_01963	SPF659_02351	SPF660_02351	SPF661_01649	SPF664_01846	SPF665_02352	SPF666_02183	SPF938_02271	SPF939_02270	SPF940_02489	SPF941_02349	SPF942_02488
rpoA	rpoA	DNA-directed RNA polymerase subunit alpha	M34295_02238	SPF544_02250	SPF581_01648	SPF597_02491	SPF599_02138	SPF600_02321	SPF601_02579	SPF629_02320	SPF630_02093	SPF631_02505	SPF633_02319	SPF634_02028	SPF635_02450	SPF636_02276	SPF637_02508	SPF638_02134	SPF639_02024	SPF640_02026	SPF641_02340	SPF642_02316	SPF643_02317	SPF644_02088	SPF645_01876	SPF646_02725	SPF647_02317	SPF648_02091	SPF649_02509	SPF650_02322	SPF651_02389	SPF652_01904	SPF653_02121	SPF654_01510	SPF655_02067	SPF656_01836	SPF657_02510	SPF658_02120	SPF659_02506	SPF660_02508	SPF661_01492	SPF664_02001	SPF665_02507	SPF666_02027	SPF938_02426	SPF939_02426	SPF940_02334	SPF941_02505	SPF942_02333
group_1331		hypothetical protein	M34295_02330	SPF544_02342	SPF581_01556	SPF597_02583	SPF599_02046	SPF600_02413	SPF601_02487	SPF629_02412	SPF630_02185	SPF631_02413	SPF633_02411	SPF634_02120	SPF635_02358	SPF636_02368	SPF637_02416	SPF638_02042	SPF639_02116	SPF640_02119	SPF641_02247	SPF642_02409	SPF643_02410	SPF644_01995	SPF645_01969	SPF646_02506	SPF647_02410	SPF648_01999	SPF649_02416	SPF650_02415	SPF651_02296	SPF652_01997	SPF653_02213	SPF654_01418	SPF655_02159	SPF656_01928	SPF657_02418	SPF658_02027	SPF659_02414	SPF660_02415	SPF661_01585	SPF664_01909	SPF665_02415	SPF666_02119	SPF938_02334	SPF939_02334	SPF940_02426	SPF941_02413	SPF942_02425
group_1330		hypothetical protein	M34295_02413	SPF544_02425	SPF581_01473	SPF597_02748	SPF599_01963	SPF600_02495	SPF601_02718	SPF629_02494	SPF630_02267	SPF631_02331	SPF633_02494	SPF634_02203	SPF635_02275	SPF636_02450	SPF637_02333	SPF638_02599	SPF639_02199	SPF640_02203	SPF641_02164	SPF642_02491	SPF643_02493	SPF644_01912	SPF645_02052	SPF646_02423	SPF647_02492	SPF648_01916	SPF649_02334	SPF650_02497	SPF651_02213	SPF652_02080	SPF653_02296	SPF654_01335	SPF655_02241	SPF656_02011	SPF657_02335	SPF658_01944	SPF659_02332	SPF660_02332	SPF661_01668	SPF664_01827	SPF665_02333	SPF666_02202	SPF938_02251	SPF939_02250	SPF940_02508	SPF941_02330	SPF942_02507
group_1329		hypothetical protein	0_refound_2	1_refound_8	SPF581_01531	SPF597_02608	4_refound_31	5_refound_37	SPF601_02462	7_refound_48	8_refound_53	9_refound_60	SPF633_02436	SPF634_02145	SPF635_02333	13_refound_79	SPF637_02391	15_refound_88	SPF639_02141	SPF640_02144	SPF641_02222	19_refound_107	SPF643_02435	SPF644_01970	SPF645_01994	SPF646_02481	24_refound_132	SPF648_01974	26_refound_143	27_refound_149	SPF651_02271	SPF652_02022	SPF653_02238	SPF654_01393	32_refound_177	SPF656_01953	SPF657_02393	SPF658_02002	36_refound_196	SPF660_02390	SPF661_01610	39_refound_209	40_refound_215	SPF666_02144	42_refound_226	SPF939_02309	44_refound_237	SPF941_02388	46_refound_249
cfiA	cfiA	2-oxoglutarate carboxylase large subunit	M34295_02348	SPF544_02360	SPF581_01538	SPF597_02601	SPF599_02028	SPF600_02431	SPF601_02469	SPF629_02430	SPF630_02203	SPF631_02395	SPF633_02429	SPF634_02138	SPF635_02340	SPF636_02386	SPF637_02398	SPF638_02664	SPF639_02134	SPF640_02137	SPF641_02229	SPF642_02427	SPF643_02428	SPF644_01977	SPF645_01987	SPF646_02488	SPF647_02428	SPF648_01981	SPF649_02398	SPF650_02433	SPF651_02278	SPF652_02015	SPF653_02231	SPF654_01400	SPF655_02177	SPF656_01946	SPF657_02400	SPF658_02009	SPF659_02396	SPF660_02397	SPF661_01603	SPF664_01891	SPF665_02397	SPF666_02137	SPF938_02316	SPF939_02316	SPF940_02444	SPF941_02395	SPF942_02443
hemH	hemH	Ferrochelatase	M34295_02309	SPF544_02321	SPF581_01577	SPF597_02562	SPF599_02067	SPF600_02392	SPF601_02508	SPF629_02391	SPF630_02164	SPF631_02434	SPF633_02390	SPF634_02099	SPF635_02379	SPF636_02347	SPF637_02437	SPF638_02063	SPF639_02095	SPF640_02098	SPF641_02268	SPF642_02388	SPF643_02389	SPF644_02016	SPF645_01948	SPF646_02527	SPF647_02389	SPF648_02020	SPF649_02437	SPF650_02394	SPF651_02317	SPF652_01976	SPF653_02192	SPF654_01439	SPF655_02138	SPF656_01907	SPF657_02439	SPF658_02048	SPF659_02435	SPF660_02436	SPF661_01564	SPF664_01930	SPF665_02436	SPF666_02098	SPF938_02355	SPF939_02355	SPF940_02405	SPF941_02434	SPF942_02404
glk	glk	Glucokinase	M34295_02303	SPF544_02315	SPF581_01583	SPF597_02556	SPF599_02073	SPF600_02386	SPF601_02514	SPF629_02385	SPF630_02158	SPF631_02440	SPF633_02384	SPF634_02093	SPF635_02385	SPF636_02341	SPF637_02443	SPF638_02069	SPF639_02089	SPF640_02092	SPF641_02274	SPF642_02382	SPF643_02383	SPF644_02022	SPF645_01942	SPF646_02533	SPF647_02383	SPF648_02026	SPF649_02443	SPF650_02388	SPF651_02323	SPF652_01970	SPF653_02186	SPF654_01445	SPF655_02132	SPF656_01901	SPF657_02445	SPF658_02054	SPF659_02441	SPF660_02442	SPF661_01558	SPF664_01936	SPF665_02442	SPF666_02092	SPF938_02361	SPF939_02361	SPF940_02399	SPF941_02440	SPF942_02398
fabF_4	fabF_4	3-oxoacyl-[acyl-carrier-protein] synthase 2	M34295_02246	SPF544_02258	SPF581_01640	SPF597_02499	SPF599_02130	SPF600_02329	SPF601_02571	SPF629_02328	SPF630_02101	SPF631_02497	SPF633_02327	SPF634_02036	SPF635_02442	SPF636_02284	SPF637_02500	SPF638_02126	SPF639_02032	SPF640_02034	SPF641_02332	SPF642_02324	SPF643_02325	SPF644_02080	SPF645_01884	SPF646_02733	SPF647_02325	SPF648_02083	SPF649_02501	SPF650_02330	SPF651_02381	SPF652_01912	SPF653_02129	SPF654_01502	SPF655_02075	SPF656_01844	SPF657_02502	SPF658_02112	SPF659_02498	SPF660_02500	SPF661_01500	SPF664_01993	SPF665_02499	SPF666_02035	SPF938_02418	SPF939_02418	SPF940_02342	SPF941_02497	SPF942_02341
group_1328		hypothetical protein	M34295_02400	SPF544_02412	SPF581_01485	SPF597_02736	SPF599_01976	SPF600_02483	SPF601_02730	SPF629_02482	SPF630_02255	SPF631_02343	SPF633_02482	SPF634_02191	SPF635_02287	SPF636_02438	SPF637_02345	SPF638_02611	SPF639_02187	SPF640_02190	SPF641_02176	SPF642_02479	SPF643_02481	SPF644_01924	SPF645_02040	SPF646_02435	SPF647_02480	SPF648_01928	SPF649_02346	SPF650_02485	SPF651_02225	SPF652_02068	SPF653_02284	SPF654_01347	SPF655_02229	SPF656_01999	SPF657_02347	SPF658_01956	SPF659_02344	SPF660_02344	SPF661_01656	SPF664_01839	SPF665_02345	SPF666_02190	SPF938_02264	SPF939_02263	SPF940_02496	SPF941_02342	SPF942_02495
serS	serS	Serine--tRNA ligase	M34295_02395	SPF544_02407	SPF581_01490	SPF597_02731	SPF599_01981	SPF600_02478	SPF601_02735	SPF629_02477	SPF630_02250	SPF631_02348	SPF633_02477	SPF634_02186	SPF635_02292	SPF636_02433	SPF637_02350	SPF638_02616	SPF639_02182	SPF640_02185	SPF641_02181	SPF642_02474	SPF643_02476	SPF644_01929	SPF645_02035	SPF646_02440	SPF647_02475	SPF648_01933	SPF649_02351	SPF650_02480	SPF651_02230	SPF652_02063	SPF653_02279	SPF654_01352	SPF655_02224	SPF656_01994	SPF657_02352	SPF658_01961	SPF659_02349	SPF660_02349	SPF661_01651	SPF664_01844	SPF665_02350	SPF666_02185	SPF938_02269	SPF939_02268	SPF940_02491	SPF941_02347	SPF942_02490
group_1327		hypothetical protein	M34295_02385	SPF544_02397	SPF581_01500	SPF597_02721	SPF599_01991	SPF600_02468	SPF601_02745	SPF629_02467	SPF630_02240	SPF631_02358	SPF633_02467	SPF634_02176	SPF635_02302	SPF636_02423	SPF637_02360	SPF638_02626	SPF639_02172	SPF640_02175	SPF641_02191	SPF642_02464	SPF643_02466	SPF644_01939	SPF645_02025	SPF646_02450	SPF647_02465	SPF648_01943	SPF649_02361	SPF650_02470	SPF651_02240	SPF652_02053	SPF653_02269	SPF654_01362	SPF655_02214	SPF656_01984	SPF657_02362	SPF658_01971	SPF659_02359	SPF660_02359	SPF661_01641	SPF664_01854	SPF665_02360	SPF666_02175	SPF938_02279	SPF939_02278	SPF940_02481	SPF941_02357	SPF942_02480
yadH	yadH	Inner membrane transport permease YadH	M34295_02271	SPF544_02283	SPF581_01615	SPF597_02524	SPF599_02105	SPF600_02354	SPF601_02546	SPF629_02353	SPF630_02126	SPF631_02472	SPF633_02352	SPF634_02061	SPF635_02417	SPF636_02309	SPF637_02475	SPF638_02101	SPF639_02057	SPF640_02060	SPF641_02306	SPF642_02350	SPF643_02351	SPF644_02054	SPF645_01910	SPF646_02759	SPF647_02351	SPF648_02058	SPF649_02475	SPF650_02356	SPF651_02355	SPF652_01938	SPF653_02154	SPF654_01477	SPF655_02100	SPF656_01869	SPF657_02477	SPF658_02086	SPF659_02473	SPF660_02474	SPF661_01526	SPF664_01968	SPF665_02474	SPF666_02060	SPF938_02393	SPF939_02393	SPF940_02367	SPF941_02472	SPF942_02366
sauU_2	sauU_2	putative sulfoacetate transporter SauU	M34295_02426	SPF544_02438	SPF581_01460	SPF597_02761	SPF599_01950	SPF600_02508	SPF601_02705	SPF629_02507	SPF630_02280	SPF631_02318	SPF633_02507	SPF634_02216	SPF635_02262	SPF636_02463	SPF637_02320	SPF638_02586	SPF639_02212	SPF640_02216	SPF641_02151	SPF642_02504	SPF643_02506	SPF644_01899	SPF645_02065	SPF646_02410	SPF647_02505	SPF648_01903	SPF649_02321	SPF650_02510	SPF651_02200	SPF652_02093	SPF653_02309	SPF654_01322	SPF655_02254	SPF656_02024	SPF657_02322	SPF658_01931	SPF659_02319	SPF660_02319	SPF661_01681	SPF664_01814	SPF665_02320	SPF666_02215	SPF938_02238	SPF939_02237	SPF940_02521	SPF941_02317	SPF942_02520
bamA	bamA	Outer membrane protein assembly factor BamA	M34295_02389	SPF544_02401	SPF581_01496	SPF597_02725	SPF599_01987	SPF600_02472	SPF601_02741	SPF629_02471	SPF630_02244	SPF631_02354	SPF633_02471	SPF634_02180	SPF635_02298	SPF636_02427	SPF637_02356	SPF638_02622	SPF639_02176	SPF640_02179	SPF641_02187	SPF642_02468	SPF643_02470	SPF644_01935	SPF645_02029	SPF646_02446	SPF647_02469	SPF648_01939	SPF649_02357	SPF650_02474	SPF651_02236	SPF652_02057	SPF653_02273	SPF654_01358	SPF655_02218	SPF656_01988	SPF657_02358	SPF658_01967	SPF659_02355	SPF660_02355	SPF661_01645	SPF664_01850	SPF665_02356	SPF666_02179	SPF938_02275	SPF939_02274	SPF940_02485	SPF941_02353	SPF942_02484
group_1326		3-mercaptopropionate dioxygenase	M34295_02368	SPF544_02380	SPF581_01517	SPF597_02622	SPF599_02008	SPF600_02451	SPF601_02448	SPF629_02450	SPF630_02223	SPF631_02375	SPF633_02450	SPF634_02159	SPF635_02319	SPF636_02406	SPF637_02377	SPF638_02644	SPF639_02155	SPF640_02158	SPF641_02208	SPF642_02447	SPF643_02449	SPF644_01956	SPF645_02008	SPF646_02467	SPF647_02448	SPF648_01960	SPF649_02378	SPF650_02453	SPF651_02257	SPF652_02036	SPF653_02252	SPF654_01379	SPF655_02197	SPF656_01967	SPF657_02379	SPF658_01988	SPF659_02376	SPF660_02376	SPF661_01624	SPF664_01871	SPF665_02377	SPF666_02158	SPF938_02296	SPF939_02295	SPF940_02464	SPF941_02374	SPF942_02463
group_1325		hypothetical protein	M34295_02327	SPF544_02339	SPF581_01559	SPF597_02580	SPF599_02049	SPF600_02410	SPF601_02490	SPF629_02409	SPF630_02182	SPF631_02416	SPF633_02408	SPF634_02117	SPF635_02361	SPF636_02365	SPF637_02419	SPF638_02045	SPF639_02113	SPF640_02116	SPF641_02250	SPF642_02406	SPF643_02407	SPF644_01998	SPF645_01966	SPF646_02509	SPF647_02407	SPF648_02002	SPF649_02419	SPF650_02412	SPF651_02299	SPF652_01994	SPF653_02210	SPF654_01421	SPF655_02156	SPF656_01925	SPF657_02421	SPF658_02030	SPF659_02417	SPF660_02418	SPF661_01582	SPF664_01912	SPF665_02418	SPF666_02116	SPF938_02337	SPF939_02337	SPF940_02423	SPF941_02416	SPF942_02422
rpsL	rpsL	30S ribosomal protein S12	M34295_02954	SPF544_02221	SPF581_03039	SPF597_02462	SPF599_02954	SPF600_02961	SPF601_02958	SPF629_02950	SPF630_02959	SPF631_02956	SPF633_02950	SPF634_02951	SPF635_02479	SPF636_02247	SPF637_02958	SPF638_03002	SPF639_02839	SPF640_02950	SPF641_02959	SPF642_02947	SPF643_02948	SPF644_02947	SPF645_02948	SPF646_02944	SPF647_02949	SPF648_02945	SPF649_02950	SPF650_02960	SPF651_02948	SPF652_02952	SPF653_02952	SPF654_02941	SPF655_02956	SPF656_02950	SPF657_02952	SPF658_02956	SPF659_02955	SPF660_02957	SPF661_02951	SPF664_02944	SPF665_02957	SPF666_02960	SPF938_02455	SPF939_02455	SPF940_02305	SPF941_02534	SPF942_02304
rplL	rplL	50S ribosomal protein L7/L12	M34295_02951	SPF544_02218	SPF581_03042	SPF597_02459	SPF599_02951	SPF600_02958	SPF601_02955	SPF629_02953	SPF630_02956	SPF631_02953	SPF633_02953	SPF634_02954	SPF635_02482	SPF636_02244	SPF637_02955	SPF638_02999	SPF639_02842	SPF640_02953	SPF641_02956	SPF642_02950	SPF643_02951	SPF644_02950	SPF645_02951	SPF646_02947	SPF647_02952	SPF648_02948	SPF649_02953	SPF650_02957	SPF651_02951	SPF652_02955	SPF653_02949	SPF654_02944	SPF655_02953	SPF656_02953	SPF657_02955	SPF658_02953	SPF659_02952	SPF660_02954	SPF661_02954	SPF664_02947	SPF665_02954	SPF666_02957	SPF938_02458	SPF939_02458	SPF940_02302	SPF941_02537	SPF942_02301
group_1324		hypothetical protein	M34295_02317	SPF544_02329	SPF581_01569	SPF597_02570	SPF599_02059	SPF600_02400	SPF601_02500	SPF629_02399	SPF630_02172	SPF631_02426	SPF633_02398	SPF634_02107	SPF635_02371	SPF636_02355	SPF637_02429	SPF638_02055	SPF639_02103	SPF640_02106	SPF641_02260	SPF642_02396	SPF643_02397	SPF644_02008	SPF645_01956	SPF646_02519	SPF647_02397	SPF648_02012	SPF649_02429	SPF650_02402	SPF651_02309	SPF652_01984	SPF653_02200	SPF654_01431	SPF655_02146	SPF656_01915	SPF657_02431	SPF658_02040	SPF659_02427	SPF660_02428	SPF661_01572	SPF664_01922	SPF665_02428	SPF666_02106	SPF938_02347	SPF939_02347	SPF940_02413	SPF941_02426	SPF942_02412
group_1323		hypothetical protein	M34295_02306	SPF544_02318	SPF581_01580	SPF597_02559	SPF599_02070	SPF600_02389	SPF601_02511	SPF629_02388	SPF630_02161	SPF631_02437	SPF633_02387	SPF634_02096	SPF635_02382	SPF636_02344	SPF637_02440	SPF638_02066	SPF639_02092	SPF640_02095	SPF641_02271	SPF642_02385	SPF643_02386	SPF644_02019	SPF645_01945	SPF646_02530	SPF647_02386	SPF648_02023	SPF649_02440	SPF650_02391	SPF651_02320	SPF652_01973	SPF653_02189	SPF654_01442	SPF655_02135	SPF656_01904	SPF657_02442	SPF658_02051	SPF659_02438	SPF660_02439	SPF661_01561	SPF664_01933	SPF665_02439	SPF666_02095	SPF938_02358	SPF939_02358	SPF940_02402	SPF941_02437	SPF942_02401
group_1322		hypothetical protein	M34295_02291	SPF544_02303	SPF581_01595	SPF597_02544	SPF599_02085	SPF600_02374	SPF601_02526	SPF629_02373	SPF630_02146	SPF631_02452	SPF633_02372	SPF634_02081	SPF635_02397	SPF636_02329	SPF637_02455	SPF638_02081	SPF639_02077	SPF640_02080	SPF641_02286	SPF642_02370	SPF643_02371	SPF644_02034	SPF645_01930	SPF646_02545	SPF647_02371	SPF648_02038	SPF649_02455	SPF650_02376	SPF651_02335	SPF652_01958	SPF653_02174	SPF654_01457	SPF655_02120	SPF656_01889	SPF657_02457	SPF658_02066	SPF659_02453	SPF660_02454	SPF661_01546	SPF664_01948	SPF665_02454	SPF666_02080	SPF938_02373	SPF939_02373	SPF940_02387	SPF941_02452	SPF942_02386
group_1321		hypothetical protein	M34295_02409	SPF544_02421	SPF581_01477	SPF597_02744	SPF599_01967	SPF600_02491	SPF601_02722	SPF629_02490	SPF630_02263	SPF631_02335	SPF633_02490	SPF634_02199	SPF635_02279	SPF636_02446	SPF637_02337	SPF638_02603	SPF639_02195	SPF640_02199	SPF641_02168	SPF642_02487	SPF643_02489	SPF644_01916	SPF645_02048	SPF646_02427	SPF647_02488	SPF648_01920	SPF649_02338	SPF650_02493	SPF651_02217	SPF652_02076	SPF653_02292	SPF654_01339	SPF655_02237	SPF656_02007	SPF657_02339	SPF658_01948	SPF659_02336	SPF660_02336	SPF661_01664	SPF664_01831	SPF665_02337	SPF666_02198	SPF938_02255	SPF939_02254	SPF940_02504	SPF941_02334	SPF942_02503
group_1320		hypothetical protein	M34295_02286	SPF544_02298	SPF581_01600	SPF597_02539	SPF599_02090	SPF600_02369	SPF601_02531	SPF629_02368	SPF630_02141	SPF631_02457	SPF633_02367	SPF634_02076	SPF635_02402	SPF636_02324	SPF637_02460	SPF638_02086	SPF639_02072	SPF640_02075	SPF641_02291	SPF642_02365	SPF643_02366	SPF644_02039	SPF645_01925	SPF646_02550	SPF647_02366	SPF648_02043	SPF649_02460	SPF650_02371	SPF651_02340	SPF652_01953	SPF653_02169	SPF654_01462	SPF655_02115	SPF656_01884	SPF657_02462	SPF658_02071	SPF659_02458	SPF660_02459	SPF661_01541	SPF664_01953	SPF665_02459	SPF666_02075	SPF938_02378	SPF939_02378	SPF940_02382	SPF941_02457	SPF942_02381
rplQ	rplQ	50S ribosomal protein L17	M34295_02239	SPF544_02251	SPF581_01647	SPF597_02492	SPF599_02137	SPF600_02322	SPF601_02578	SPF629_02321	SPF630_02094	SPF631_02504	SPF633_02320	SPF634_02029	SPF635_02449	SPF636_02277	SPF637_02507	SPF638_02133	SPF639_02025	SPF640_02027	SPF641_02339	SPF642_02317	SPF643_02318	SPF644_02087	SPF645_01877	SPF646_02726	SPF647_02318	SPF648_02090	SPF649_02508	SPF650_02323	SPF651_02388	SPF652_01905	SPF653_02122	SPF654_01509	SPF655_02068	SPF656_01837	SPF657_02509	SPF658_02119	SPF659_02505	SPF660_02507	SPF661_01493	SPF664_02000	SPF665_02506	SPF666_02028	SPF938_02425	SPF939_02425	SPF940_02335	SPF941_02504	SPF942_02334
edd	edd	Phosphogluconate dehydratase	M34295_02302	SPF544_02314	SPF581_01584	SPF597_02555	SPF599_02074	SPF600_02385	SPF601_02515	SPF629_02384	SPF630_02157	SPF631_02441	SPF633_02383	SPF634_02092	SPF635_02386	SPF636_02340	SPF637_02444	SPF638_02070	SPF639_02088	SPF640_02091	SPF641_02275	SPF642_02381	SPF643_02382	SPF644_02023	SPF645_01941	SPF646_02534	SPF647_02382	SPF648_02027	SPF649_02444	SPF650_02387	SPF651_02324	SPF652_01969	SPF653_02185	SPF654_01446	SPF655_02131	SPF656_01900	SPF657_02446	SPF658_02055	SPF659_02442	SPF660_02443	SPF661_01557	SPF664_01937	SPF665_02443	SPF666_02091	SPF938_02362	SPF939_02362	SPF940_02398	SPF941_02441	SPF942_02397
ctaA	ctaA	Heme A synthase	M34295_02295	SPF544_02307	SPF581_01591	SPF597_02548	SPF599_02081	SPF600_02378	SPF601_02522	SPF629_02377	SPF630_02150	SPF631_02448	SPF633_02376	SPF634_02085	SPF635_02393	SPF636_02333	SPF637_02451	SPF638_02077	SPF639_02081	SPF640_02084	SPF641_02282	SPF642_02374	SPF643_02375	SPF644_02030	SPF645_01934	SPF646_02541	SPF647_02375	SPF648_02034	SPF649_02451	SPF650_02380	SPF651_02331	SPF652_01962	SPF653_02178	SPF654_01453	SPF655_02124	SPF656_01893	SPF657_02453	SPF658_02062	SPF659_02449	SPF660_02450	SPF661_01550	SPF664_01944	SPF665_02450	SPF666_02084	SPF938_02369	SPF939_02369	SPF940_02391	SPF941_02448	SPF942_02390
fis_2~~~fis_3	fis_2;fis_3	DNA-binding protein Fis	M34295_02428	SPF544_02440	SPF581_01458	SPF597_02763	SPF599_01948	SPF600_02510	SPF601_02703	SPF629_02509	SPF630_02282	SPF631_02316	SPF633_02509	SPF634_02218	SPF635_02260	SPF636_02465	SPF637_02318	SPF638_02584	SPF639_02214	SPF640_02218	SPF641_02149	SPF642_02506	SPF643_02508	SPF644_01897	SPF645_02067	SPF646_02408	SPF647_02507	SPF648_01901	SPF649_02319	SPF650_02512	SPF651_02198	SPF652_02095	SPF653_02311	SPF654_01320	SPF655_02256	SPF656_02026	SPF657_02320	SPF658_01929	SPF659_02317	SPF660_02317	SPF661_01683	SPF664_01812	SPF665_02318	SPF666_02217	SPF938_02236	SPF939_02235	SPF940_02523	SPF941_02315	SPF942_02522
group_1319		hypothetical protein	M34295_02398	SPF544_02410	SPF581_01487	SPF597_02734	SPF599_01978	SPF600_02481	SPF601_02732	SPF629_02480	SPF630_02253	SPF631_02345	SPF633_02480	SPF634_02189	SPF635_02289	SPF636_02436	SPF637_02347	SPF638_02613	SPF639_02185	SPF640_02188	SPF641_02178	SPF642_02477	SPF643_02479	SPF644_01926	SPF645_02038	SPF646_02437	SPF647_02478	SPF648_01930	SPF649_02348	SPF650_02483	SPF651_02227	SPF652_02066	SPF653_02282	SPF654_01349	SPF655_02227	SPF656_01997	SPF657_02349	SPF658_01958	SPF659_02346	SPF660_02346	SPF661_01654	SPF664_01841	SPF665_02347	SPF666_02188	SPF938_02266	SPF939_02265	SPF940_02494	SPF941_02344	SPF942_02493
fda	fda	Fructose-bisphosphate aldolase class 1	M34295_02352	SPF544_02364	SPF581_01534	SPF597_02605	SPF599_02024	SPF600_02435	SPF601_02465	SPF629_02434	SPF630_02207	SPF631_02391	SPF633_02433	SPF634_02142	SPF635_02336	SPF636_02390	SPF637_02394	SPF638_02660	SPF639_02138	SPF640_02141	SPF641_02225	SPF642_02431	SPF643_02432	SPF644_01973	SPF645_01991	SPF646_02484	SPF647_02432	SPF648_01977	SPF649_02394	SPF650_02437	SPF651_02274	SPF652_02019	SPF653_02235	SPF654_01396	SPF655_02181	SPF656_01950	SPF657_02396	SPF658_02005	SPF659_02392	SPF660_02393	SPF661_01607	SPF664_01887	SPF665_02393	SPF666_02141	SPF938_02312	SPF939_02312	SPF940_02448	SPF941_02391	SPF942_02447
group_1318		hypothetical protein	M34295_02269	SPF544_02281	SPF581_01617	SPF597_02522	SPF599_02107	SPF600_02352	SPF601_02548	SPF629_02351	SPF630_02124	SPF631_02474	SPF633_02350	SPF634_02059	SPF635_02419	SPF636_02307	SPF637_02477	SPF638_02103	SPF639_02055	SPF640_02058	SPF641_02308	SPF642_02348	SPF643_02349	SPF644_02056	SPF645_01908	SPF646_02757	SPF647_02349	SPF648_02060	SPF649_02477	SPF650_02354	SPF651_02357	SPF652_01936	SPF653_02152	SPF654_01479	SPF655_02098	SPF656_01867	SPF657_02479	SPF658_02088	SPF659_02475	SPF660_02476	SPF661_01524	SPF664_01970	SPF665_02476	SPF666_02058	SPF938_02395	SPF939_02395	SPF940_02365	SPF941_02474	SPF942_02364
rpmG	rpmG	50S ribosomal protein L33	M34295_02360	SPF544_02372	SPF581_01525	SPF597_02614	SPF599_02016	SPF600_02443	SPF601_02456	SPF629_02442	SPF630_02215	SPF631_02383	SPF633_02442	SPF634_02151	SPF635_02327	SPF636_02398	SPF637_02385	SPF638_02652	SPF639_02147	SPF640_02150	SPF641_02216	SPF642_02439	SPF643_02441	SPF644_01964	SPF645_02000	SPF646_02475	SPF647_02440	SPF648_01968	SPF649_02386	SPF650_02445	SPF651_02265	SPF652_02028	SPF653_02244	SPF654_01387	SPF655_02189	SPF656_01959	SPF657_02387	SPF658_01996	SPF659_02384	SPF660_02384	SPF661_01616	SPF664_01879	SPF665_02385	SPF666_02150	SPF938_02304	SPF939_02303	SPF940_02456	SPF941_02382	SPF942_02455
fabF_3	fabF_3	3-oxoacyl-[acyl-carrier-protein] synthase 2	M34295_02245	SPF544_02257	SPF581_01641	SPF597_02498	SPF599_02131	SPF600_02328	SPF601_02572	SPF629_02327	SPF630_02100	SPF631_02498	SPF633_02326	SPF634_02035	SPF635_02443	SPF636_02283	SPF637_02501	SPF638_02127	SPF639_02031	SPF640_02033	SPF641_02333	SPF642_02323	SPF643_02324	SPF644_02081	SPF645_01883	SPF646_02732	SPF647_02324	SPF648_02084	SPF649_02502	SPF650_02329	SPF651_02382	SPF652_01911	SPF653_02128	SPF654_01503	SPF655_02074	SPF656_01843	SPF657_02503	SPF658_02113	SPF659_02499	SPF660_02501	SPF661_01499	SPF664_01994	SPF665_02500	SPF666_02034	SPF938_02419	SPF939_02419	SPF940_02341	SPF941_02498	SPF942_02340
group_1317		hypothetical protein	M34295_02336	SPF544_02348	SPF581_01550	SPF597_02589	SPF599_02040	SPF600_02419	SPF601_02481	SPF629_02418	SPF630_02191	SPF631_02407	SPF633_02417	SPF634_02126	SPF635_02352	SPF636_02374	SPF637_02410	SPF638_02676	SPF639_02122	SPF640_02125	SPF641_02241	SPF642_02415	SPF643_02416	SPF644_01989	SPF645_01975	SPF646_02500	SPF647_02416	SPF648_01993	SPF649_02410	SPF650_02421	SPF651_02290	SPF652_02003	SPF653_02219	SPF654_01412	SPF655_02165	SPF656_01934	SPF657_02412	SPF658_02021	SPF659_02408	SPF660_02409	SPF661_01591	SPF664_01903	SPF665_02409	SPF666_02125	SPF938_02328	SPF939_02328	SPF940_02432	SPF941_02407	SPF942_02431
group_1316		hypothetical protein	M34295_02258	SPF544_02270	SPF581_01628	SPF597_02511	SPF599_02118	SPF600_02341	SPF601_02559	SPF629_02340	SPF630_02113	SPF631_02485	SPF633_02339	SPF634_02048	SPF635_02430	SPF636_02296	SPF637_02488	SPF638_02114	SPF639_02044	SPF640_02047	SPF641_02319	SPF642_02337	SPF643_02338	SPF644_02067	SPF645_01897	SPF646_02746	SPF647_02338	SPF648_02071	SPF649_02488	SPF650_02343	SPF651_02368	SPF652_01925	SPF653_02141	SPF654_01490	SPF655_02087	SPF656_01856	SPF657_02490	SPF658_02099	SPF659_02486	SPF660_02487	SPF661_01513	SPF664_01981	SPF665_02487	SPF666_02047	SPF938_02406	SPF939_02406	SPF940_02354	SPF941_02485	SPF942_02353
mnmC_2	;mnmC_2	hypothetical protein;tRNA 5-methylaminomethyl-2-thiouridine biosynthesis bifunctional protein MnmC	M34295_02434	SPF544_02446	SPF581_01452	SPF597_02769	SPF599_01942	SPF600_02516	SPF601_02697	SPF629_02515	SPF630_02288	SPF631_02310	SPF633_02515	SPF634_02224	SPF635_02254	SPF636_02471	SPF637_02312	SPF638_02578	SPF639_02220	SPF640_02224	SPF641_02143	SPF642_02512	SPF643_02514	SPF644_01891	SPF645_02073	SPF646_02402	SPF647_02513	SPF648_01895	SPF649_02313	SPF650_02518	SPF651_02192	SPF652_02101	SPF653_02317	SPF654_01314	SPF655_02262	SPF656_02032	SPF657_02314	SPF658_01923	SPF659_02311	SPF660_02311	SPF661_01689	SPF664_01806	SPF665_02312	SPF666_02223	SPF938_02230	SPF939_02229	SPF940_02529	SPF941_02309	SPF942_02528
group_1315		hypothetical protein	M34295_02425	SPF544_02437	SPF581_01461	SPF597_02760	SPF599_01951	SPF600_02507	SPF601_02706	SPF629_02506	SPF630_02279	SPF631_02319	SPF633_02506	SPF634_02215	SPF635_02263	SPF636_02462	SPF637_02321	SPF638_02587	SPF639_02211	SPF640_02215	SPF641_02152	SPF642_02503	SPF643_02505	SPF644_01900	SPF645_02064	SPF646_02411	SPF647_02504	SPF648_01904	SPF649_02322	SPF650_02509	SPF651_02201	SPF652_02092	SPF653_02308	SPF654_01323	SPF655_02253	SPF656_02023	SPF657_02323	SPF658_01932	SPF659_02320	SPF660_02320	SPF661_01680	SPF664_01815	SPF665_02321	SPF666_02214	SPF938_02239	SPF939_02238	SPF940_02520	SPF941_02318	SPF942_02519
lpxD_3	lpxD_3	UDP-3-O-(3-hydroxymyristoyl)glucosamine N-acyltransferase	M34295_02391	SPF544_02403	SPF581_01494	SPF597_02727	SPF599_01985	SPF600_02474	SPF601_02739	SPF629_02473	SPF630_02246	SPF631_02352	SPF633_02473	SPF634_02182	SPF635_02296	SPF636_02429	SPF637_02354	SPF638_02620	SPF639_02178	SPF640_02181	SPF641_02185	SPF642_02470	SPF643_02472	SPF644_01933	SPF645_02031	SPF646_02444	SPF647_02471	SPF648_01937	SPF649_02355	SPF650_02476	SPF651_02234	SPF652_02059	SPF653_02275	SPF654_01356	SPF655_02220	SPF656_01990	SPF657_02356	SPF658_01965	SPF659_02353	SPF660_02353	SPF661_01647	SPF664_01848	SPF665_02354	SPF666_02181	SPF938_02273	SPF939_02272	SPF940_02487	SPF941_02351	SPF942_02486
purA	purA	Adenylosuccinate synthetase	M34295_02367	SPF544_02379	SPF581_01518	SPF597_02621	SPF599_02009	SPF600_02450	SPF601_02449	SPF629_02449	SPF630_02222	SPF631_02376	SPF633_02449	SPF634_02158	SPF635_02320	SPF636_02405	SPF637_02378	SPF638_02645	SPF639_02154	SPF640_02157	SPF641_02209	SPF642_02446	SPF643_02448	SPF644_01957	SPF645_02007	SPF646_02468	SPF647_02447	SPF648_01961	SPF649_02379	SPF650_02452	SPF651_02258	SPF652_02035	SPF653_02251	SPF654_01380	SPF655_02196	SPF656_01966	SPF657_02380	SPF658_01989	SPF659_02377	SPF660_02377	SPF661_01623	SPF664_01872	SPF665_02378	SPF666_02157	SPF938_02297	SPF939_02296	SPF940_02463	SPF941_02375	SPF942_02462
group_1314		hypothetical protein	M34295_02342	SPF544_02354	SPF581_01544	SPF597_02595	SPF599_02034	SPF600_02425	SPF601_02475	SPF629_02424	SPF630_02197	SPF631_02401	SPF633_02423	SPF634_02132	SPF635_02346	SPF636_02380	SPF637_02404	SPF638_02670	SPF639_02128	SPF640_02131	SPF641_02235	SPF642_02421	SPF643_02422	SPF644_01983	SPF645_01981	SPF646_02494	SPF647_02422	SPF648_01987	SPF649_02404	SPF650_02427	SPF651_02284	SPF652_02009	SPF653_02225	SPF654_01406	SPF655_02171	SPF656_01940	SPF657_02406	SPF658_02015	SPF659_02402	SPF660_02403	SPF661_01597	SPF664_01897	SPF665_02403	SPF666_02131	SPF938_02322	SPF939_02322	SPF940_02438	SPF941_02401	SPF942_02437
group_1313		hypothetical protein	M34295_02322	SPF544_02334	SPF581_01564	SPF597_02575	SPF599_02054	SPF600_02405	SPF601_02495	SPF629_02404	SPF630_02177	SPF631_02421	SPF633_02403	SPF634_02112	SPF635_02366	SPF636_02360	SPF637_02424	SPF638_02050	SPF639_02108	SPF640_02111	SPF641_02255	SPF642_02401	SPF643_02402	SPF644_02003	SPF645_01961	SPF646_02514	SPF647_02402	SPF648_02007	SPF649_02424	SPF650_02407	SPF651_02304	SPF652_01989	SPF653_02205	SPF654_01426	SPF655_02151	SPF656_01920	SPF657_02426	SPF658_02035	SPF659_02422	SPF660_02423	SPF661_01577	SPF664_01917	SPF665_02423	SPF666_02111	SPF938_02342	SPF939_02342	SPF940_02418	SPF941_02421	SPF942_02417
group_1312		hypothetical protein	M34295_02273	SPF544_02285	SPF581_01613	SPF597_02526	SPF599_02103	SPF600_02356	SPF601_02544	SPF629_02355	SPF630_02128	SPF631_02470	SPF633_02354	SPF634_02063	SPF635_02415	SPF636_02311	SPF637_02473	SPF638_02099	SPF639_02059	SPF640_02062	SPF641_02304	SPF642_02352	SPF643_02353	SPF644_02052	SPF645_01912	SPF646_02761	SPF647_02353	SPF648_02056	SPF649_02473	SPF650_02358	SPF651_02353	SPF652_01940	SPF653_02156	SPF654_01475	SPF655_02102	SPF656_01871	SPF657_02475	SPF658_02084	SPF659_02471	SPF660_02472	SPF661_01528	SPF664_01966	SPF665_02472	SPF666_02062	SPF938_02391	SPF939_02391	SPF940_02369	SPF941_02470	SPF942_02368
htpX_1	htpX_1	Protease HtpX	M34295_02270	SPF544_02282	SPF581_01616	SPF597_02523	SPF599_02106	SPF600_02353	SPF601_02547	SPF629_02352	SPF630_02125	SPF631_02473	SPF633_02351	SPF634_02060	SPF635_02418	SPF636_02308	SPF637_02476	SPF638_02102	SPF639_02056	SPF640_02059	SPF641_02307	SPF642_02349	SPF643_02350	SPF644_02055	SPF645_01909	SPF646_02758	SPF647_02350	SPF648_02059	SPF649_02476	SPF650_02355	SPF651_02356	SPF652_01937	SPF653_02153	SPF654_01478	SPF655_02099	SPF656_01868	SPF657_02478	SPF658_02087	SPF659_02474	SPF660_02475	SPF661_01525	SPF664_01969	SPF665_02475	SPF666_02059	SPF938_02394	SPF939_02394	SPF940_02366	SPF941_02473	SPF942_02365
rpmD	rpmD	50S ribosomal protein L30	M34295_02232	SPF544_02244	SPF581_01654	SPF597_02485	SPF599_02144	SPF600_02315	SPF601_02585	SPF629_02314	SPF630_02087	SPF631_02511	SPF633_02313	SPF634_02022	SPF635_02456	SPF636_02270	SPF637_02514	SPF638_02140	SPF639_02018	SPF640_02020	SPF641_02346	SPF642_02310	SPF643_02311	SPF644_02094	SPF645_01870	SPF646_02719	SPF647_02311	SPF648_02097	SPF649_02515	SPF650_02316	SPF651_02395	SPF652_01898	SPF653_02115	SPF654_01516	SPF655_02061	SPF656_01830	SPF657_02516	SPF658_02126	SPF659_02512	SPF660_02514	SPF661_01486	SPF664_02007	SPF665_02513	SPF666_02021	SPF938_02432	SPF939_02432	SPF940_02328	SPF941_02511	SPF942_02327
rpsH	rpsH	30S ribosomal protein S8	M34295_02228	SPF544_02240	SPF581_01658	SPF597_02481	SPF599_02148	SPF600_02311	SPF601_02589	SPF629_02310	SPF630_02083	SPF631_02515	SPF633_02309	SPF634_02018	SPF635_02460	SPF636_02266	SPF637_02518	SPF638_02144	SPF639_02014	SPF640_02016	SPF641_02350	SPF642_02306	SPF643_02307	SPF644_02098	SPF645_01866	SPF646_02715	SPF647_02307	SPF648_02101	SPF649_02519	SPF650_02312	SPF651_02399	SPF652_01894	SPF653_02111	SPF654_01520	SPF655_02057	SPF656_01826	SPF657_02520	SPF658_02130	SPF659_02516	SPF660_02518	SPF661_01482	SPF664_02011	SPF665_02517	SPF666_02017	SPF938_02436	SPF939_02436	SPF940_02324	SPF941_02515	SPF942_02323
group_1311		hypothetical protein	M34295_02447	SPF544_02459	SPF581_01439	SPF597_02782	SPF599_01929	SPF600_02529	SPF601_02684	SPF629_02528	SPF630_02301	SPF631_02297	SPF633_02528	SPF634_02237	SPF635_02241	SPF636_02484	SPF637_02299	SPF638_02565	SPF639_02233	SPF640_02926	SPF641_02130	SPF642_02525	SPF643_02527	SPF644_01878	SPF645_02086	SPF646_02389	SPF647_02526	SPF648_01882	SPF649_02300	SPF650_02531	SPF651_02179	SPF652_02114	SPF653_02330	SPF654_01301	SPF655_02275	SPF656_02045	SPF657_02301	SPF658_01910	SPF659_02298	SPF660_02298	SPF661_01702	SPF664_01793	SPF665_02299	SPF666_02236	SPF938_02217	SPF939_02216	SPF940_02542	SPF941_02296	SPF942_02541
group_1310		hypothetical protein	M34295_02444	SPF544_02456	SPF581_01442	SPF597_02779	SPF599_01932	SPF600_02526	SPF601_02687	SPF629_02525	SPF630_02298	SPF631_02300	SPF633_02525	SPF634_02234	SPF635_02244	SPF636_02481	SPF637_02302	SPF638_02568	SPF639_02230	SPF640_02923	SPF641_02133	SPF642_02522	SPF643_02524	SPF644_01881	SPF645_02083	SPF646_02392	SPF647_02523	SPF648_01885	SPF649_02303	SPF650_02528	SPF651_02182	SPF652_02111	SPF653_02327	SPF654_01304	SPF655_02272	SPF656_02042	SPF657_02304	SPF658_01913	SPF659_02301	SPF660_02301	SPF661_01699	SPF664_01796	SPF665_02302	SPF666_02233	SPF938_02220	SPF939_02219	SPF940_02539	SPF941_02299	SPF942_02538
lolB	lolB	Outer-membrane lipoprotein LolB	M34295_02431	SPF544_02443	SPF581_01455	SPF597_02766	SPF599_01945	SPF600_02513	SPF601_02700	SPF629_02512	SPF630_02285	SPF631_02313	SPF633_02512	SPF634_02221	SPF635_02257	SPF636_02468	SPF637_02315	SPF638_02581	SPF639_02217	SPF640_02221	SPF641_02146	SPF642_02509	SPF643_02511	SPF644_01894	SPF645_02070	SPF646_02405	SPF647_02510	SPF648_01898	SPF649_02316	SPF650_02515	SPF651_02195	SPF652_02098	SPF653_02314	SPF654_01317	SPF655_02259	SPF656_02029	SPF657_02317	SPF658_01926	SPF659_02314	SPF660_02314	SPF661_01686	SPF664_01809	SPF665_02315	SPF666_02220	SPF938_02233	SPF939_02232	SPF940_02526	SPF941_02312	SPF942_02525
cdsA	cdsA	Phosphatidate cytidylyltransferase	M34295_02387	SPF544_02399	SPF581_01498	SPF597_02723	SPF599_01989	SPF600_02470	SPF601_02743	SPF629_02469	SPF630_02242	SPF631_02356	SPF633_02469	SPF634_02178	SPF635_02300	SPF636_02425	SPF637_02358	SPF638_02624	SPF639_02174	SPF640_02177	SPF641_02189	SPF642_02466	SPF643_02468	SPF644_01937	SPF645_02027	SPF646_02448	SPF647_02467	SPF648_01941	SPF649_02359	SPF650_02472	SPF651_02238	SPF652_02055	SPF653_02271	SPF654_01360	SPF655_02216	SPF656_01986	SPF657_02360	SPF658_01969	SPF659_02357	SPF660_02357	SPF661_01643	SPF664_01852	SPF665_02358	SPF666_02177	SPF938_02277	SPF939_02276	SPF940_02483	SPF941_02355	SPF942_02482
group_1309		hypothetical protein	M34295_02337	SPF544_02349	SPF581_01549	SPF597_02590	SPF599_02039	SPF600_02420	SPF601_02480	SPF629_02419	SPF630_02192	SPF631_02406	SPF633_02418	SPF634_02127	SPF635_02351	SPF636_02375	SPF637_02409	SPF638_02675	SPF639_02123	SPF640_02126	SPF641_02240	SPF642_02416	SPF643_02417	SPF644_01988	SPF645_01976	SPF646_02499	SPF647_02417	SPF648_01992	SPF649_02409	SPF650_02422	SPF651_02289	SPF652_02004	SPF653_02220	SPF654_01411	SPF655_02166	SPF656_01935	SPF657_02411	SPF658_02020	SPF659_02407	SPF660_02408	SPF661_01592	SPF664_01902	SPF665_02408	SPF666_02126	SPF938_02327	SPF939_02327	SPF940_02433	SPF941_02406	SPF942_02432
group_1308		hypothetical protein	M34295_02259	SPF544_02271	SPF581_01627	SPF597_02512	SPF599_02117	SPF600_02342	SPF601_02558	SPF629_02341	SPF630_02114	SPF631_02484	SPF633_02340	SPF634_02049	SPF635_02429	SPF636_02297	SPF637_02487	SPF638_02113	SPF639_02045	SPF640_02048	SPF641_02318	SPF642_02338	SPF643_02339	SPF644_02066	SPF645_01898	SPF646_02747	SPF647_02339	SPF648_02070	SPF649_02487	SPF650_02344	SPF651_02367	SPF652_01926	SPF653_02142	SPF654_01489	SPF655_02088	SPF656_01857	SPF657_02489	SPF658_02098	SPF659_02485	SPF660_02486	SPF661_01514	SPF664_01980	SPF665_02486	SPF666_02048	SPF938_02405	SPF939_02405	SPF940_02355	SPF941_02484	SPF942_02354
rpsK	rpsK	30S ribosomal protein S11	M34295_02236	SPF544_02248	SPF581_01650	SPF597_02489	SPF599_02140	SPF600_02319	SPF601_02581	SPF629_02318	SPF630_02091	SPF631_02507	SPF633_02317	SPF634_02026	SPF635_02452	SPF636_02274	SPF637_02510	SPF638_02136	SPF639_02022	SPF640_02024	SPF641_02342	SPF642_02314	SPF643_02315	SPF644_02090	SPF645_01874	SPF646_02723	SPF647_02315	SPF648_02093	SPF649_02511	SPF650_02320	SPF651_02391	SPF652_01902	SPF653_02119	SPF654_01512	SPF655_02065	SPF656_01834	SPF657_02512	SPF658_02122	SPF659_02508	SPF660_02510	SPF661_01490	SPF664_02003	SPF665_02509	SPF666_02025	SPF938_02428	SPF939_02428	SPF940_02332	SPF941_02507	SPF942_02331
group_1307		hypothetical protein	M34295_02320	SPF544_02332	SPF581_01566	SPF597_02573	SPF599_02056	SPF600_02403	SPF601_02497	SPF629_02402	SPF630_02175	SPF631_02423	SPF633_02401	SPF634_02110	SPF635_02368	SPF636_02358	SPF637_02426	SPF638_02052	SPF639_02106	SPF640_02109	SPF641_02257	SPF642_02399	SPF643_02400	SPF644_02005	SPF645_01959	SPF646_02516	SPF647_02400	SPF648_02009	SPF649_02426	SPF650_02405	SPF651_02306	SPF652_01987	SPF653_02203	SPF654_01428	SPF655_02149	SPF656_01918	SPF657_02428	SPF658_02037	SPF659_02424	SPF660_02425	SPF661_01575	SPF664_01919	SPF665_02425	SPF666_02109	SPF938_02344	SPF939_02344	SPF940_02416	SPF941_02423	SPF942_02415
rpmC	rpmC	50S ribosomal protein L29	M34295_02222	SPF544_02234	SPF581_01664	SPF597_02475	SPF599_02154	SPF600_02305	SPF601_02595	SPF629_02304	SPF630_02077	SPF631_02521	SPF633_02303	SPF634_02012	SPF635_02466	SPF636_02260	SPF637_02524	SPF638_02150	SPF639_02008	SPF640_02010	SPF641_02356	SPF642_02300	SPF643_02301	SPF644_02104	SPF645_01860	SPF646_02709	SPF647_02301	SPF648_02107	SPF649_02525	SPF650_02306	SPF651_02405	SPF652_01888	SPF653_02105	SPF654_01526	SPF655_02051	SPF656_01820	SPF657_02526	SPF658_02136	SPF659_02522	SPF660_02524	SPF661_01476	SPF664_02017	SPF665_02523	SPF666_02011	SPF938_02442	SPF939_02442	SPF940_02318	SPF941_02521	SPF942_02317
crcB	crcB	Putative fluoride ion transporter CrcB	M34295_02394	SPF544_02406	SPF581_01491	SPF597_02730	SPF599_01982	SPF600_02477	SPF601_02736	SPF629_02476	SPF630_02249	SPF631_02349	SPF633_02476	SPF634_02185	SPF635_02293	SPF636_02432	SPF637_02351	SPF638_02617	SPF639_02181	SPF640_02184	SPF641_02182	SPF642_02473	SPF643_02475	SPF644_01930	SPF645_02034	SPF646_02441	SPF647_02474	SPF648_01934	SPF649_02352	SPF650_02479	SPF651_02231	SPF652_02062	SPF653_02278	SPF654_01353	SPF655_02223	SPF656_01993	SPF657_02353	SPF658_01962	SPF659_02350	SPF660_02350	SPF661_01650	SPF664_01845	SPF665_02351	SPF666_02184	SPF938_02270	SPF939_02269	SPF940_02490	SPF941_02348	SPF942_02489
group_1306		hypothetical protein	M34295_02335	SPF544_02347	SPF581_01551	SPF597_02588	SPF599_02041	SPF600_02418	SPF601_02482	SPF629_02417	SPF630_02190	SPF631_02408	SPF633_02416	SPF634_02125	SPF635_02353	SPF636_02373	SPF637_02411	SPF638_02677	SPF639_02121	SPF640_02124	SPF641_02242	SPF642_02414	SPF643_02415	SPF644_01990	SPF645_01974	SPF646_02501	SPF647_02415	SPF648_01994	SPF649_02411	SPF650_02420	SPF651_02291	SPF652_02002	SPF653_02218	SPF654_01413	SPF655_02164	SPF656_01933	SPF657_02413	SPF658_02022	SPF659_02409	SPF660_02410	SPF661_01590	SPF664_01904	SPF665_02410	SPF666_02124	SPF938_02329	SPF939_02329	SPF940_02431	SPF941_02408	SPF942_02430
spmA	spmA	Spore maturation protein A	M34295_02450	SPF544_02462	SPF581_01436	SPF597_02785	SPF599_01926	SPF600_02532	SPF601_02681	SPF629_02531	SPF630_02304	SPF631_02294	SPF633_02531	SPF634_02240	SPF635_02238	SPF636_02487	SPF637_02296	SPF638_02562	SPF639_02236	SPF640_02929	SPF641_02127	SPF642_02528	SPF643_02530	SPF644_01875	SPF645_02089	SPF646_02386	SPF647_02529	SPF648_01879	SPF649_02297	SPF650_02534	SPF651_02176	SPF652_02117	SPF653_02333	SPF654_01298	SPF655_02278	SPF656_02048	SPF657_02298	SPF658_01907	SPF659_02295	SPF660_02295	SPF661_01705	SPF664_01790	SPF665_02296	SPF666_02239	SPF938_02214	SPF939_02213	SPF940_02545	SPF941_02293	SPF942_02544
mdtN_2	mdtN_2	Multidrug resistance protein MdtN	M34295_02314	SPF544_02326	SPF581_01572	SPF597_02567	SPF599_02062	SPF600_02397	SPF601_02503	SPF629_02396	SPF630_02169	SPF631_02429	SPF633_02395	SPF634_02104	SPF635_02374	SPF636_02352	SPF637_02432	SPF638_02058	SPF639_02100	SPF640_02103	SPF641_02263	SPF642_02393	SPF643_02394	SPF644_02011	SPF645_01953	SPF646_02522	SPF647_02394	SPF648_02015	SPF649_02432	SPF650_02399	SPF651_02312	SPF652_01981	SPF653_02197	SPF654_01434	SPF655_02143	SPF656_01912	SPF657_02434	SPF658_02043	SPF659_02430	SPF660_02431	SPF661_01569	SPF664_01925	SPF665_02431	SPF666_02103	SPF938_02350	SPF939_02350	SPF940_02410	SPF941_02429	SPF942_02409
rplD	rplD	50S ribosomal protein L4	M34295_02215	SPF544_02227	SPF581_01671	SPF597_02468	SPF599_02161	SPF600_02298	SPF601_02602	SPF629_02297	SPF630_02070	SPF631_02528	SPF633_02296	SPF634_02005	SPF635_02473	SPF636_02253	SPF637_02531	SPF638_02157	SPF639_02001	SPF640_02003	SPF641_02363	SPF642_02293	SPF643_02294	SPF644_02111	SPF645_01853	SPF646_02702	SPF647_02294	SPF648_02114	SPF649_02532	SPF650_02299	SPF651_02412	SPF652_01881	SPF653_02098	SPF654_01533	SPF655_02044	SPF656_01813	SPF657_02533	SPF658_02143	SPF659_02529	SPF660_02531	SPF661_01469	SPF664_02024	SPF665_02530	SPF666_02004	SPF938_02449	SPF939_02449	SPF940_02311	SPF941_02528	SPF942_02310
udk_3	udk_3	Uridine kinase	M34295_02407	SPF544_02419	SPF581_01479	SPF597_02742	SPF599_01969	SPF600_02489	SPF601_02724	SPF629_02488	SPF630_02261	SPF631_02337	SPF633_02488	SPF634_02197	SPF635_02281	SPF636_02444	SPF637_02339	SPF638_02605	SPF639_02193	SPF640_02197	SPF641_02170	SPF642_02485	SPF643_02487	SPF644_01918	SPF645_02046	SPF646_02429	SPF647_02486	SPF648_01922	SPF649_02340	SPF650_02491	SPF651_02219	SPF652_02074	SPF653_02290	SPF654_01341	SPF655_02235	SPF656_02005	SPF657_02341	SPF658_01950	SPF659_02338	SPF660_02338	SPF661_01662	SPF664_01833	SPF665_02339	SPF666_02196	SPF938_02257	SPF939_02256	SPF940_02502	SPF941_02336	SPF942_02501
secY	secY	Protein translocase subunit SecY	M34295_02234	SPF544_02246	SPF581_01652	SPF597_02487	SPF599_02142	SPF600_02317	SPF601_02583	SPF629_02316	SPF630_02089	SPF631_02509	SPF633_02315	SPF634_02024	SPF635_02454	SPF636_02272	SPF637_02512	SPF638_02138	SPF639_02020	SPF640_02022	SPF641_02344	SPF642_02312	SPF643_02313	SPF644_02092	SPF645_01872	SPF646_02721	SPF647_02313	SPF648_02095	SPF649_02513	SPF650_02318	SPF651_02393	SPF652_01900	SPF653_02117	SPF654_01514	SPF655_02063	SPF656_01832	SPF657_02514	SPF658_02124	SPF659_02510	SPF660_02512	SPF661_01488	SPF664_02005	SPF665_02511	SPF666_02023	SPF938_02430	SPF939_02430	SPF940_02330	SPF941_02509	SPF942_02329
group_1305		hypothetical protein	M34295_02396	SPF544_02408	SPF581_01489	SPF597_02732	SPF599_01980	SPF600_02479	SPF601_02734	SPF629_02478	SPF630_02251	SPF631_02347	SPF633_02478	SPF634_02187	SPF635_02291	SPF636_02434	SPF637_02349	SPF638_02615	SPF639_02183	SPF640_02186	SPF641_02180	SPF642_02475	SPF643_02477	SPF644_01928	SPF645_02036	SPF646_02439	SPF647_02476	SPF648_01932	SPF649_02350	SPF650_02481	SPF651_02229	SPF652_02064	SPF653_02280	SPF654_01351	SPF655_02225	SPF656_01995	SPF657_02351	SPF658_01960	SPF659_02348	SPF660_02348	SPF661_01652	SPF664_01843	SPF665_02349	SPF666_02186	SPF938_02268	SPF939_02267	SPF940_02492	SPF941_02346	SPF942_02491
fur	fur	Ferric uptake regulation protein	M34295_02256	SPF544_02268	SPF581_01630	SPF597_02509	SPF599_02120	SPF600_02339	SPF601_02561	SPF629_02338	SPF630_02111	SPF631_02487	SPF633_02337	SPF634_02046	SPF635_02432	SPF636_02294	SPF637_02490	SPF638_02116	SPF639_02042	SPF640_02045	SPF641_02321	SPF642_02335	SPF643_02336	SPF644_02069	SPF645_01895	SPF646_02744	SPF647_02336	SPF648_02073	SPF649_02490	SPF650_02341	SPF651_02370	SPF652_01923	SPF653_02139	SPF654_01492	SPF655_02085	SPF656_01854	SPF657_02492	SPF658_02101	SPF659_02488	SPF660_02489	SPF661_01511	SPF664_01983	SPF665_02489	SPF666_02045	SPF938_02408	SPF939_02408	SPF940_02352	SPF941_02487	SPF942_02351
group_1304		hypothetical protein	M34295_02292	SPF544_02304	SPF581_01594	SPF597_02545	SPF599_02084	SPF600_02375	SPF601_02525	SPF629_02374	SPF630_02147	SPF631_02451	SPF633_02373	SPF634_02082	SPF635_02396	SPF636_02330	SPF637_02454	SPF638_02080	SPF639_02078	SPF640_02081	SPF641_02285	SPF642_02371	SPF643_02372	SPF644_02033	SPF645_01931	SPF646_02544	SPF647_02372	SPF648_02037	SPF649_02454	SPF650_02377	SPF651_02334	SPF652_01959	SPF653_02175	SPF654_01456	SPF655_02121	SPF656_01890	SPF657_02456	SPF658_02065	SPF659_02452	SPF660_02453	SPF661_01547	SPF664_01947	SPF665_02453	SPF666_02081	SPF938_02372	SPF939_02372	SPF940_02388	SPF941_02451	SPF942_02387
group_1303		hypothetical protein	M34295_02321	SPF544_02333	SPF581_01565	SPF597_02574	SPF599_02055	SPF600_02404	SPF601_02496	SPF629_02403	SPF630_02176	SPF631_02422	SPF633_02402	SPF634_02111	SPF635_02367	SPF636_02359	SPF637_02425	SPF638_02051	SPF639_02107	SPF640_02110	SPF641_02256	SPF642_02400	SPF643_02401	SPF644_02004	SPF645_01960	SPF646_02515	SPF647_02401	SPF648_02008	SPF649_02425	SPF650_02406	SPF651_02305	SPF652_01988	SPF653_02204	SPF654_01427	SPF655_02150	SPF656_01919	SPF657_02427	SPF658_02036	SPF659_02423	SPF660_02424	SPF661_01576	SPF664_01918	SPF665_02424	SPF666_02110	SPF938_02343	SPF939_02343	SPF940_02417	SPF941_02422	SPF942_02416
group_1302		hypothetical protein	M34295_02319	SPF544_02331	SPF581_01567	SPF597_02572	SPF599_02057	SPF600_02402	SPF601_02498	SPF629_02401	SPF630_02174	SPF631_02424	SPF633_02400	SPF634_02109	SPF635_02369	SPF636_02357	SPF637_02427	SPF638_02053	SPF639_02105	SPF640_02108	SPF641_02258	SPF642_02398	SPF643_02399	SPF644_02006	SPF645_01958	SPF646_02517	SPF647_02399	SPF648_02010	SPF649_02427	SPF650_02404	SPF651_02307	SPF652_01986	SPF653_02202	SPF654_01429	SPF655_02148	SPF656_01917	SPF657_02429	SPF658_02038	SPF659_02425	SPF660_02426	SPF661_01574	SPF664_01920	SPF665_02426	SPF666_02108	SPF938_02345	SPF939_02345	SPF940_02415	SPF941_02424	SPF942_02414
acpP_3	acpP_3	Acyl carrier protein	M34295_02243	SPF544_02255	SPF581_01643	SPF597_02496	SPF599_02133	SPF600_02326	SPF601_02574	SPF629_02325	SPF630_02098	SPF631_02500	SPF633_02324	SPF634_02033	SPF635_02445	SPF636_02281	SPF637_02503	SPF638_02129	SPF639_02029	SPF640_02031	SPF641_02335	SPF642_02321	SPF643_02322	SPF644_02083	SPF645_01881	SPF646_02730	SPF647_02322	SPF648_02086	SPF649_02504	SPF650_02327	SPF651_02384	SPF652_01909	SPF653_02126	SPF654_01505	SPF655_02072	SPF656_01841	SPF657_02505	SPF658_02115	SPF659_02501	SPF660_02503	SPF661_01497	SPF664_01996	SPF665_02502	SPF666_02032	SPF938_02421	SPF939_02421	SPF940_02339	SPF941_02500	SPF942_02338
rplP	rplP	50S ribosomal protein L16	M34295_02221	SPF544_02233	SPF581_01665	SPF597_02474	SPF599_02155	SPF600_02304	SPF601_02596	SPF629_02303	SPF630_02076	SPF631_02522	SPF633_02302	SPF634_02011	SPF635_02467	SPF636_02259	SPF637_02525	SPF638_02151	SPF639_02007	SPF640_02009	SPF641_02357	SPF642_02299	SPF643_02300	SPF644_02105	SPF645_01859	SPF646_02708	SPF647_02300	SPF648_02108	SPF649_02526	SPF650_02305	SPF651_02406	SPF652_01887	SPF653_02104	SPF654_01527	SPF655_02050	SPF656_01819	SPF657_02527	SPF658_02137	SPF659_02523	SPF660_02525	SPF661_01475	SPF664_02018	SPF665_02524	SPF666_02010	SPF938_02443	SPF939_02443	SPF940_02317	SPF941_02522	SPF942_02316
group_1301		hypothetical protein	M34295_02380	SPF544_02392	SPF581_01505	SPF597_02716	SPF599_01996	SPF600_02463	SPF601_02750	SPF629_02462	SPF630_02235	SPF631_02363	SPF633_02462	SPF634_02171	SPF635_02307	SPF636_02418	SPF637_02365	SPF638_02632	SPF639_02167	SPF640_02170	SPF641_02196	SPF642_02459	SPF643_02461	SPF644_01944	SPF645_02020	SPF646_02455	SPF647_02460	SPF648_01948	SPF649_02366	SPF650_02465	SPF651_02245	SPF652_02048	SPF653_02264	SPF654_01367	SPF655_02209	SPF656_01979	SPF657_02367	SPF658_01976	SPF659_02364	SPF660_02364	SPF661_01636	SPF664_01859	SPF665_02365	SPF666_02170	SPF938_02284	SPF939_02283	SPF940_02476	SPF941_02362	SPF942_02475
mutM	mutM	Formamidopyrimidine-DNA glycosylase	M34295_02441	SPF544_02453	SPF581_01445	SPF597_02776	SPF599_01935	SPF600_02523	SPF601_02690	SPF629_02522	SPF630_02295	SPF631_02303	SPF633_02522	SPF634_02231	SPF635_02247	SPF636_02478	SPF637_02305	SPF638_02571	SPF639_02227	SPF640_02920	SPF641_02136	SPF642_02519	SPF643_02521	SPF644_01884	SPF645_02080	SPF646_02395	SPF647_02520	SPF648_01888	SPF649_02306	SPF650_02525	SPF651_02185	SPF652_02108	SPF653_02324	SPF654_01307	SPF655_02269	SPF656_02039	SPF657_02307	SPF658_01916	SPF659_02304	SPF660_02304	SPF661_01696	SPF664_01799	SPF665_02305	SPF666_02230	SPF938_02223	SPF939_02222	SPF940_02536	SPF941_02302	SPF942_02535
accC	accC	Biotin carboxylase	M34295_02345	SPF544_02357	SPF581_01541	SPF597_02598	SPF599_02031	SPF600_02428	SPF601_02472	SPF629_02427	SPF630_02200	SPF631_02398	SPF633_02426	SPF634_02135	SPF635_02343	SPF636_02383	SPF637_02401	SPF638_02667	SPF639_02131	SPF640_02134	SPF641_02232	SPF642_02424	SPF643_02425	SPF644_01980	SPF645_01984	SPF646_02491	SPF647_02425	SPF648_01984	SPF649_02401	SPF650_02430	SPF651_02281	SPF652_02012	SPF653_02228	SPF654_01403	SPF655_02174	SPF656_01943	SPF657_02403	SPF658_02012	SPF659_02399	SPF660_02400	SPF661_01600	SPF664_01894	SPF665_02400	SPF666_02134	SPF938_02319	SPF939_02319	SPF940_02441	SPF941_02398	SPF942_02440
ttgC_1	ttgC_1	putative efflux pump outer membrane protein TtgC	M34295_02313	SPF544_02325	SPF581_01573	SPF597_02566	SPF599_02063	SPF600_02396	SPF601_02504	SPF629_02395	SPF630_02168	SPF631_02430	SPF633_02394	SPF634_02103	SPF635_02375	SPF636_02351	SPF637_02433	SPF638_02059	SPF639_02099	SPF640_02102	SPF641_02264	SPF642_02392	SPF643_02393	SPF644_02012	SPF645_01952	SPF646_02523	SPF647_02393	SPF648_02016	SPF649_02433	SPF650_02398	SPF651_02313	SPF652_01980	SPF653_02196	SPF654_01435	SPF655_02142	SPF656_01911	SPF657_02435	SPF658_02044	SPF659_02431	SPF660_02432	SPF661_01568	SPF664_01926	SPF665_02432	SPF666_02102	SPF938_02351	SPF939_02351	SPF940_02409	SPF941_02430	SPF942_02408
group_1300		hypothetical protein	M34295_02440	SPF544_02452	SPF581_01446	SPF597_02775	SPF599_01936	SPF600_02522	SPF601_02691	SPF629_02521	SPF630_02294	SPF631_02304	SPF633_02521	SPF634_02230	SPF635_02248	SPF636_02477	SPF637_02306	SPF638_02572	SPF639_02226	SPF640_02919	SPF641_02137	SPF642_02518	SPF643_02520	SPF644_01885	SPF645_02079	SPF646_02396	SPF647_02519	SPF648_01889	SPF649_02307	SPF650_02524	SPF651_02186	SPF652_02107	SPF653_02323	SPF654_01308	SPF655_02268	SPF656_02038	SPF657_02308	SPF658_01917	SPF659_02305	SPF660_02305	SPF661_01695	SPF664_01800	SPF665_02306	SPF666_02229	SPF938_02224	SPF939_02223	SPF940_02535	SPF941_02303	SPF942_02534
rpsD	rpsD	30S ribosomal protein S4	M34295_02237	SPF544_02249	SPF581_01649	SPF597_02490	SPF599_02139	SPF600_02320	SPF601_02580	SPF629_02319	SPF630_02092	SPF631_02506	SPF633_02318	SPF634_02027	SPF635_02451	SPF636_02275	SPF637_02509	SPF638_02135	SPF639_02023	SPF640_02025	SPF641_02341	SPF642_02315	SPF643_02316	SPF644_02089	SPF645_01875	SPF646_02724	SPF647_02316	SPF648_02092	SPF649_02510	SPF650_02321	SPF651_02390	SPF652_01903	SPF653_02120	SPF654_01511	SPF655_02066	SPF656_01835	SPF657_02511	SPF658_02121	SPF659_02507	SPF660_02509	SPF661_01491	SPF664_02002	SPF665_02508	SPF666_02026	SPF938_02427	SPF939_02427	SPF940_02333	SPF941_02506	SPF942_02332
group_1299		hypothetical protein	M34295_02323	SPF544_02335	SPF581_01563	SPF597_02576	SPF599_02053	SPF600_02406	SPF601_02494	SPF629_02405	SPF630_02178	SPF631_02420	SPF633_02404	SPF634_02113	SPF635_02365	SPF636_02361	SPF637_02423	SPF638_02049	SPF639_02109	SPF640_02112	SPF641_02254	SPF642_02402	SPF643_02403	SPF644_02002	SPF645_01962	SPF646_02513	SPF647_02403	SPF648_02006	SPF649_02423	SPF650_02408	SPF651_02303	SPF652_01990	SPF653_02206	SPF654_01425	SPF655_02152	SPF656_01921	SPF657_02425	SPF658_02034	SPF659_02421	SPF660_02422	SPF661_01578	SPF664_01916	SPF665_02422	SPF666_02112	SPF938_02341	SPF939_02341	SPF940_02419	SPF941_02420	SPF942_02418
rplB	rplB	50S ribosomal protein L2	M34295_02217	SPF544_02229	SPF581_01669	SPF597_02470	SPF599_02159	SPF600_02300	SPF601_02600	SPF629_02299	SPF630_02072	SPF631_02526	SPF633_02298	SPF634_02007	SPF635_02471	SPF636_02255	SPF637_02529	SPF638_02155	SPF639_02003	SPF640_02005	SPF641_02361	SPF642_02295	SPF643_02296	SPF644_02109	SPF645_01855	SPF646_02704	SPF647_02296	SPF648_02112	SPF649_02530	SPF650_02301	SPF651_02410	SPF652_01883	SPF653_02100	SPF654_01531	SPF655_02046	SPF656_01815	SPF657_02531	SPF658_02141	SPF659_02527	SPF660_02529	SPF661_01471	SPF664_02022	SPF665_02528	SPF666_02006	SPF938_02447	SPF939_02447	SPF940_02313	SPF941_02526	SPF942_02312
fusA	fusA	Elongation factor G	M34295_02956	SPF544_02223	SPF581_03037	SPF597_02464	SPF599_02956	SPF600_02963	SPF601_02960	SPF629_02948	SPF630_02961	SPF631_02958	SPF633_02948	SPF634_02949	SPF635_02477	SPF636_02249	SPF637_02960	SPF638_03004	SPF639_02837	SPF640_02948	SPF641_02961	SPF642_02945	SPF643_02946	SPF644_02945	SPF645_02946	SPF646_02942	SPF647_02947	SPF648_02943	SPF649_02948	SPF650_02962	SPF651_02946	SPF652_02950	SPF653_02954	SPF654_02939	SPF655_02958	SPF656_02948	SPF657_02950	SPF658_02958	SPF659_02957	SPF660_02959	SPF661_02949	SPF664_02942	SPF665_02959	SPF666_02962	SPF938_02453	SPF939_02453	SPF940_02307	SPF941_02532	SPF942_02306
ytbE	ytbE	putative oxidoreductase YtbE	M34295_02401	SPF544_02413	SPF581_01484	SPF597_02737	SPF599_01975	SPF600_02484	SPF601_02729	SPF629_02483	SPF630_02256	SPF631_02342	SPF633_02483	SPF634_02192	SPF635_02286	SPF636_02439	SPF637_02344	SPF638_02610	SPF639_02188	SPF640_02191	SPF641_02175	SPF642_02480	SPF643_02482	SPF644_01923	SPF645_02041	SPF646_02434	SPF647_02481	SPF648_01927	SPF649_02345	SPF650_02486	SPF651_02224	SPF652_02069	SPF653_02285	SPF654_01346	SPF655_02230	SPF656_02000	SPF657_02346	SPF658_01955	SPF659_02343	SPF660_02343	SPF661_01657	SPF664_01838	SPF665_02344	SPF666_02191	SPF938_02263	SPF939_02262	SPF940_02497	SPF941_02341	SPF942_02496
rseP	rseP	Regulator of sigma-E protease RseP	M34295_02388	SPF544_02400	SPF581_01497	SPF597_02724	SPF599_01988	SPF600_02471	SPF601_02742	SPF629_02470	SPF630_02243	SPF631_02355	SPF633_02470	SPF634_02179	SPF635_02299	SPF636_02426	SPF637_02357	SPF638_02623	SPF639_02175	SPF640_02178	SPF641_02188	SPF642_02467	SPF643_02469	SPF644_01936	SPF645_02028	SPF646_02447	SPF647_02468	SPF648_01940	SPF649_02358	SPF650_02473	SPF651_02237	SPF652_02056	SPF653_02272	SPF654_01359	SPF655_02217	SPF656_01987	SPF657_02359	SPF658_01968	SPF659_02356	SPF660_02356	SPF661_01644	SPF664_01851	SPF665_02357	SPF666_02178	SPF938_02276	SPF939_02275	SPF940_02484	SPF941_02354	SPF942_02483
group_1298		hypothetical protein	M34295_02412	SPF544_02424	SPF581_01474	SPF597_02747	SPF599_01964	SPF600_02494	SPF601_02719	SPF629_02493	SPF630_02266	SPF631_02332	SPF633_02493	SPF634_02202	SPF635_02276	SPF636_02449	SPF637_02334	SPF638_02600	SPF639_02198	SPF640_02202	SPF641_02165	SPF642_02490	SPF643_02492	SPF644_01913	SPF645_02051	SPF646_02424	SPF647_02491	SPF648_01917	SPF649_02335	SPF650_02496	SPF651_02214	SPF652_02079	SPF653_02295	SPF654_01336	SPF655_02240	SPF656_02010	SPF657_02336	SPF658_01945	SPF659_02333	SPF660_02333	SPF661_01667	SPF664_01828	SPF665_02334	SPF666_02201	SPF938_02252	SPF939_02251	SPF940_02507	SPF941_02331	SPF942_02506
group_1297		hypothetical protein	M34295_02338	SPF544_02350	SPF581_01548	SPF597_02591	SPF599_02038	SPF600_02421	SPF601_02479	SPF629_02420	SPF630_02193	SPF631_02405	SPF633_02419	SPF634_02128	SPF635_02350	SPF636_02376	SPF637_02408	SPF638_02674	SPF639_02124	SPF640_02127	SPF641_02239	SPF642_02417	SPF643_02418	SPF644_01987	SPF645_01977	SPF646_02498	SPF647_02418	SPF648_01991	SPF649_02408	SPF650_02423	SPF651_02288	SPF652_02005	SPF653_02221	SPF654_01410	SPF655_02167	SPF656_01936	SPF657_02410	SPF658_02019	SPF659_02406	SPF660_02407	SPF661_01593	SPF664_01901	SPF665_02407	SPF666_02127	SPF938_02326	SPF939_02326	SPF940_02434	SPF941_02405	SPF942_02433
dapF	dapF	Diaminopimelate epimerase	M34295_02250	SPF544_02262	SPF581_01636	SPF597_02503	SPF599_02126	SPF600_02333	SPF601_02567	SPF629_02332	SPF630_02105	SPF631_02493	SPF633_02331	SPF634_02040	SPF635_02438	SPF636_02288	SPF637_02496	SPF638_02122	SPF639_02036	SPF640_02039	SPF641_02327	SPF642_02329	SPF643_02330	SPF644_02075	SPF645_01889	SPF646_02738	SPF647_02330	SPF648_02079	SPF649_02496	SPF650_02335	SPF651_02376	SPF652_01917	SPF653_02133	SPF654_01498	SPF655_02079	SPF656_01848	SPF657_02498	SPF658_02107	SPF659_02494	SPF660_02495	SPF661_01505	SPF664_01989	SPF665_02495	SPF666_02039	SPF938_02414	SPF939_02414	SPF940_02346	SPF941_02493	SPF942_02345
dinB	dinB	DNA polymerase IV	M34295_02438	SPF544_02450	SPF581_01448	SPF597_02773	SPF599_01938	SPF600_02520	SPF601_02693	SPF629_02519	SPF630_02292	SPF631_02306	SPF633_02519	SPF634_02228	SPF635_02250	SPF636_02475	SPF637_02308	SPF638_02574	SPF639_02224	SPF640_02917	SPF641_02139	SPF642_02516	SPF643_02518	SPF644_01887	SPF645_02077	SPF646_02398	SPF647_02517	SPF648_01891	SPF649_02309	SPF650_02522	SPF651_02188	SPF652_02105	SPF653_02321	SPF654_01310	SPF655_02266	SPF656_02036	SPF657_02310	SPF658_01919	SPF659_02307	SPF660_02307	SPF661_01693	SPF664_01802	SPF665_02308	SPF666_02227	SPF938_02226	SPF939_02225	SPF940_02533	SPF941_02305	SPF942_02532
group_1296		hypothetical protein	M34295_02449	SPF544_02461	SPF581_01437	SPF597_02784	SPF599_01927	SPF600_02531	SPF601_02682	SPF629_02530	SPF630_02303	SPF631_02295	SPF633_02530	SPF634_02239	SPF635_02239	SPF636_02486	SPF637_02297	SPF638_02563	SPF639_02235	SPF640_02928	SPF641_02128	SPF642_02527	SPF643_02529	SPF644_01876	SPF645_02088	SPF646_02387	SPF647_02528	SPF648_01880	SPF649_02298	SPF650_02533	SPF651_02177	SPF652_02116	SPF653_02332	SPF654_01299	SPF655_02277	SPF656_02047	SPF657_02299	SPF658_01908	SPF659_02296	SPF660_02296	SPF661_01704	SPF664_01791	SPF665_02297	SPF666_02238	SPF938_02215	SPF939_02214	SPF940_02544	SPF941_02294	SPF942_02543
group_1295		hypothetical protein	M34295_02257	SPF544_02269	SPF581_01629	SPF597_02510	SPF599_02119	SPF600_02340	SPF601_02560	SPF629_02339	SPF630_02112	SPF631_02486	SPF633_02338	SPF634_02047	SPF635_02431	SPF636_02295	SPF637_02489	SPF638_02115	SPF639_02043	SPF640_02046	SPF641_02320	SPF642_02336	SPF643_02337	SPF644_02068	SPF645_01896	SPF646_02745	SPF647_02337	SPF648_02072	SPF649_02489	SPF650_02342	SPF651_02369	SPF652_01924	SPF653_02140	SPF654_01491	SPF655_02086	SPF656_01855	SPF657_02491	SPF658_02100	SPF659_02487	SPF660_02488	SPF661_01512	SPF664_01982	SPF665_02488	SPF666_02046	SPF938_02407	SPF939_02407	SPF940_02353	SPF941_02486	SPF942_02352
yajR	yajR	Inner membrane transport protein YajR	M34295_02241	SPF544_02253	SPF581_01645	SPF597_02494	SPF599_02135	SPF600_02324	SPF601_02576	SPF629_02323	SPF630_02096	SPF631_02502	SPF633_02322	SPF634_02031	SPF635_02447	SPF636_02279	SPF637_02505	SPF638_02131	SPF639_02027	SPF640_02029	SPF641_02337	SPF642_02319	SPF643_02320	SPF644_02085	SPF645_01879	SPF646_02728	SPF647_02320	SPF648_02088	SPF649_02506	SPF650_02325	SPF651_02386	SPF652_01907	SPF653_02124	SPF654_01507	SPF655_02070	SPF656_01839	SPF657_02507	SPF658_02117	SPF659_02503	SPF660_02505	SPF661_01495	SPF664_01998	SPF665_02504	SPF666_02030	SPF938_02423	SPF939_02423	SPF940_02337	SPF941_02502	SPF942_02336
group_1294		hypothetical protein	M34295_02311	SPF544_02323	SPF581_01575	SPF597_02564	SPF599_02065	SPF600_02394	SPF601_02506	SPF629_02393	SPF630_02166	SPF631_02432	SPF633_02392	SPF634_02101	SPF635_02377	SPF636_02349	SPF637_02435	SPF638_02061	SPF639_02097	SPF640_02100	SPF641_02266	SPF642_02390	SPF643_02391	SPF644_02014	SPF645_01950	SPF646_02525	SPF647_02391	SPF648_02018	SPF649_02435	SPF650_02396	SPF651_02315	SPF652_01978	SPF653_02194	SPF654_01437	SPF655_02140	SPF656_01909	SPF657_02437	SPF658_02046	SPF659_02433	SPF660_02434	SPF661_01566	SPF664_01928	SPF665_02434	SPF666_02100	SPF938_02353	SPF939_02353	SPF940_02407	SPF941_02432	SPF942_02406
group_1293		hypothetical protein	M34295_02442	SPF544_02454	SPF581_01444	SPF597_02777	SPF599_01934	SPF600_02524	SPF601_02689	SPF629_02523	SPF630_02296	SPF631_02302	SPF633_02523	SPF634_02232	SPF635_02246	SPF636_02479	SPF637_02304	SPF638_02570	SPF639_02228	SPF640_02921	SPF641_02135	SPF642_02520	SPF643_02522	SPF644_01883	SPF645_02081	SPF646_02394	SPF647_02521	SPF648_01887	SPF649_02305	SPF650_02526	SPF651_02184	SPF652_02109	SPF653_02325	SPF654_01306	SPF655_02270	SPF656_02040	SPF657_02306	SPF658_01915	SPF659_02303	SPF660_02303	SPF661_01697	SPF664_01798	SPF665_02304	SPF666_02231	SPF938_02222	SPF939_02221	SPF940_02537	SPF941_02301	SPF942_02536
rplK	rplK	50S ribosomal protein L11	M34295_02948	SPF544_02215	SPF581_03045	SPF597_02456	SPF599_02948	SPF600_02955	SPF601_02952	SPF629_02956	SPF630_02953	SPF631_02950	SPF633_02956	SPF634_02957	SPF635_02485	SPF636_02241	SPF637_02952	SPF638_02996	SPF639_02845	SPF640_02956	SPF641_02953	SPF642_02953	SPF643_02954	SPF644_02953	SPF645_02954	SPF646_02950	SPF647_02955	SPF648_02951	SPF649_02956	SPF650_02954	SPF651_02954	SPF652_02958	SPF653_02946	SPF654_02947	SPF655_02950	SPF656_02956	SPF657_02958	SPF658_02950	SPF659_02949	SPF660_02951	SPF661_02957	SPF664_02950	SPF665_02951	SPF666_02954	SPF938_02461	SPF939_02461	SPF940_02299	SPF941_02540	SPF942_02298
group_1292		hypothetical protein	M34295_02332	SPF544_02344	SPF581_01554	SPF597_02585	SPF599_02044	SPF600_02415	SPF601_02485	SPF629_02414	SPF630_02187	SPF631_02411	SPF633_02413	SPF634_02122	SPF635_02356	SPF636_02370	SPF637_02414	SPF638_02040	SPF639_02118	SPF640_02121	SPF641_02245	SPF642_02411	SPF643_02412	SPF644_01993	SPF645_01971	SPF646_02504	SPF647_02412	SPF648_01997	SPF649_02414	SPF650_02417	SPF651_02294	SPF652_01999	SPF653_02215	SPF654_01416	SPF655_02161	SPF656_01930	SPF657_02416	SPF658_02025	SPF659_02412	SPF660_02413	SPF661_01587	SPF664_01907	SPF665_02413	SPF666_02121	SPF938_02332	SPF939_02332	SPF940_02428	SPF941_02411	SPF942_02427
cspD	cspD	Cold shock-like protein CspD	M34295_02310	SPF544_02322	SPF581_01576	SPF597_02563	SPF599_02066	SPF600_02393	SPF601_02507	SPF629_02392	SPF630_02165	SPF631_02433	SPF633_02391	SPF634_02100	SPF635_02378	SPF636_02348	SPF637_02436	SPF638_02062	SPF639_02096	SPF640_02099	SPF641_02267	SPF642_02389	SPF643_02390	SPF644_02015	SPF645_01949	SPF646_02526	SPF647_02390	SPF648_02019	SPF649_02436	SPF650_02395	SPF651_02316	SPF652_01977	SPF653_02193	SPF654_01438	SPF655_02139	SPF656_01908	SPF657_02438	SPF658_02047	SPF659_02434	SPF660_02435	SPF661_01565	SPF664_01929	SPF665_02435	SPF666_02099	SPF938_02354	SPF939_02354	SPF940_02406	SPF941_02433	SPF942_02405
ratA	ratA	Ribosome association toxin RatA	M34295_02253	SPF544_02265	SPF581_01633	SPF597_02506	SPF599_02123	SPF600_02336	SPF601_02564	SPF629_02335	SPF630_02108	SPF631_02490	SPF633_02334	SPF634_02043	SPF635_02435	SPF636_02291	SPF637_02493	SPF638_02119	SPF639_02039	SPF640_02042	SPF641_02324	SPF642_02332	SPF643_02333	SPF644_02072	SPF645_01892	SPF646_02741	SPF647_02333	SPF648_02076	SPF649_02493	SPF650_02338	SPF651_02373	SPF652_01920	SPF653_02136	SPF654_01495	SPF655_02082	SPF656_01851	SPF657_02495	SPF658_02104	SPF659_02491	SPF660_02492	SPF661_01508	SPF664_01986	SPF665_02492	SPF666_02042	SPF938_02411	SPF939_02411	SPF940_02349	SPF941_02490	SPF942_02348
lpxL_3	lpxL_3	Lipid A biosynthesis lauroyltransferase	M34295_02247	SPF544_02259	SPF581_01639	SPF597_02500	SPF599_02129	SPF600_02330	SPF601_02570	SPF629_02329	SPF630_02102	SPF631_02496	SPF633_02328	SPF634_02037	SPF635_02441	SPF636_02285	SPF637_02499	SPF638_02125	SPF639_02033	SPF640_02035	SPF641_02331	SPF642_02325	SPF643_02326	SPF644_02079	SPF645_01885	SPF646_02734	SPF647_02326	SPF648_02082	SPF649_02500	SPF650_02331	SPF651_02380	SPF652_01913	SPF653_02130	SPF654_01501	SPF655_02076	SPF656_01845	SPF657_02501	SPF658_02111	SPF659_02497	SPF660_02499	SPF661_01501	SPF664_01992	SPF665_02498	SPF666_02036	SPF938_02417	SPF939_02417	SPF940_02343	SPF941_02496	SPF942_02342
rplO	rplO	50S ribosomal protein L15	M34295_02233	SPF544_02245	SPF581_01653	SPF597_02486	SPF599_02143	SPF600_02316	SPF601_02584	SPF629_02315	SPF630_02088	SPF631_02510	SPF633_02314	SPF634_02023	SPF635_02455	SPF636_02271	SPF637_02513	SPF638_02139	SPF639_02019	SPF640_02021	SPF641_02345	SPF642_02311	SPF643_02312	SPF644_02093	SPF645_01871	SPF646_02720	SPF647_02312	SPF648_02096	SPF649_02514	SPF650_02317	SPF651_02394	SPF652_01899	SPF653_02116	SPF654_01515	SPF655_02062	SPF656_01831	SPF657_02515	SPF658_02125	SPF659_02511	SPF660_02513	SPF661_01487	SPF664_02006	SPF665_02512	SPF666_02022	SPF938_02431	SPF939_02431	SPF940_02329	SPF941_02510	SPF942_02328
group_1290		hypothetical protein	M34295_02402	SPF544_02414	SPF581_01483	SPF597_02738	SPF599_01974	SPF600_02485	SPF601_02728	SPF629_02484	SPF630_02257	SPF631_02341	SPF633_02484	SPF634_02193	SPF635_02285	SPF636_02440	SPF637_02343	SPF638_02609	SPF639_02189	SPF640_02192	SPF641_02174	SPF642_02481	SPF643_02483	SPF644_01922	SPF645_02042	SPF646_02433	SPF647_02482	SPF648_01926	SPF649_02344	SPF650_02487	SPF651_02223	SPF652_02070	SPF653_02286	SPF654_01345	SPF655_02231	SPF656_02001	SPF657_02345	SPF658_01954	SPF659_02342	SPF660_02342	SPF661_01658	SPF664_01837	SPF665_02343	SPF666_02192	SPF938_02262	SPF939_02261	SPF940_02498	SPF941_02340	SPF942_02497
ffh	ffh	Signal recognition particle protein	M34295_02283	SPF544_02295	SPF581_01603	SPF597_02536	SPF599_02093	SPF600_02366	SPF601_02534	SPF629_02365	SPF630_02138	SPF631_02460	SPF633_02364	SPF634_02073	SPF635_02405	SPF636_02321	SPF637_02463	SPF638_02089	SPF639_02069	SPF640_02072	SPF641_02294	SPF642_02362	SPF643_02363	SPF644_02042	SPF645_01922	SPF646_02771	SPF647_02363	SPF648_02046	SPF649_02463	SPF650_02368	SPF651_02343	SPF652_01950	SPF653_02166	SPF654_01465	SPF655_02112	SPF656_01881	SPF657_02465	SPF658_02074	SPF659_02461	SPF660_02462	SPF661_01538	SPF664_01956	SPF665_02462	SPF666_02072	SPF938_02381	SPF939_02381	SPF940_02379	SPF941_02460	SPF942_02378
rpmB	rpmB	50S ribosomal protein L28	M34295_02361	SPF544_02373	SPF581_01524	SPF597_02615	SPF599_02015	SPF600_02444	SPF601_02455	SPF629_02443	SPF630_02216	SPF631_02382	SPF633_02443	SPF634_02152	SPF635_02326	SPF636_02399	SPF637_02384	SPF638_02651	SPF639_02148	SPF640_02151	SPF641_02215	SPF642_02440	SPF643_02442	SPF644_01963	SPF645_02001	SPF646_02474	SPF647_02441	SPF648_01967	SPF649_02385	SPF650_02446	SPF651_02264	SPF652_02029	SPF653_02245	SPF654_01386	SPF655_02190	SPF656_01960	SPF657_02386	SPF658_01995	SPF659_02383	SPF660_02383	SPF661_01617	SPF664_01878	SPF665_02384	SPF666_02151	SPF938_02303	SPF939_02302	SPF940_02457	SPF941_02381	SPF942_02456
group_1289		Tropinesterase	M34295_02350	SPF544_02362	SPF581_01536	SPF597_02603	SPF599_02026	SPF600_02433	SPF601_02467	SPF629_02432	SPF630_02205	SPF631_02393	SPF633_02431	SPF634_02140	SPF635_02338	SPF636_02388	SPF637_02396	SPF638_02662	SPF639_02136	SPF640_02139	SPF641_02227	SPF642_02429	SPF643_02430	SPF644_01975	SPF645_01989	SPF646_02486	SPF647_02430	SPF648_01979	SPF649_02396	SPF650_02435	SPF651_02276	SPF652_02017	SPF653_02233	SPF654_01398	SPF655_02179	SPF656_01948	SPF657_02398	SPF658_02007	SPF659_02394	SPF660_02395	SPF661_01605	SPF664_01889	SPF665_02395	SPF666_02139	SPF938_02314	SPF939_02314	SPF940_02446	SPF941_02393	SPF942_02445
group_1288		hypothetical protein	M34295_02307	SPF544_02319	SPF581_01579	SPF597_02560	SPF599_02069	SPF600_02390	SPF601_02510	SPF629_02389	SPF630_02162	SPF631_02436	SPF633_02388	SPF634_02097	SPF635_02381	SPF636_02345	SPF637_02439	SPF638_02065	SPF639_02093	SPF640_02096	SPF641_02270	SPF642_02386	SPF643_02387	SPF644_02018	SPF645_01946	SPF646_02529	SPF647_02387	SPF648_02022	SPF649_02439	SPF650_02392	SPF651_02319	SPF652_01974	SPF653_02190	SPF654_01441	SPF655_02136	SPF656_01905	SPF657_02441	SPF658_02050	SPF659_02437	SPF660_02438	SPF661_01562	SPF664_01932	SPF665_02438	SPF666_02096	SPF938_02357	SPF939_02357	SPF940_02403	SPF941_02436	SPF942_02402
group_1287		hypothetical protein	M34295_02297	SPF544_02309	SPF581_01589	SPF597_02550	SPF599_02079	SPF600_02380	SPF601_02520	SPF629_02379	SPF630_02152	SPF631_02446	SPF633_02378	SPF634_02087	SPF635_02391	SPF636_02335	SPF637_02449	SPF638_02075	SPF639_02083	SPF640_02086	SPF641_02280	SPF642_02376	SPF643_02377	SPF644_02028	SPF645_01936	SPF646_02539	SPF647_02377	SPF648_02032	SPF649_02449	SPF650_02382	SPF651_02329	SPF652_01964	SPF653_02180	SPF654_01451	SPF655_02126	SPF656_01895	SPF657_02451	SPF658_02060	SPF659_02447	SPF660_02448	SPF661_01552	SPF664_01942	SPF665_02448	SPF666_02086	SPF938_02367	SPF939_02367	SPF940_02393	SPF941_02446	SPF942_02392
aroQ1	aroQ1	3-dehydroquinate dehydratase 1	M34295_02347	SPF544_02359	SPF581_01539	SPF597_02600	SPF599_02029	SPF600_02430	SPF601_02470	SPF629_02429	SPF630_02202	SPF631_02396	SPF633_02428	SPF634_02137	SPF635_02341	SPF636_02385	SPF637_02399	SPF638_02665	SPF639_02133	SPF640_02136	SPF641_02230	SPF642_02426	SPF643_02427	SPF644_01978	SPF645_01986	SPF646_02489	SPF647_02427	SPF648_01982	SPF649_02399	SPF650_02432	SPF651_02279	SPF652_02014	SPF653_02230	SPF654_01401	SPF655_02176	SPF656_01945	SPF657_02401	SPF658_02010	SPF659_02397	SPF660_02398	SPF661_01602	SPF664_01892	SPF665_02398	SPF666_02136	SPF938_02317	SPF939_02317	SPF940_02443	SPF941_02396	SPF942_02442
group_1286		hypothetical protein	M34295_02333	SPF544_02345	SPF581_01553	SPF597_02586	SPF599_02043	SPF600_02416	SPF601_02484	SPF629_02415	SPF630_02188	SPF631_02410	SPF633_02414	SPF634_02123	SPF635_02355	SPF636_02371	SPF637_02413	SPF638_02039	SPF639_02119	SPF640_02122	SPF641_02244	SPF642_02412	SPF643_02413	SPF644_01992	SPF645_01972	SPF646_02503	SPF647_02413	SPF648_01996	SPF649_02413	SPF650_02418	SPF651_02293	SPF652_02000	SPF653_02216	SPF654_01415	SPF655_02162	SPF656_01931	SPF657_02415	SPF658_02024	SPF659_02411	SPF660_02412	SPF661_01588	SPF664_01906	SPF665_02412	SPF666_02122	SPF938_02331	SPF939_02331	SPF940_02429	SPF941_02410	SPF942_02428
pdxH_1	pdxH_1	'Pyridoxine/pyridoxamine 5''-phosphate oxidase'	M34295_02423	SPF544_02435	SPF581_01463	SPF597_02758	SPF599_01953	SPF600_02505	SPF601_02708	SPF629_02504	SPF630_02277	SPF631_02321	SPF633_02504	SPF634_02213	SPF635_02265	SPF636_02460	SPF637_02323	SPF638_02589	SPF639_02209	SPF640_02213	SPF641_02154	SPF642_02501	SPF643_02503	SPF644_01902	SPF645_02062	SPF646_02413	SPF647_02502	SPF648_01906	SPF649_02324	SPF650_02507	SPF651_02203	SPF652_02090	SPF653_02306	SPF654_01325	SPF655_02251	SPF656_02021	SPF657_02325	SPF658_01934	SPF659_02322	SPF660_02322	SPF661_01678	SPF664_01817	SPF665_02323	SPF666_02212	SPF938_02241	SPF939_02240	SPF940_02518	SPF941_02320	SPF942_02517
artQ	artQ	Arginine transport system permease protein ArtQ	M34295_02373	SPF544_02385	SPF581_01512	SPF597_02709	SPF599_02003	SPF600_02456	SPF601_02757	SPF629_02455	SPF630_02228	SPF631_02370	SPF633_02455	SPF634_02164	SPF635_02314	SPF636_02411	SPF637_02372	SPF638_02639	SPF639_02160	SPF640_02163	SPF641_02203	SPF642_02452	SPF643_02454	SPF644_01951	SPF645_02013	SPF646_02462	SPF647_02453	SPF648_01955	SPF649_02373	SPF650_02458	SPF651_02252	SPF652_02041	SPF653_02257	SPF654_01374	SPF655_02202	SPF656_01972	SPF657_02374	SPF658_01983	SPF659_02371	SPF660_02371	SPF661_01629	SPF664_01866	SPF665_02372	SPF666_02163	SPF938_02291	SPF939_02290	SPF940_02469	SPF941_02369	SPF942_02468
estB	estB	Carboxylesterase 2	M34295_02252	SPF544_02264	SPF581_01634	SPF597_02505	SPF599_02124	SPF600_02335	SPF601_02565	SPF629_02334	SPF630_02107	SPF631_02491	SPF633_02333	SPF634_02042	SPF635_02436	SPF636_02290	SPF637_02494	SPF638_02120	SPF639_02038	SPF640_02041	SPF641_02325	SPF642_02331	SPF643_02332	SPF644_02073	SPF645_01891	SPF646_02740	SPF647_02332	SPF648_02077	SPF649_02494	SPF650_02337	SPF651_02374	SPF652_01919	SPF653_02135	SPF654_01496	SPF655_02081	SPF656_01850	SPF657_02496	SPF658_02105	SPF659_02492	SPF660_02493	SPF661_01507	SPF664_01987	SPF665_02493	SPF666_02041	SPF938_02412	SPF939_02412	SPF940_02348	SPF941_02491	SPF942_02347
rplC	rplC	50S ribosomal protein L3	M34295_02214	SPF544_02226	SPF581_01672	SPF597_02467	SPF599_02162	SPF600_02297	SPF601_02603	SPF629_02296	SPF630_02069	SPF631_02529	SPF633_02295	SPF634_02004	SPF635_02474	SPF636_02252	SPF637_02532	SPF638_02158	SPF639_02000	SPF640_02002	SPF641_02364	SPF642_02292	SPF643_02293	SPF644_02112	SPF645_01852	SPF646_02701	SPF647_02293	SPF648_02115	SPF649_02533	SPF650_02298	SPF651_02413	SPF652_01880	SPF653_02097	SPF654_01534	SPF655_02043	SPF656_01812	SPF657_02534	SPF658_02144	SPF659_02530	SPF660_02532	SPF661_01468	SPF664_02025	SPF665_02531	SPF666_02003	SPF938_02450	SPF939_02450	SPF940_02310	SPF941_02529	SPF942_02309
group_1285		hypothetical protein	M34295_02299	SPF544_02311	SPF581_01587	SPF597_02552	SPF599_02077	SPF600_02382	SPF601_02518	SPF629_02381	SPF630_02154	SPF631_02444	SPF633_02380	SPF634_02089	SPF635_02389	SPF636_02337	SPF637_02447	SPF638_02073	SPF639_02085	SPF640_02088	SPF641_02278	SPF642_02378	SPF643_02379	SPF644_02026	SPF645_01938	SPF646_02537	SPF647_02379	SPF648_02030	SPF649_02447	SPF650_02384	SPF651_02327	SPF652_01966	SPF653_02182	SPF654_01449	SPF655_02128	SPF656_01897	SPF657_02449	SPF658_02058	SPF659_02445	SPF660_02446	SPF661_01554	SPF664_01940	SPF665_02446	SPF666_02088	SPF938_02365	SPF939_02365	SPF940_02395	SPF941_02444	SPF942_02394
group_1284		hypothetical protein	M34295_02290	SPF544_02302	SPF581_01596	SPF597_02543	SPF599_02086	SPF600_02373	SPF601_02527	SPF629_02372	SPF630_02145	SPF631_02453	SPF633_02371	SPF634_02080	SPF635_02398	SPF636_02328	SPF637_02456	SPF638_02082	SPF639_02076	SPF640_02079	SPF641_02287	SPF642_02369	SPF643_02370	SPF644_02035	SPF645_01929	SPF646_02546	SPF647_02370	SPF648_02039	SPF649_02456	SPF650_02375	SPF651_02336	SPF652_01957	SPF653_02173	SPF654_01458	SPF655_02119	SPF656_01888	SPF657_02458	SPF658_02067	SPF659_02454	SPF660_02455	SPF661_01545	SPF664_01949	SPF665_02455	SPF666_02079	SPF938_02374	SPF939_02374	SPF940_02386	SPF941_02453	SPF942_02385
group_1283		hypothetical protein	M34295_02329	SPF544_02341	SPF581_01557	SPF597_02582	SPF599_02047	SPF600_02412	SPF601_02488	SPF629_02411	SPF630_02184	SPF631_02414	SPF633_02410	SPF634_02119	SPF635_02359	SPF636_02367	SPF637_02417	SPF638_02043	SPF639_02115	SPF640_02118	SPF641_02248	SPF642_02408	SPF643_02409	SPF644_01996	SPF645_01968	SPF646_02507	SPF647_02409	SPF648_02000	SPF649_02417	SPF650_02414	SPF651_02297	SPF652_01996	SPF653_02212	SPF654_01419	SPF655_02158	SPF656_01927	SPF657_02419	SPF658_02028	SPF659_02415	SPF660_02416	SPF661_01584	SPF664_01910	SPF665_02416	SPF666_02118	SPF938_02335	SPF939_02335	SPF940_02425	SPF941_02414	SPF942_02424
rpoN	rpoN	RNA polymerase sigma-54 factor	M34295_02359	SPF544_02371	SPF581_01526	SPF597_02613	SPF599_02017	SPF600_02442	SPF601_02457	SPF629_02441	SPF630_02214	SPF631_02384	SPF633_02441	SPF634_02150	SPF635_02328	SPF636_02397	SPF637_02386	SPF638_02653	SPF639_02146	SPF640_02149	SPF641_02217	SPF642_02438	SPF643_02440	SPF644_01965	SPF645_01999	SPF646_02476	SPF647_02439	SPF648_01969	SPF649_02387	SPF650_02444	SPF651_02266	SPF652_02027	SPF653_02243	SPF654_01388	SPF655_02188	SPF656_01958	SPF657_02388	SPF658_01997	SPF659_02385	SPF660_02385	SPF661_01615	SPF664_01880	SPF665_02386	SPF666_02149	SPF938_02305	SPF939_02304	SPF940_02455	SPF941_02383	SPF942_02454
rpsC	rpsC	30S ribosomal protein S3	M34295_02220	SPF544_02232	SPF581_01666	SPF597_02473	SPF599_02156	SPF600_02303	SPF601_02597	SPF629_02302	SPF630_02075	SPF631_02523	SPF633_02301	SPF634_02010	SPF635_02468	SPF636_02258	SPF637_02526	SPF638_02152	SPF639_02006	SPF640_02008	SPF641_02358	SPF642_02298	SPF643_02299	SPF644_02106	SPF645_01858	SPF646_02707	SPF647_02299	SPF648_02109	SPF649_02527	SPF650_02304	SPF651_02407	SPF652_01886	SPF653_02103	SPF654_01528	SPF655_02049	SPF656_01818	SPF657_02528	SPF658_02138	SPF659_02524	SPF660_02526	SPF661_01474	SPF664_02019	SPF665_02525	SPF666_02009	SPF938_02444	SPF939_02444	SPF940_02316	SPF941_02523	SPF942_02315
rpsQ	rpsQ	30S ribosomal protein S17	M34295_02223	SPF544_02235	SPF581_01663	SPF597_02476	SPF599_02153	SPF600_02306	SPF601_02594	SPF629_02305	SPF630_02078	SPF631_02520	SPF633_02304	SPF634_02013	SPF635_02465	SPF636_02261	SPF637_02523	SPF638_02149	SPF639_02009	SPF640_02011	SPF641_02355	SPF642_02301	SPF643_02302	SPF644_02103	SPF645_01861	SPF646_02710	SPF647_02302	SPF648_02106	SPF649_02524	SPF650_02307	SPF651_02404	SPF652_01889	SPF653_02106	SPF654_01525	SPF655_02052	SPF656_01821	SPF657_02525	SPF658_02135	SPF659_02521	SPF660_02523	SPF661_01477	SPF664_02016	SPF665_02522	SPF666_02012	SPF938_02441	SPF939_02441	SPF940_02319	SPF941_02520	SPF942_02318
gadC_4	gadC_4	Glutamate/gamma-aminobutyrate antiporter	M34295_02287	SPF544_02299	SPF581_01599	SPF597_02540	SPF599_02089	SPF600_02370	SPF601_02530	SPF629_02369	SPF630_02142	SPF631_02456	SPF633_02368	SPF634_02077	SPF635_02401	SPF636_02325	SPF637_02459	SPF638_02085	SPF639_02073	SPF640_02076	SPF641_02290	SPF642_02366	SPF643_02367	SPF644_02038	SPF645_01926	SPF646_02549	SPF647_02367	SPF648_02042	SPF649_02459	SPF650_02372	SPF651_02339	SPF652_01954	SPF653_02170	SPF654_01461	SPF655_02116	SPF656_01885	SPF657_02461	SPF658_02070	SPF659_02457	SPF660_02458	SPF661_01542	SPF664_01952	SPF665_02458	SPF666_02076	SPF938_02377	SPF939_02377	SPF940_02383	SPF941_02456	SPF942_02382
group_1282		hypothetical protein	M34295_02277	SPF544_02289	SPF581_01609	SPF597_02530	SPF599_02099	SPF600_02360	SPF601_02540	SPF629_02359	SPF630_02132	SPF631_02466	SPF633_02358	SPF634_02067	SPF635_02411	SPF636_02315	SPF637_02469	SPF638_02095	SPF639_02063	SPF640_02066	SPF641_02300	SPF642_02356	SPF643_02357	SPF644_02048	SPF645_01916	SPF646_02765	SPF647_02357	SPF648_02052	SPF649_02469	SPF650_02362	SPF651_02349	SPF652_01944	SPF653_02160	SPF654_01471	SPF655_02106	SPF656_01875	SPF657_02471	SPF658_02080	SPF659_02467	SPF660_02468	SPF661_01532	SPF664_01962	SPF665_02468	SPF666_02066	SPF938_02387	SPF939_02387	SPF940_02373	SPF941_02466	SPF942_02372
fabZ	fabZ	3-hydroxyacyl-[acyl-carrier-protein] dehydratase FabZ	M34295_02392	SPF544_02404	SPF581_01493	SPF597_02728	SPF599_01984	SPF600_02475	SPF601_02738	SPF629_02474	SPF630_02247	SPF631_02351	SPF633_02474	SPF634_02183	SPF635_02295	SPF636_02430	SPF637_02353	SPF638_02619	SPF639_02179	SPF640_02182	SPF641_02184	SPF642_02471	SPF643_02473	SPF644_01932	SPF645_02032	SPF646_02443	SPF647_02472	SPF648_01936	SPF649_02354	SPF650_02477	SPF651_02233	SPF652_02060	SPF653_02276	SPF654_01355	SPF655_02221	SPF656_01991	SPF657_02355	SPF658_01964	SPF659_02352	SPF660_02352	SPF661_01648	SPF664_01847	SPF665_02353	SPF666_02182	SPF938_02272	SPF939_02271	SPF940_02488	SPF941_02350	SPF942_02487
eda	eda	KHG/KDPG aldolase	M34295_02304	SPF544_02316	SPF581_01582	SPF597_02557	SPF599_02072	SPF600_02387	SPF601_02513	SPF629_02386	SPF630_02159	SPF631_02439	SPF633_02385	SPF634_02094	SPF635_02384	SPF636_02342	SPF637_02442	SPF638_02068	SPF639_02090	SPF640_02093	SPF641_02273	SPF642_02383	SPF643_02384	SPF644_02021	SPF645_01943	SPF646_02532	SPF647_02384	SPF648_02025	SPF649_02442	SPF650_02389	SPF651_02322	SPF652_01971	SPF653_02187	SPF654_01444	SPF655_02133	SPF656_01902	SPF657_02444	SPF658_02053	SPF659_02440	SPF660_02441	SPF661_01559	SPF664_01935	SPF665_02441	SPF666_02093	SPF938_02360	SPF939_02360	SPF940_02400	SPF941_02439	SPF942_02399
group_1281		hypothetical protein	M34295_02284	SPF544_02296	SPF581_01602	SPF597_02537	SPF599_02092	SPF600_02367	SPF601_02533	SPF629_02366	SPF630_02139	SPF631_02459	SPF633_02365	SPF634_02074	SPF635_02404	SPF636_02322	SPF637_02462	SPF638_02088	SPF639_02070	SPF640_02073	SPF641_02293	SPF642_02363	SPF643_02364	SPF644_02041	SPF645_01923	SPF646_02772	SPF647_02364	SPF648_02045	SPF649_02462	SPF650_02369	SPF651_02342	SPF652_01951	SPF653_02167	SPF654_01464	SPF655_02113	SPF656_01882	SPF657_02464	SPF658_02073	SPF659_02460	SPF660_02461	SPF661_01539	SPF664_01955	SPF665_02461	SPF666_02073	SPF938_02380	SPF939_02380	SPF940_02380	SPF941_02459	SPF942_02379
group_1280		hypothetical protein	M34295_02324	SPF544_02336	SPF581_01562	SPF597_02577	SPF599_02052	SPF600_02407	SPF601_02493	SPF629_02406	SPF630_02179	SPF631_02419	SPF633_02405	SPF634_02114	SPF635_02364	SPF636_02362	SPF637_02422	SPF638_02048	SPF639_02110	SPF640_02113	SPF641_02253	SPF642_02403	SPF643_02404	SPF644_02001	SPF645_01963	SPF646_02512	SPF647_02404	SPF648_02005	SPF649_02422	SPF650_02409	SPF651_02302	SPF652_01991	SPF653_02207	SPF654_01424	SPF655_02153	SPF656_01922	SPF657_02424	SPF658_02033	SPF659_02420	SPF660_02421	SPF661_01579	SPF664_01915	SPF665_02421	SPF666_02113	SPF938_02340	SPF939_02340	SPF940_02420	SPF941_02419	SPF942_02419
rpsP	rpsP	30S ribosomal protein S16	M34295_02282	SPF544_02294	SPF581_01604	SPF597_02535	SPF599_02094	SPF600_02365	SPF601_02535	SPF629_02364	SPF630_02137	SPF631_02461	SPF633_02363	SPF634_02072	SPF635_02406	SPF636_02320	SPF637_02464	SPF638_02090	SPF639_02068	SPF640_02071	SPF641_02295	SPF642_02361	SPF643_02362	SPF644_02043	SPF645_01921	SPF646_02770	SPF647_02362	SPF648_02047	SPF649_02464	SPF650_02367	SPF651_02344	SPF652_01949	SPF653_02165	SPF654_01466	SPF655_02111	SPF656_01880	SPF657_02466	SPF658_02075	SPF659_02462	SPF660_02463	SPF661_01537	SPF664_01957	SPF665_02463	SPF666_02071	SPF938_02382	SPF939_02382	SPF940_02378	SPF941_02461	SPF942_02377
argI	argI	Ornithine carbamoyltransferase catabolic	M34295_02377	SPF544_02389	SPF581_01508	SPF597_02713	SPF599_01999	SPF600_02460	SPF601_02753	SPF629_02459	SPF630_02232	SPF631_02366	SPF633_02459	SPF634_02168	SPF635_02310	SPF636_02415	SPF637_02368	SPF638_02635	SPF639_02164	SPF640_02167	SPF641_02199	SPF642_02456	SPF643_02458	SPF644_01947	SPF645_02017	SPF646_02458	SPF647_02457	SPF648_01951	SPF649_02369	SPF650_02462	SPF651_02248	SPF652_02045	SPF653_02261	SPF654_01370	SPF655_02206	SPF656_01976	SPF657_02370	SPF658_01979	SPF659_02367	SPF660_02367	SPF661_01633	SPF664_01862	SPF665_02368	SPF666_02167	SPF938_02287	SPF939_02286	SPF940_02473	SPF941_02365	SPF942_02472
group_1279		hypothetical protein	M34295_02397	SPF544_02409	SPF581_01488	SPF597_02733	SPF599_01979	SPF600_02480	SPF601_02733	SPF629_02479	SPF630_02252	SPF631_02346	SPF633_02479	SPF634_02188	SPF635_02290	SPF636_02435	SPF637_02348	SPF638_02614	SPF639_02184	SPF640_02187	SPF641_02179	SPF642_02476	SPF643_02478	SPF644_01927	SPF645_02037	SPF646_02438	SPF647_02477	SPF648_01931	SPF649_02349	SPF650_02482	SPF651_02228	SPF652_02065	SPF653_02281	SPF654_01350	SPF655_02226	SPF656_01996	SPF657_02350	SPF658_01959	SPF659_02347	SPF660_02347	SPF661_01653	SPF664_01842	SPF665_02348	SPF666_02187	SPF938_02267	SPF939_02266	SPF940_02493	SPF941_02345	SPF942_02492
prmA	prmA	Ribosomal protein L11 methyltransferase	M34295_02344	SPF544_02356	SPF581_01542	SPF597_02597	SPF599_02032	SPF600_02427	SPF601_02473	SPF629_02426	SPF630_02199	SPF631_02399	SPF633_02425	SPF634_02134	SPF635_02344	SPF636_02382	SPF637_02402	SPF638_02668	SPF639_02130	SPF640_02133	SPF641_02233	SPF642_02423	SPF643_02424	SPF644_01981	SPF645_01983	SPF646_02492	SPF647_02424	SPF648_01985	SPF649_02402	SPF650_02429	SPF651_02282	SPF652_02011	SPF653_02227	SPF654_01404	SPF655_02173	SPF656_01942	SPF657_02404	SPF658_02013	SPF659_02400	SPF660_02401	SPF661_01599	SPF664_01895	SPF665_02401	SPF666_02133	SPF938_02320	SPF939_02320	SPF940_02440	SPF941_02399	SPF942_02439
group_1278		hypothetical protein	M34295_02379	SPF544_02391	SPF581_01506	SPF597_02715	SPF599_01997	SPF600_02462	SPF601_02751	SPF629_02461	SPF630_02234	SPF631_02364	SPF633_02461	SPF634_02170	SPF635_02308	SPF636_02417	SPF637_02366	SPF638_02633	SPF639_02166	SPF640_02169	SPF641_02197	SPF642_02458	SPF643_02460	SPF644_01945	SPF645_02019	SPF646_02456	SPF647_02459	SPF648_01949	SPF649_02367	SPF650_02464	SPF651_02246	SPF652_02047	SPF653_02263	SPF654_01368	SPF655_02208	SPF656_01978	SPF657_02368	SPF658_01977	SPF659_02365	SPF660_02365	SPF661_01635	SPF664_01860	SPF665_02366	SPF666_02169	SPF938_02285	SPF939_02284	SPF940_02475	SPF941_02363	SPF942_02474
argR	argR	Arginine repressor	M34295_02371	SPF544_02383	SPF581_01514	SPF597_02707	SPF599_02005	SPF600_02454	SPF601_02759	SPF629_02453	SPF630_02226	SPF631_02372	SPF633_02453	SPF634_02162	SPF635_02316	SPF636_02409	SPF637_02374	SPF638_02641	SPF639_02158	SPF640_02161	SPF641_02205	SPF642_02450	SPF643_02452	SPF644_01953	SPF645_02011	SPF646_02464	SPF647_02451	SPF648_01957	SPF649_02375	SPF650_02456	SPF651_02254	SPF652_02039	SPF653_02255	SPF654_01376	SPF655_02200	SPF656_01970	SPF657_02376	SPF658_01985	SPF659_02373	SPF660_02373	SPF661_01627	SPF664_01868	SPF665_02374	SPF666_02161	SPF938_02293	SPF939_02292	SPF940_02467	SPF941_02371	SPF942_02466
csbC	csbC	putative metabolite transport protein CsbC	M34295_02305	SPF544_02317	SPF581_01581	SPF597_02558	SPF599_02071	SPF600_02388	SPF601_02512	SPF629_02387	SPF630_02160	SPF631_02438	SPF633_02386	SPF634_02095	SPF635_02383	SPF636_02343	SPF637_02441	SPF638_02067	SPF639_02091	SPF640_02094	SPF641_02272	SPF642_02384	SPF643_02385	SPF644_02020	SPF645_01944	SPF646_02531	SPF647_02385	SPF648_02024	SPF649_02441	SPF650_02390	SPF651_02321	SPF652_01972	SPF653_02188	SPF654_01443	SPF655_02134	SPF656_01903	SPF657_02443	SPF658_02052	SPF659_02439	SPF660_02440	SPF661_01560	SPF664_01934	SPF665_02440	SPF666_02094	SPF938_02359	SPF939_02359	SPF940_02401	SPF941_02438	SPF942_02400
group_1277		hypothetical protein	M34295_02267	SPF544_02279	SPF581_01619	SPF597_02520	SPF599_02109	SPF600_02350	SPF601_02550	SPF629_02349	SPF630_02122	SPF631_02476	SPF633_02348	SPF634_02057	SPF635_02421	SPF636_02305	SPF637_02479	SPF638_02105	SPF639_02053	SPF640_02056	SPF641_02310	SPF642_02346	SPF643_02347	SPF644_02058	SPF645_01906	SPF646_02755	SPF647_02347	SPF648_02062	SPF649_02479	SPF650_02352	SPF651_02359	SPF652_01934	SPF653_02150	SPF654_01481	SPF655_02096	SPF656_01865	SPF657_02481	SPF658_02090	SPF659_02477	SPF660_02478	SPF661_01522	SPF664_01972	SPF665_02478	SPF666_02056	SPF938_02397	SPF939_02397	SPF940_02363	SPF941_02476	SPF942_02362
glnQ	glnQ	Glutamine transport ATP-binding protein GlnQ	M34295_02374	SPF544_02386	SPF581_01511	SPF597_02710	SPF599_02002	SPF600_02457	SPF601_02756	SPF629_02456	SPF630_02229	SPF631_02369	SPF633_02456	SPF634_02165	SPF635_02313	SPF636_02412	SPF637_02371	SPF638_02638	SPF639_02161	SPF640_02164	SPF641_02202	SPF642_02453	SPF643_02455	SPF644_01950	SPF645_02014	SPF646_02461	SPF647_02454	SPF648_01954	SPF649_02372	SPF650_02459	SPF651_02251	SPF652_02042	SPF653_02258	SPF654_01373	SPF655_02203	SPF656_01973	SPF657_02373	SPF658_01982	SPF659_02370	SPF660_02370	SPF661_01630	SPF664_01865	SPF665_02371	SPF666_02164	SPF938_02290	SPF939_02289	SPF940_02470	SPF941_02368	SPF942_02469
sucD	sucD	Succinate--CoA ligase [ADP-forming] subunit alpha	M34295_02422	SPF544_02434	SPF581_01464	SPF597_02757	SPF599_01954	SPF600_02504	SPF601_02709	SPF629_02503	SPF630_02276	SPF631_02322	SPF633_02503	SPF634_02212	SPF635_02266	SPF636_02459	SPF637_02324	SPF638_02590	SPF639_02208	SPF640_02212	SPF641_02155	SPF642_02500	SPF643_02502	SPF644_01903	SPF645_02061	SPF646_02414	SPF647_02501	SPF648_01907	SPF649_02325	SPF650_02506	SPF651_02204	SPF652_02089	SPF653_02305	SPF654_01326	SPF655_02250	SPF656_02020	SPF657_02326	SPF658_01935	SPF659_02323	SPF660_02323	SPF661_01677	SPF664_01818	SPF665_02324	SPF666_02211	SPF938_02242	SPF939_02241	SPF940_02517	SPF941_02321	SPF942_02516
ptsH	ptsH	Phosphocarrier protein HPr	M34295_02357	SPF544_02369	SPF581_01528	SPF597_02611	SPF599_02019	SPF600_02440	SPF601_02459	SPF629_02439	SPF630_02212	SPF631_02386	SPF633_02439	SPF634_02148	SPF635_02330	SPF636_02395	SPF637_02388	SPF638_02655	SPF639_02144	SPF640_02147	SPF641_02219	SPF642_02436	SPF643_02438	SPF644_01967	SPF645_01997	SPF646_02478	SPF647_02437	SPF648_01971	SPF649_02389	SPF650_02442	SPF651_02268	SPF652_02025	SPF653_02241	SPF654_01390	SPF655_02186	SPF656_01956	SPF657_02390	SPF658_01999	SPF659_02387	SPF660_02387	SPF661_01613	SPF664_01882	SPF665_02388	SPF666_02147	SPF938_02307	SPF939_02306	SPF940_02453	SPF941_02385	SPF942_02452
ysdC	ysdC	Putative aminopeptidase YsdC	M34295_02363	SPF544_02375	SPF581_01522	SPF597_02617	SPF599_02013	SPF600_02446	SPF601_02453	SPF629_02445	SPF630_02218	SPF631_02380	SPF633_02445	SPF634_02154	SPF635_02324	SPF636_02401	SPF637_02382	SPF638_02649	SPF639_02150	SPF640_02153	SPF641_02213	SPF642_02442	SPF643_02444	SPF644_01961	SPF645_02003	SPF646_02472	SPF647_02443	SPF648_01965	SPF649_02383	SPF650_02448	SPF651_02262	SPF652_02031	SPF653_02247	SPF654_01384	SPF655_02192	SPF656_01962	SPF657_02384	SPF658_01993	SPF659_02381	SPF660_02381	SPF661_01619	SPF664_01876	SPF665_02382	SPF666_02153	SPF938_02301	SPF939_02300	SPF940_02459	SPF941_02379	SPF942_02458
mepM	mepM	Murein DD-endopeptidase MepM	M34295_02452	SPF544_02464	SPF581_01434	SPF597_02787	SPF599_01924	SPF600_02534	SPF601_02679	SPF629_02533	SPF630_02306	SPF631_02292	SPF633_02533	SPF634_02242	SPF635_02236	SPF636_02489	SPF637_02294	SPF638_02560	SPF639_02238	SPF640_02931	SPF641_02125	SPF642_02530	SPF643_02532	SPF644_01873	SPF645_02091	SPF646_02384	SPF647_02531	SPF648_01877	SPF649_02295	SPF650_02536	SPF651_02174	SPF652_02119	SPF653_02335	SPF654_01296	SPF655_02280	SPF656_02050	SPF657_02296	SPF658_01905	SPF659_02293	SPF660_02293	SPF661_01707	SPF664_01788	SPF665_02294	SPF666_02241	SPF938_02212	SPF939_02211	SPF940_02547	SPF941_02291	SPF942_02546
group_1276		hypothetical protein	M34295_02437	SPF544_02449	SPF581_01449	SPF597_02772	SPF599_01939	SPF600_02519	SPF601_02694	SPF629_02518	SPF630_02291	SPF631_02307	SPF633_02518	SPF634_02227	SPF635_02251	SPF636_02474	SPF637_02309	SPF638_02575	SPF639_02223	SPF640_02916	SPF641_02140	SPF642_02515	SPF643_02517	SPF644_01888	SPF645_02076	SPF646_02399	SPF647_02516	SPF648_01892	SPF649_02310	SPF650_02521	SPF651_02189	SPF652_02104	SPF653_02320	SPF654_01311	SPF655_02265	SPF656_02035	SPF657_02311	SPF658_01920	SPF659_02308	SPF660_02308	SPF661_01692	SPF664_01803	SPF665_02309	SPF666_02226	SPF938_02227	SPF939_02226	SPF940_02532	SPF941_02306	SPF942_02531
trmB	trmB	tRNA (guanine-N(7)-)-methyltransferase	M34295_02362	SPF544_02374	SPF581_01523	SPF597_02616	SPF599_02014	SPF600_02445	SPF601_02454	SPF629_02444	SPF630_02217	SPF631_02381	SPF633_02444	SPF634_02153	SPF635_02325	SPF636_02400	SPF637_02383	SPF638_02650	SPF639_02149	SPF640_02152	SPF641_02214	SPF642_02441	SPF643_02443	SPF644_01962	SPF645_02002	SPF646_02473	SPF647_02442	SPF648_01966	SPF649_02384	SPF650_02447	SPF651_02263	SPF652_02030	SPF653_02246	SPF654_01385	SPF655_02191	SPF656_01961	SPF657_02385	SPF658_01994	SPF659_02382	SPF660_02382	SPF661_01618	SPF664_01877	SPF665_02383	SPF666_02152	SPF938_02302	SPF939_02301	SPF940_02458	SPF941_02380	SPF942_02457
group_1275		hypothetical protein	M34295_02254	SPF544_02266	SPF581_01632	SPF597_02507	SPF599_02122	SPF600_02337	SPF601_02563	SPF629_02336	SPF630_02109	SPF631_02489	SPF633_02335	SPF634_02044	SPF635_02434	SPF636_02292	SPF637_02492	SPF638_02118	SPF639_02040	SPF640_02043	SPF641_02323	SPF642_02333	SPF643_02334	SPF644_02071	SPF645_01893	SPF646_02742	SPF647_02334	SPF648_02075	SPF649_02492	SPF650_02339	SPF651_02372	SPF652_01921	SPF653_02137	SPF654_01494	SPF655_02083	SPF656_01852	SPF657_02494	SPF658_02103	SPF659_02490	SPF660_02491	SPF661_01509	SPF664_01985	SPF665_02491	SPF666_02043	SPF938_02410	SPF939_02410	SPF940_02350	SPF941_02489	SPF942_02349
group_1274		hypothetical protein	M34295_02328	SPF544_02340	SPF581_01558	SPF597_02581	SPF599_02048	SPF600_02411	SPF601_02489	SPF629_02410	SPF630_02183	SPF631_02415	SPF633_02409	SPF634_02118	SPF635_02360	SPF636_02366	SPF637_02418	SPF638_02044	SPF639_02114	SPF640_02117	SPF641_02249	SPF642_02407	SPF643_02408	SPF644_01997	SPF645_01967	SPF646_02508	SPF647_02408	SPF648_02001	SPF649_02418	SPF650_02413	SPF651_02298	SPF652_01995	SPF653_02211	SPF654_01420	SPF655_02157	SPF656_01926	SPF657_02420	SPF658_02029	SPF659_02416	SPF660_02417	SPF661_01583	SPF664_01911	SPF665_02417	SPF666_02117	SPF938_02336	SPF939_02336	SPF940_02424	SPF941_02415	SPF942_02423
group_1273		hypothetical protein	M34295_02408	SPF544_02420	SPF581_01478	SPF597_02743	SPF599_01968	SPF600_02490	SPF601_02723	SPF629_02489	SPF630_02262	SPF631_02336	SPF633_02489	SPF634_02198	SPF635_02280	SPF636_02445	SPF637_02338	SPF638_02604	SPF639_02194	SPF640_02198	SPF641_02169	SPF642_02486	SPF643_02488	SPF644_01917	SPF645_02047	SPF646_02428	SPF647_02487	SPF648_01921	SPF649_02339	SPF650_02492	SPF651_02218	SPF652_02075	SPF653_02291	SPF654_01340	SPF655_02236	SPF656_02006	SPF657_02340	SPF658_01949	SPF659_02337	SPF660_02337	SPF661_01663	SPF664_01832	SPF665_02338	SPF666_02197	SPF938_02256	SPF939_02255	SPF940_02503	SPF941_02335	SPF942_02502
ogt	ogt	Methylated-DNA--protein-cysteine methyltransferase constitutive	M34295_02278	SPF544_02290	SPF581_01608	SPF597_02531	SPF599_02098	SPF600_02361	SPF601_02539	SPF629_02360	SPF630_02133	SPF631_02465	SPF633_02359	SPF634_02068	SPF635_02410	SPF636_02316	SPF637_02468	SPF638_02094	SPF639_02064	SPF640_02067	SPF641_02299	SPF642_02357	SPF643_02358	SPF644_02047	SPF645_01917	SPF646_02766	SPF647_02358	SPF648_02051	SPF649_02468	SPF650_02363	SPF651_02348	SPF652_01945	SPF653_02161	SPF654_01470	SPF655_02107	SPF656_01876	SPF657_02470	SPF658_02079	SPF659_02466	SPF660_02467	SPF661_01533	SPF664_01961	SPF665_02467	SPF666_02067	SPF938_02386	SPF939_02386	SPF940_02374	SPF941_02465	SPF942_02373
ctaB	ctaB	Protoheme IX farnesyltransferase	M34295_02296	SPF544_02308	SPF581_01590	SPF597_02549	SPF599_02080	SPF600_02379	SPF601_02521	SPF629_02378	SPF630_02151	SPF631_02447	SPF633_02377	SPF634_02086	SPF635_02392	SPF636_02334	SPF637_02450	SPF638_02076	SPF639_02082	SPF640_02085	SPF641_02281	SPF642_02375	SPF643_02376	SPF644_02029	SPF645_01935	SPF646_02540	SPF647_02376	SPF648_02033	SPF649_02450	SPF650_02381	SPF651_02330	SPF652_01963	SPF653_02179	SPF654_01452	SPF655_02125	SPF656_01894	SPF657_02452	SPF658_02061	SPF659_02448	SPF660_02449	SPF661_01551	SPF664_01943	SPF665_02449	SPF666_02085	SPF938_02368	SPF939_02368	SPF940_02392	SPF941_02447	SPF942_02391
sucA	sucA	2-oxoglutarate dehydrogenase E1 component	M34295_02419	SPF544_02431	SPF581_01467	SPF597_02754	SPF599_01957	SPF600_02501	SPF601_02712	SPF629_02500	SPF630_02273	SPF631_02325	SPF633_02500	SPF634_02209	SPF635_02269	SPF636_02456	SPF637_02327	SPF638_02593	SPF639_02205	SPF640_02209	SPF641_02158	SPF642_02497	SPF643_02499	SPF644_01906	SPF645_02058	SPF646_02417	SPF647_02498	SPF648_01910	SPF649_02328	SPF650_02503	SPF651_02207	SPF652_02086	SPF653_02302	SPF654_01329	SPF655_02247	SPF656_02017	SPF657_02329	SPF658_01938	SPF659_02326	SPF660_02326	SPF661_01674	SPF664_01821	SPF665_02327	SPF666_02208	SPF938_02245	SPF939_02244	SPF940_02514	SPF941_02324	SPF942_02513
rpsS	rpsS	30S ribosomal protein S19	M34295_02218	SPF544_02230	SPF581_01668	SPF597_02471	SPF599_02158	SPF600_02301	SPF601_02599	SPF629_02300	SPF630_02073	SPF631_02525	SPF633_02299	SPF634_02008	SPF635_02470	SPF636_02256	SPF637_02528	SPF638_02154	SPF639_02004	SPF640_02006	SPF641_02360	SPF642_02296	SPF643_02297	SPF644_02108	SPF645_01856	SPF646_02705	SPF647_02297	SPF648_02111	SPF649_02529	SPF650_02302	SPF651_02409	SPF652_01884	SPF653_02101	SPF654_01530	SPF655_02047	SPF656_01816	SPF657_02530	SPF658_02140	SPF659_02526	SPF660_02528	SPF661_01472	SPF664_02021	SPF665_02527	SPF666_02007	SPF938_02446	SPF939_02446	SPF940_02314	SPF941_02525	SPF942_02313
group_1272		hypothetical protein	M34295_02414	SPF544_02426	SPF581_01472	SPF597_02749	SPF599_01962	SPF600_02496	SPF601_02717	SPF629_02495	SPF630_02268	SPF631_02330	SPF633_02495	SPF634_02204	SPF635_02274	SPF636_02451	SPF637_02332	SPF638_02598	SPF639_02200	SPF640_02204	SPF641_02163	SPF642_02492	SPF643_02494	SPF644_01911	SPF645_02053	SPF646_02422	SPF647_02493	SPF648_01915	SPF649_02333	SPF650_02498	SPF651_02212	SPF652_02081	SPF653_02297	SPF654_01334	SPF655_02242	SPF656_02012	SPF657_02334	SPF658_01943	SPF659_02331	SPF660_02331	SPF661_01669	SPF664_01826	SPF665_02332	SPF666_02203	SPF938_02250	SPF939_02249	SPF940_02509	SPF941_02329	SPF942_02508
group_1271		hypothetical protein	M34295_02274	SPF544_02286	SPF581_01612	SPF597_02527	SPF599_02102	SPF600_02357	SPF601_02543	SPF629_02356	SPF630_02129	SPF631_02469	SPF633_02355	SPF634_02064	SPF635_02414	SPF636_02312	SPF637_02472	SPF638_02098	SPF639_02060	SPF640_02063	SPF641_02303	SPF642_02353	SPF643_02354	SPF644_02051	SPF645_01913	SPF646_02762	SPF647_02354	SPF648_02055	SPF649_02472	SPF650_02359	SPF651_02352	SPF652_01941	SPF653_02157	SPF654_01474	SPF655_02103	SPF656_01872	SPF657_02474	SPF658_02083	SPF659_02470	SPF660_02471	SPF661_01529	SPF664_01965	SPF665_02471	SPF666_02063	SPF938_02390	SPF939_02390	SPF940_02370	SPF941_02469	SPF942_02369
envC	envC	Murein hydrolase activator EnvC	M34295_02381	SPF544_02393	SPF581_01504	SPF597_02717	SPF599_01995	SPF600_02464	SPF601_02749	SPF629_02463	SPF630_02236	SPF631_02362	SPF633_02463	SPF634_02172	SPF635_02306	SPF636_02419	SPF637_02364	SPF638_02631	SPF639_02168	SPF640_02171	SPF641_02195	SPF642_02460	SPF643_02462	SPF644_01943	SPF645_02021	SPF646_02454	SPF647_02461	SPF648_01947	SPF649_02365	SPF650_02466	SPF651_02244	SPF652_02049	SPF653_02265	SPF654_01366	SPF655_02210	SPF656_01980	SPF657_02366	SPF658_01975	SPF659_02363	SPF660_02363	SPF661_01637	SPF664_01858	SPF665_02364	SPF666_02171	SPF938_02283	SPF939_02282	SPF940_02477	SPF941_02361	SPF942_02476
hflK	hflK	Modulator of FtsH protease HflK	M34295_02365	SPF544_02377	SPF581_01520	SPF597_02619	SPF599_02011	SPF600_02448	SPF601_02451	SPF629_02447	SPF630_02220	SPF631_02378	SPF633_02447	SPF634_02156	SPF635_02322	SPF636_02403	SPF637_02380	SPF638_02647	SPF639_02152	SPF640_02155	SPF641_02211	SPF642_02444	SPF643_02446	SPF644_01959	SPF645_02005	SPF646_02470	SPF647_02445	SPF648_01963	SPF649_02381	SPF650_02450	SPF651_02260	SPF652_02033	SPF653_02249	SPF654_01382	SPF655_02194	SPF656_01964	SPF657_02382	SPF658_01991	SPF659_02379	SPF660_02379	SPF661_01621	SPF664_01874	SPF665_02380	SPF666_02155	SPF938_02299	SPF939_02298	SPF940_02461	SPF941_02377	SPF942_02460
group_1270		hypothetical protein	M34295_02265	SPF544_02277	SPF581_01621	SPF597_02518	SPF599_02111	SPF600_02348	SPF601_02552	SPF629_02347	SPF630_02120	SPF631_02478	SPF633_02346	SPF634_02055	SPF635_02423	SPF636_02303	SPF637_02481	SPF638_02107	SPF639_02051	SPF640_02054	SPF641_02312	SPF642_02344	SPF643_02345	SPF644_02060	SPF645_01904	SPF646_02753	SPF647_02345	SPF648_02064	SPF649_02481	SPF650_02350	SPF651_02361	SPF652_01932	SPF653_02148	SPF654_01483	SPF655_02094	SPF656_01863	SPF657_02483	SPF658_02092	SPF659_02479	SPF660_02480	SPF661_01520	SPF664_01974	SPF665_02480	SPF666_02054	SPF938_02399	SPF939_02399	SPF940_02361	SPF941_02478	SPF942_02360
group_1269		hypothetical protein	M34295_02276	SPF544_02288	SPF581_01610	SPF597_02529	SPF599_02100	SPF600_02359	SPF601_02541	SPF629_02358	SPF630_02131	SPF631_02467	SPF633_02357	SPF634_02066	SPF635_02412	SPF636_02314	SPF637_02470	SPF638_02096	SPF639_02062	SPF640_02065	SPF641_02301	SPF642_02355	SPF643_02356	SPF644_02049	SPF645_01915	SPF646_02764	SPF647_02356	SPF648_02053	SPF649_02470	SPF650_02361	SPF651_02350	SPF652_01943	SPF653_02159	SPF654_01472	SPF655_02105	SPF656_01874	SPF657_02472	SPF658_02081	SPF659_02468	SPF660_02469	SPF661_01531	SPF664_01963	SPF665_02469	SPF666_02065	SPF938_02388	SPF939_02388	SPF940_02372	SPF941_02467	SPF942_02371
ddl_2	ddl_2	D-alanine--D-alanine ligase	M34295_02263	SPF544_02275	SPF581_01623	SPF597_02516	SPF599_02113	SPF600_02346	SPF601_02554	SPF629_02345	SPF630_02118	SPF631_02480	SPF633_02344	SPF634_02053	SPF635_02425	SPF636_02301	SPF637_02483	SPF638_02109	SPF639_02049	SPF640_02052	SPF641_02314	SPF642_02342	SPF643_02343	SPF644_02062	SPF645_01902	SPF646_02751	SPF647_02343	SPF648_02066	SPF649_02483	SPF650_02348	SPF651_02363	SPF652_01930	SPF653_02146	SPF654_01485	SPF655_02092	SPF656_01861	SPF657_02485	SPF658_02094	SPF659_02481	SPF660_02482	SPF661_01518	SPF664_01976	SPF665_02482	SPF666_02052	SPF938_02401	SPF939_02401	SPF940_02359	SPF941_02480	SPF942_02358
group_1268		hypothetical protein	M34295_02316	SPF544_02328	SPF581_01570	SPF597_02569	SPF599_02060	SPF600_02399	SPF601_02501	SPF629_02398	SPF630_02171	SPF631_02427	SPF633_02397	SPF634_02106	SPF635_02372	SPF636_02354	SPF637_02430	SPF638_02056	SPF639_02102	SPF640_02105	SPF641_02261	SPF642_02395	SPF643_02396	SPF644_02009	SPF645_01955	SPF646_02520	SPF647_02396	SPF648_02013	SPF649_02430	SPF650_02401	SPF651_02310	SPF652_01983	SPF653_02199	SPF654_01432	SPF655_02145	SPF656_01914	SPF657_02432	SPF658_02041	SPF659_02428	SPF660_02429	SPF661_01571	SPF664_01923	SPF665_02429	SPF666_02105	SPF938_02348	SPF939_02348	SPF940_02412	SPF941_02427	SPF942_02411
group_1267		hypothetical protein	M34295_02427	SPF544_02439	SPF581_01459	SPF597_02762	SPF599_01949	SPF600_02509	SPF601_02704	SPF629_02508	SPF630_02281	SPF631_02317	SPF633_02508	SPF634_02217	SPF635_02261	SPF636_02464	SPF637_02319	SPF638_02585	SPF639_02213	SPF640_02217	SPF641_02150	SPF642_02505	SPF643_02507	SPF644_01898	SPF645_02066	SPF646_02409	SPF647_02506	SPF648_01902	SPF649_02320	SPF650_02511	SPF651_02199	SPF652_02094	SPF653_02310	SPF654_01321	SPF655_02255	SPF656_02025	SPF657_02321	SPF658_01930	SPF659_02318	SPF660_02318	SPF661_01682	SPF664_01813	SPF665_02319	SPF666_02216	SPF938_02237	SPF939_02236	SPF940_02522	SPF941_02316	SPF942_02521
uvrA	uvrA	UvrABC system protein A	M34295_02268	SPF544_02280	SPF581_01618	SPF597_02521	SPF599_02108	SPF600_02351	SPF601_02549	SPF629_02350	SPF630_02123	SPF631_02475	SPF633_02349	SPF634_02058	SPF635_02420	SPF636_02306	SPF637_02478	SPF638_02104	SPF639_02054	SPF640_02057	SPF641_02309	SPF642_02347	SPF643_02348	SPF644_02057	SPF645_01907	SPF646_02756	SPF647_02348	SPF648_02061	SPF649_02478	SPF650_02353	SPF651_02358	SPF652_01935	SPF653_02151	SPF654_01480	SPF655_02097	SPF656_01866	SPF657_02480	SPF658_02089	SPF659_02476	SPF660_02477	SPF661_01523	SPF664_01971	SPF665_02477	SPF666_02057	SPF938_02396	SPF939_02396	SPF940_02364	SPF941_02475	SPF942_02363
group_1266		hypothetical protein	M34295_02355	SPF544_02367	SPF581_01530	SPF597_02609	SPF599_02021	SPF600_02438	SPF601_02461	SPF629_02437	SPF630_02210	SPF631_02388	SPF633_02437	SPF634_02146	SPF635_02332	SPF636_02393	SPF637_02390	SPF638_02657	SPF639_02142	SPF640_02145	SPF641_02221	SPF642_02434	SPF643_02436	SPF644_01969	SPF645_01995	SPF646_02480	SPF647_02435	SPF648_01973	SPF649_02391	SPF650_02440	SPF651_02270	SPF652_02023	SPF653_02239	SPF654_01392	SPF655_02184	SPF656_01954	SPF657_02392	SPF658_02001	SPF659_02389	SPF660_02389	SPF661_01611	SPF664_01884	SPF665_02390	SPF666_02145	SPF938_02309	SPF939_02308	SPF940_02451	SPF941_02387	SPF942_02450
group_1265		hypothetical protein	M34295_02341	SPF544_02353	SPF581_01545	SPF597_02594	SPF599_02035	SPF600_02424	SPF601_02476	SPF629_02423	SPF630_02196	SPF631_02402	SPF633_02422	SPF634_02131	SPF635_02347	SPF636_02379	SPF637_02405	SPF638_02671	SPF639_02127	SPF640_02130	SPF641_02236	SPF642_02420	SPF643_02421	SPF644_01984	SPF645_01980	SPF646_02495	SPF647_02421	SPF648_01988	SPF649_02405	SPF650_02426	SPF651_02285	SPF652_02008	SPF653_02224	SPF654_01407	SPF655_02170	SPF656_01939	SPF657_02407	SPF658_02016	SPF659_02403	SPF660_02404	SPF661_01596	SPF664_01898	SPF665_02404	SPF666_02130	SPF938_02323	SPF939_02323	SPF940_02437	SPF941_02402	SPF942_02436
group_1264		hypothetical protein	M34295_02331	SPF544_02343	SPF581_01555	SPF597_02584	SPF599_02045	SPF600_02414	SPF601_02486	SPF629_02413	SPF630_02186	SPF631_02412	SPF633_02412	SPF634_02121	SPF635_02357	SPF636_02369	SPF637_02415	SPF638_02041	SPF639_02117	SPF640_02120	SPF641_02246	SPF642_02410	SPF643_02411	SPF644_01994	SPF645_01970	SPF646_02505	SPF647_02411	SPF648_01998	SPF649_02415	SPF650_02416	SPF651_02295	SPF652_01998	SPF653_02214	SPF654_01417	SPF655_02160	SPF656_01929	SPF657_02417	SPF658_02026	SPF659_02413	SPF660_02414	SPF661_01586	SPF664_01908	SPF665_02414	SPF666_02120	SPF938_02333	SPF939_02333	SPF940_02427	SPF941_02412	SPF942_02426
dmpP	dmpP	Phenol hydroxylase P5 protein	M34295_02353	SPF544_02365	SPF581_01533	SPF597_02606	SPF599_02023	SPF600_02436	SPF601_02464	SPF629_02435	SPF630_02208	SPF631_02390	SPF633_02434	SPF634_02143	SPF635_02335	SPF636_02391	SPF637_02393	SPF638_02659	SPF639_02139	SPF640_02142	SPF641_02224	SPF642_02432	SPF643_02433	SPF644_01972	SPF645_01992	SPF646_02483	SPF647_02433	SPF648_01976	SPF649_02393	SPF650_02438	SPF651_02273	SPF652_02020	SPF653_02236	SPF654_01395	SPF655_02182	SPF656_01951	SPF657_02395	SPF658_02004	SPF659_02391	SPF660_02392	SPF661_01608	SPF664_01886	SPF665_02392	SPF666_02142	SPF938_02311	SPF939_02311	SPF940_02449	SPF941_02390	SPF942_02448
ssb_2	ssb_2	Single-stranded DNA-binding protein	M34295_02240	SPF544_02252	SPF581_01646	SPF597_02493	SPF599_02136	SPF600_02323	SPF601_02577	SPF629_02322	SPF630_02095	SPF631_02503	SPF633_02321	SPF634_02030	SPF635_02448	SPF636_02278	SPF637_02506	SPF638_02132	SPF639_02026	SPF640_02028	SPF641_02338	SPF642_02318	SPF643_02319	SPF644_02086	SPF645_01878	SPF646_02727	SPF647_02319	SPF648_02089	SPF649_02507	SPF650_02324	SPF651_02387	SPF652_01906	SPF653_02123	SPF654_01508	SPF655_02069	SPF656_01838	SPF657_02508	SPF658_02118	SPF659_02504	SPF660_02506	SPF661_01494	SPF664_01999	SPF665_02505	SPF666_02029	SPF938_02424	SPF939_02424	SPF940_02336	SPF941_02503	SPF942_02335
group_1263		hypothetical protein	M34295_02339	SPF544_02351	SPF581_01547	SPF597_02592	SPF599_02037	SPF600_02422	SPF601_02478	SPF629_02421	SPF630_02194	SPF631_02404	SPF633_02420	SPF634_02129	SPF635_02349	SPF636_02377	SPF637_02407	SPF638_02673	SPF639_02125	SPF640_02128	SPF641_02238	SPF642_02418	SPF643_02419	SPF644_01986	SPF645_01978	SPF646_02497	SPF647_02419	SPF648_01990	SPF649_02407	SPF650_02424	SPF651_02287	SPF652_02006	SPF653_02222	SPF654_01409	SPF655_02168	SPF656_01937	SPF657_02409	SPF658_02018	SPF659_02405	SPF660_02406	SPF661_01594	SPF664_01900	SPF665_02406	SPF666_02128	SPF938_02325	SPF939_02325	SPF940_02435	SPF941_02404	SPF942_02434
add	add	Adenosine deaminase	M34295_02378	SPF544_02390	SPF581_01507	SPF597_02714	SPF599_01998	SPF600_02461	SPF601_02752	SPF629_02460	SPF630_02233	SPF631_02365	SPF633_02460	SPF634_02169	SPF635_02309	SPF636_02416	SPF637_02367	SPF638_02634	SPF639_02165	SPF640_02168	SPF641_02198	SPF642_02457	SPF643_02459	SPF644_01946	SPF645_02018	SPF646_02457	SPF647_02458	SPF648_01950	SPF649_02368	SPF650_02463	SPF651_02247	SPF652_02046	SPF653_02262	SPF654_01369	SPF655_02207	SPF656_01977	SPF657_02369	SPF658_01978	SPF659_02366	SPF660_02366	SPF661_01634	SPF664_01861	SPF665_02367	SPF666_02168	SPF938_02286	SPF939_02285	SPF940_02474	SPF941_02364	SPF942_02473
rplA	rplA	50S ribosomal protein L1	M34295_02949	SPF544_02216	SPF581_03044	SPF597_02457	SPF599_02949	SPF600_02956	SPF601_02953	SPF629_02955	SPF630_02954	SPF631_02951	SPF633_02955	SPF634_02956	SPF635_02484	SPF636_02242	SPF637_02953	SPF638_02997	SPF639_02844	SPF640_02955	SPF641_02954	SPF642_02952	SPF643_02953	SPF644_02952	SPF645_02953	SPF646_02949	SPF647_02954	SPF648_02950	SPF649_02955	SPF650_02955	SPF651_02953	SPF652_02957	SPF653_02947	SPF654_02946	SPF655_02951	SPF656_02955	SPF657_02957	SPF658_02951	SPF659_02950	SPF660_02952	SPF661_02956	SPF664_02949	SPF665_02952	SPF666_02955	SPF938_02460	SPF939_02460	SPF940_02300	SPF941_02539	SPF942_02299
group_1262		hypothetical protein	M34295_02244	SPF544_02256	SPF581_01642	SPF597_02497	SPF599_02132	SPF600_02327	SPF601_02573	SPF629_02326	SPF630_02099	SPF631_02499	SPF633_02325	SPF634_02034	SPF635_02444	SPF636_02282	SPF637_02502	SPF638_02128	SPF639_02030	SPF640_02032	SPF641_02334	SPF642_02322	SPF643_02323	SPF644_02082	SPF645_01882	SPF646_02731	SPF647_02323	SPF648_02085	SPF649_02503	SPF650_02328	SPF651_02383	SPF652_01910	SPF653_02127	SPF654_01504	SPF655_02073	SPF656_01842	SPF657_02504	SPF658_02114	SPF659_02500	SPF660_02502	SPF661_01498	SPF664_01995	SPF665_02501	SPF666_02033	SPF938_02420	SPF939_02420	SPF940_02340	SPF941_02499	SPF942_02339
accB	accB	Biotin carboxyl carrier protein of acetyl-CoA carboxylase	M34295_02346	SPF544_02358	SPF581_01540	SPF597_02599	SPF599_02030	SPF600_02429	SPF601_02471	SPF629_02428	SPF630_02201	SPF631_02397	SPF633_02427	SPF634_02136	SPF635_02342	SPF636_02384	SPF637_02400	SPF638_02666	SPF639_02132	SPF640_02135	SPF641_02231	SPF642_02425	SPF643_02426	SPF644_01979	SPF645_01985	SPF646_02490	SPF647_02426	SPF648_01983	SPF649_02400	SPF650_02431	SPF651_02280	SPF652_02013	SPF653_02229	SPF654_01402	SPF655_02175	SPF656_01944	SPF657_02402	SPF658_02011	SPF659_02398	SPF660_02399	SPF661_01601	SPF664_01893	SPF665_02399	SPF666_02135	SPF938_02318	SPF939_02318	SPF940_02442	SPF941_02397	SPF942_02441
sucC	sucC	Succinate--CoA ligase [ADP-forming] subunit beta	M34295_02421	SPF544_02433	SPF581_01465	SPF597_02756	SPF599_01955	SPF600_02503	SPF601_02710	SPF629_02502	SPF630_02275	SPF631_02323	SPF633_02502	SPF634_02211	SPF635_02267	SPF636_02458	SPF637_02325	SPF638_02591	SPF639_02207	SPF640_02211	SPF641_02156	SPF642_02499	SPF643_02501	SPF644_01904	SPF645_02060	SPF646_02415	SPF647_02500	SPF648_01908	SPF649_02326	SPF650_02505	SPF651_02205	SPF652_02088	SPF653_02304	SPF654_01327	SPF655_02249	SPF656_02019	SPF657_02327	SPF658_01936	SPF659_02324	SPF660_02324	SPF661_01676	SPF664_01819	SPF665_02325	SPF666_02210	SPF938_02243	SPF939_02242	SPF940_02516	SPF941_02322	SPF942_02515
group_1260		hypothetical protein	M34295_02364	SPF544_02376	SPF581_01521	SPF597_02618	SPF599_02012	SPF600_02447	SPF601_02452	SPF629_02446	SPF630_02219	SPF631_02379	SPF633_02446	SPF634_02155	SPF635_02323	SPF636_02402	SPF637_02381	SPF638_02648	SPF639_02151	SPF640_02154	SPF641_02212	SPF642_02443	SPF643_02445	SPF644_01960	SPF645_02004	SPF646_02471	SPF647_02444	SPF648_01964	SPF649_02382	SPF650_02449	SPF651_02261	SPF652_02032	SPF653_02248	SPF654_01383	SPF655_02193	SPF656_01963	SPF657_02383	SPF658_01992	SPF659_02380	SPF660_02380	SPF661_01620	SPF664_01875	SPF665_02381	SPF666_02154	SPF938_02300	SPF939_02299	SPF940_02460	SPF941_02378	SPF942_02459
group_1259		hypothetical protein	M34295_02448	SPF544_02460	SPF581_01438	SPF597_02783	SPF599_01928	SPF600_02530	SPF601_02683	SPF629_02529	SPF630_02302	SPF631_02296	SPF633_02529	SPF634_02238	SPF635_02240	SPF636_02485	SPF637_02298	SPF638_02564	SPF639_02234	SPF640_02927	SPF641_02129	SPF642_02526	SPF643_02528	SPF644_01877	SPF645_02087	SPF646_02388	SPF647_02527	SPF648_01881	SPF649_02299	SPF650_02532	SPF651_02178	SPF652_02115	SPF653_02331	SPF654_01300	SPF655_02276	SPF656_02046	SPF657_02300	SPF658_01909	SPF659_02297	SPF660_02297	SPF661_01703	SPF664_01792	SPF665_02298	SPF666_02237	SPF938_02216	SPF939_02215	SPF940_02543	SPF941_02295	SPF942_02542
zwf	zwf	Glucose-6-phosphate 1-dehydrogenase	M34295_02300	SPF544_02312	SPF581_01586	SPF597_02553	SPF599_02076	SPF600_02383	SPF601_02517	SPF629_02382	SPF630_02155	SPF631_02443	SPF633_02381	SPF634_02090	SPF635_02388	SPF636_02338	SPF637_02446	SPF638_02072	SPF639_02086	SPF640_02089	SPF641_02277	SPF642_02379	SPF643_02380	SPF644_02025	SPF645_01939	SPF646_02536	SPF647_02380	SPF648_02029	SPF649_02446	SPF650_02385	SPF651_02326	SPF652_01967	SPF653_02183	SPF654_01448	SPF655_02129	SPF656_01898	SPF657_02448	SPF658_02057	SPF659_02444	SPF660_02445	SPF661_01555	SPF664_01939	SPF665_02445	SPF666_02089	SPF938_02364	SPF939_02364	SPF940_02396	SPF941_02443	SPF942_02395
group_1258		hypothetical protein	M34295_02383	SPF544_02395	SPF581_01502	SPF597_02719	SPF599_01993	SPF600_02466	SPF601_02747	SPF629_02465	SPF630_02238	SPF631_02360	SPF633_02465	SPF634_02174	SPF635_02304	SPF636_02421	SPF637_02362	SPF638_02629	SPF639_02170	SPF640_02173	SPF641_02193	SPF642_02462	SPF643_02464	SPF644_01941	SPF645_02023	SPF646_02452	SPF647_02463	SPF648_01945	SPF649_02363	SPF650_02468	SPF651_02242	SPF652_02051	SPF653_02267	SPF654_01364	SPF655_02212	SPF656_01982	SPF657_02364	SPF658_01973	SPF659_02361	SPF660_02361	SPF661_01639	SPF664_01856	SPF665_02362	SPF666_02173	SPF938_02281	SPF939_02280	SPF940_02479	SPF941_02359	SPF942_02478
rplW	rplW	50S ribosomal protein L23	M34295_02216	SPF544_02228	SPF581_01670	SPF597_02469	SPF599_02160	SPF600_02299	SPF601_02601	SPF629_02298	SPF630_02071	SPF631_02527	SPF633_02297	SPF634_02006	SPF635_02472	SPF636_02254	SPF637_02530	SPF638_02156	SPF639_02002	SPF640_02004	SPF641_02362	SPF642_02294	SPF643_02295	SPF644_02110	SPF645_01854	SPF646_02703	SPF647_02295	SPF648_02113	SPF649_02531	SPF650_02300	SPF651_02411	SPF652_01882	SPF653_02099	SPF654_01532	SPF655_02045	SPF656_01814	SPF657_02532	SPF658_02142	SPF659_02528	SPF660_02530	SPF661_01470	SPF664_02023	SPF665_02529	SPF666_02005	SPF938_02448	SPF939_02448	SPF940_02312	SPF941_02527	SPF942_02311
group_1257		hypothetical protein	M34295_02275	SPF544_02287	SPF581_01611	SPF597_02528	SPF599_02101	SPF600_02358	SPF601_02542	SPF629_02357	SPF630_02130	SPF631_02468	SPF633_02356	SPF634_02065	SPF635_02413	SPF636_02313	SPF637_02471	SPF638_02097	SPF639_02061	SPF640_02064	SPF641_02302	SPF642_02354	SPF643_02355	SPF644_02050	SPF645_01914	SPF646_02763	SPF647_02355	SPF648_02054	SPF649_02471	SPF650_02360	SPF651_02351	SPF652_01942	SPF653_02158	SPF654_01473	SPF655_02104	SPF656_01873	SPF657_02473	SPF658_02082	SPF659_02469	SPF660_02470	SPF661_01530	SPF664_01964	SPF665_02470	SPF666_02064	SPF938_02389	SPF939_02389	SPF940_02371	SPF941_02468	SPF942_02370
rimK	rimK	Ribosomal protein S6--L-glutamate ligase	M34295_02298	SPF544_02310	SPF581_01588	SPF597_02551	SPF599_02078	SPF600_02381	SPF601_02519	SPF629_02380	SPF630_02153	SPF631_02445	SPF633_02379	SPF634_02088	SPF635_02390	SPF636_02336	SPF637_02448	SPF638_02074	SPF639_02084	SPF640_02087	SPF641_02279	SPF642_02377	SPF643_02378	SPF644_02027	SPF645_01937	SPF646_02538	SPF647_02378	SPF648_02031	SPF649_02448	SPF650_02383	SPF651_02328	SPF652_01965	SPF653_02181	SPF654_01450	SPF655_02127	SPF656_01896	SPF657_02450	SPF658_02059	SPF659_02446	SPF660_02447	SPF661_01553	SPF664_01941	SPF665_02447	SPF666_02087	SPF938_02366	SPF939_02366	SPF940_02394	SPF941_02445	SPF942_02393
group_1256		hypothetical protein	M34295_02264	SPF544_02276	SPF581_01622	SPF597_02517	SPF599_02112	SPF600_02347	SPF601_02553	SPF629_02346	SPF630_02119	SPF631_02479	SPF633_02345	SPF634_02054	SPF635_02424	SPF636_02302	SPF637_02482	SPF638_02108	SPF639_02050	SPF640_02053	SPF641_02313	SPF642_02343	SPF643_02344	SPF644_02061	SPF645_01903	SPF646_02752	SPF647_02344	SPF648_02065	SPF649_02482	SPF650_02349	SPF651_02362	SPF652_01931	SPF653_02147	SPF654_01484	SPF655_02093	SPF656_01862	SPF657_02484	SPF658_02093	SPF659_02480	SPF660_02481	SPF661_01519	SPF664_01975	SPF665_02481	SPF666_02053	SPF938_02400	SPF939_02400	SPF940_02360	SPF941_02479	SPF942_02359
hpf	hpf	Ribosome hibernation promoting factor	M34295_02358	SPF544_02370	SPF581_01527	SPF597_02612	SPF599_02018	SPF600_02441	SPF601_02458	SPF629_02440	SPF630_02213	SPF631_02385	SPF633_02440	SPF634_02149	SPF635_02329	SPF636_02396	SPF637_02387	SPF638_02654	SPF639_02145	SPF640_02148	SPF641_02218	SPF642_02437	SPF643_02439	SPF644_01966	SPF645_01998	SPF646_02477	SPF647_02438	SPF648_01970	SPF649_02388	SPF650_02443	SPF651_02267	SPF652_02026	SPF653_02242	SPF654_01389	SPF655_02187	SPF656_01957	SPF657_02389	SPF658_01998	SPF659_02386	SPF660_02386	SPF661_01614	SPF664_01881	SPF665_02387	SPF666_02148	SPF938_02306	SPF939_02305	SPF940_02454	SPF941_02384	SPF942_02453
ispU	ispU	Ditranspolycis-undecaprenyl-diphosphate synthase ((2E6E)-farnesyl-diphosphate specific)	M34295_02386	SPF544_02398	SPF581_01499	SPF597_02722	SPF599_01990	SPF600_02469	SPF601_02744	SPF629_02468	SPF630_02241	SPF631_02357	SPF633_02468	SPF634_02177	SPF635_02301	SPF636_02424	SPF637_02359	SPF638_02625	SPF639_02173	SPF640_02176	SPF641_02190	SPF642_02465	SPF643_02467	SPF644_01938	SPF645_02026	SPF646_02449	SPF647_02466	SPF648_01942	SPF649_02360	SPF650_02471	SPF651_02239	SPF652_02054	SPF653_02270	SPF654_01361	SPF655_02215	SPF656_01985	SPF657_02361	SPF658_01970	SPF659_02358	SPF660_02358	SPF661_01642	SPF664_01853	SPF665_02359	SPF666_02176	SPF938_02278	SPF939_02277	SPF940_02482	SPF941_02356	SPF942_02481
skp	skp	Chaperone protein Skp	M34295_02390	SPF544_02402	SPF581_01495	SPF597_02726	SPF599_01986	SPF600_02473	SPF601_02740	SPF629_02472	SPF630_02245	SPF631_02353	SPF633_02472	SPF634_02181	SPF635_02297	SPF636_02428	SPF637_02355	SPF638_02621	SPF639_02177	SPF640_02180	SPF641_02186	SPF642_02469	SPF643_02471	SPF644_01934	SPF645_02030	SPF646_02445	SPF647_02470	SPF648_01938	SPF649_02356	SPF650_02475	SPF651_02235	SPF652_02058	SPF653_02274	SPF654_01357	SPF655_02219	SPF656_01989	SPF657_02357	SPF658_01966	SPF659_02354	SPF660_02354	SPF661_01646	SPF664_01849	SPF665_02355	SPF666_02180	SPF938_02274	SPF939_02273	SPF940_02486	SPF941_02352	SPF942_02485
rpsN	rpsN	30S ribosomal protein S14	M34295_02227	SPF544_02239	SPF581_01659	SPF597_02480	SPF599_02149	SPF600_02310	SPF601_02590	SPF629_02309	SPF630_02082	SPF631_02516	SPF633_02308	SPF634_02017	SPF635_02461	SPF636_02265	SPF637_02519	SPF638_02145	SPF639_02013	SPF640_02015	SPF641_02351	SPF642_02305	SPF643_02306	SPF644_02099	SPF645_01865	SPF646_02714	SPF647_02306	SPF648_02102	SPF649_02520	SPF650_02311	SPF651_02400	SPF652_01893	SPF653_02110	SPF654_01521	SPF655_02056	SPF656_01825	SPF657_02521	SPF658_02131	SPF659_02517	SPF660_02519	SPF661_01481	SPF664_02012	SPF665_02518	SPF666_02016	SPF938_02437	SPF939_02437	SPF940_02323	SPF941_02516	SPF942_02322
hflC	hflC	Modulator of FtsH protease HflC	M34295_02366	SPF544_02378	SPF581_01519	SPF597_02620	SPF599_02010	SPF600_02449	SPF601_02450	SPF629_02448	SPF630_02221	SPF631_02377	SPF633_02448	SPF634_02157	SPF635_02321	SPF636_02404	SPF637_02379	SPF638_02646	SPF639_02153	SPF640_02156	SPF641_02210	SPF642_02445	SPF643_02447	SPF644_01958	SPF645_02006	SPF646_02469	SPF647_02446	SPF648_01962	SPF649_02380	SPF650_02451	SPF651_02259	SPF652_02034	SPF653_02250	SPF654_01381	SPF655_02195	SPF656_01965	SPF657_02381	SPF658_01990	SPF659_02378	SPF660_02378	SPF661_01622	SPF664_01873	SPF665_02379	SPF666_02156	SPF938_02298	SPF939_02297	SPF940_02462	SPF941_02376	SPF942_02461
group_1255		hypothetical protein	M34295_02315	SPF544_02327	SPF581_01571	SPF597_02568	SPF599_02061	SPF600_02398	SPF601_02502	SPF629_02397	SPF630_02170	SPF631_02428	SPF633_02396	SPF634_02105	SPF635_02373	SPF636_02353	SPF637_02431	SPF638_02057	SPF639_02101	SPF640_02104	SPF641_02262	SPF642_02394	SPF643_02395	SPF644_02010	SPF645_01954	SPF646_02521	SPF647_02395	SPF648_02014	SPF649_02431	SPF650_02400	SPF651_02311	SPF652_01982	SPF653_02198	SPF654_01433	SPF655_02144	SPF656_01913	SPF657_02433	SPF658_02042	SPF659_02429	SPF660_02430	SPF661_01570	SPF664_01924	SPF665_02430	SPF666_02104	SPF938_02349	SPF939_02349	SPF940_02411	SPF941_02428	SPF942_02410
group_1254		hypothetical protein	M34295_02301	SPF544_02313	SPF581_01585	SPF597_02554	SPF599_02075	SPF600_02384	SPF601_02516	SPF629_02383	SPF630_02156	SPF631_02442	SPF633_02382	SPF634_02091	SPF635_02387	SPF636_02339	SPF637_02445	SPF638_02071	SPF639_02087	SPF640_02090	SPF641_02276	SPF642_02380	SPF643_02381	SPF644_02024	SPF645_01940	SPF646_02535	SPF647_02381	SPF648_02028	SPF649_02445	SPF650_02386	SPF651_02325	SPF652_01968	SPF653_02184	SPF654_01447	SPF655_02130	SPF656_01899	SPF657_02447	SPF658_02056	SPF659_02443	SPF660_02444	SPF661_01556	SPF664_01938	SPF665_02444	SPF666_02090	SPF938_02363	SPF939_02363	SPF940_02397	SPF941_02442	SPF942_02396
yadG	yadG	putative ABC transporter ATP-binding protein YadG	M34295_02272	SPF544_02284	SPF581_01614	SPF597_02525	SPF599_02104	SPF600_02355	SPF601_02545	SPF629_02354	SPF630_02127	SPF631_02471	SPF633_02353	SPF634_02062	SPF635_02416	SPF636_02310	SPF637_02474	SPF638_02100	SPF639_02058	SPF640_02061	SPF641_02305	SPF642_02351	SPF643_02352	SPF644_02053	SPF645_01911	SPF646_02760	SPF647_02352	SPF648_02057	SPF649_02474	SPF650_02357	SPF651_02354	SPF652_01939	SPF653_02155	SPF654_01476	SPF655_02101	SPF656_01870	SPF657_02476	SPF658_02085	SPF659_02472	SPF660_02473	SPF661_01527	SPF664_01967	SPF665_02473	SPF666_02061	SPF938_02392	SPF939_02392	SPF940_02368	SPF941_02471	SPF942_02367
group_1253		hypothetical protein	M34295_02248	SPF544_02260	SPF581_01638	SPF597_02501	SPF599_02128	SPF600_02331	SPF601_02569	SPF629_02330	SPF630_02103	SPF631_02495	SPF633_02329	SPF634_02038	SPF635_02440	SPF636_02286	SPF637_02498	SPF638_02124	SPF639_02034	SPF640_02036	SPF641_02330	SPF642_02326	SPF643_02327	SPF644_02078	SPF645_01886	SPF646_02735	SPF647_02327	SPF648_02081	SPF649_02499	SPF650_02332	SPF651_02379	SPF652_01914	SPF653_02131	SPF654_01500	SPF655_02077	SPF656_01846	SPF657_02500	SPF658_02110	SPF659_02496	SPF660_02498	SPF661_01502	SPF664_01991	SPF665_02497	SPF666_02037	SPF938_02416	SPF939_02416	SPF940_02344	SPF941_02495	SPF942_02343
rpoB	rpoB	DNA-directed RNA polymerase subunit beta	M34295_02952	SPF544_02219	SPF581_03041	SPF597_02460	SPF599_02952	SPF600_02959	SPF601_02956	SPF629_02952	SPF630_02957	SPF631_02954	SPF633_02952	SPF634_02953	SPF635_02481	SPF636_02245	SPF637_02956	SPF638_03000	SPF639_02841	SPF640_02952	SPF641_02957	SPF642_02949	SPF643_02950	SPF644_02949	SPF645_02950	SPF646_02946	SPF647_02951	SPF648_02947	SPF649_02952	SPF650_02958	SPF651_02950	SPF652_02954	SPF653_02950	SPF654_02943	SPF655_02954	SPF656_02952	SPF657_02954	SPF658_02954	SPF659_02953	SPF660_02955	SPF661_02953	SPF664_02946	SPF665_02955	SPF666_02958	SPF938_02457	SPF939_02457	SPF940_02303	SPF941_02536	SPF942_02302
rpoC	rpoC	'DNA-directed RNA polymerase subunit beta'''	M34295_02953	SPF544_02220	SPF581_03040	SPF597_02461	SPF599_02953	SPF600_02960	SPF601_02957	SPF629_02951	SPF630_02958	SPF631_02955	SPF633_02951	SPF634_02952	SPF635_02480	SPF636_02246	SPF637_02957	SPF638_03001	SPF639_02840	SPF640_02951	SPF641_02958	SPF642_02948	SPF643_02949	SPF644_02948	SPF645_02949	SPF646_02945	SPF647_02950	SPF648_02946	SPF649_02951	SPF650_02959	SPF651_02949	SPF652_02953	SPF653_02951	SPF654_02942	SPF655_02955	SPF656_02951	SPF657_02953	SPF658_02955	SPF659_02954	SPF660_02956	SPF661_02952	SPF664_02945	SPF665_02956	SPF666_02959	SPF938_02456	SPF939_02456	SPF940_02304	SPF941_02535	SPF942_02303
group_1252		hypothetical protein	M34295_02260	SPF544_02272	SPF581_01626	SPF597_02513	SPF599_02116	SPF600_02343	SPF601_02557	SPF629_02342	SPF630_02115	SPF631_02483	SPF633_02341	SPF634_02050	SPF635_02428	SPF636_02298	SPF637_02486	SPF638_02112	SPF639_02046	SPF640_02049	SPF641_02317	SPF642_02339	SPF643_02340	SPF644_02065	SPF645_01899	SPF646_02748	SPF647_02340	SPF648_02069	SPF649_02486	SPF650_02345	SPF651_02366	SPF652_01927	SPF653_02143	SPF654_01488	SPF655_02089	SPF656_01858	SPF657_02488	SPF658_02097	SPF659_02484	SPF660_02485	SPF661_01515	SPF664_01979	SPF665_02485	SPF666_02049	SPF938_02404	SPF939_02404	SPF940_02356	SPF941_02483	SPF942_02355
group_1251		hypothetical protein	M34295_02443	SPF544_02455	SPF581_01443	SPF597_02778	SPF599_01933	SPF600_02525	SPF601_02688	SPF629_02524	SPF630_02297	SPF631_02301	SPF633_02524	SPF634_02233	SPF635_02245	SPF636_02480	SPF637_02303	SPF638_02569	SPF639_02229	SPF640_02922	SPF641_02134	SPF642_02521	SPF643_02523	SPF644_01882	SPF645_02082	SPF646_02393	SPF647_02522	SPF648_01886	SPF649_02304	SPF650_02527	SPF651_02183	SPF652_02110	SPF653_02326	SPF654_01305	SPF655_02271	SPF656_02041	SPF657_02305	SPF658_01914	SPF659_02302	SPF660_02302	SPF661_01698	SPF664_01797	SPF665_02303	SPF666_02232	SPF938_02221	SPF939_02220	SPF940_02538	SPF941_02300	SPF942_02537
rpsE	rpsE	30S ribosomal protein S5	M34295_02231	SPF544_02243	SPF581_01655	SPF597_02484	SPF599_02145	SPF600_02314	SPF601_02586	SPF629_02313	SPF630_02086	SPF631_02512	SPF633_02312	SPF634_02021	SPF635_02457	SPF636_02269	SPF637_02515	SPF638_02141	SPF639_02017	SPF640_02019	SPF641_02347	SPF642_02309	SPF643_02310	SPF644_02095	SPF645_01869	SPF646_02718	SPF647_02310	SPF648_02098	SPF649_02516	SPF650_02315	SPF651_02396	SPF652_01897	SPF653_02114	SPF654_01517	SPF655_02060	SPF656_01829	SPF657_02517	SPF658_02127	SPF659_02513	SPF660_02515	SPF661_01485	SPF664_02008	SPF665_02514	SPF666_02020	SPF938_02433	SPF939_02433	SPF940_02327	SPF941_02512	SPF942_02326
sdhB	sdhB	Succinate dehydrogenase iron-sulfur subunit	M34295_02418	SPF544_02430	SPF581_01468	SPF597_02753	SPF599_01958	SPF600_02500	SPF601_02713	SPF629_02499	SPF630_02272	SPF631_02326	SPF633_02499	SPF634_02208	SPF635_02270	SPF636_02455	SPF637_02328	SPF638_02594	SPF639_02204	SPF640_02208	SPF641_02159	SPF642_02496	SPF643_02498	SPF644_01907	SPF645_02057	SPF646_02418	SPF647_02497	SPF648_01911	SPF649_02329	SPF650_02502	SPF651_02208	SPF652_02085	SPF653_02301	SPF654_01330	SPF655_02246	SPF656_02016	SPF657_02330	SPF658_01939	SPF659_02327	SPF660_02327	SPF661_01673	SPF664_01822	SPF665_02328	SPF666_02207	SPF938_02246	SPF939_02245	SPF940_02513	SPF941_02325	SPF942_02512
rimM	rimM	Ribosome maturation factor RimM	M34295_02281	SPF544_02293	SPF581_01605	SPF597_02534	SPF599_02095	SPF600_02364	SPF601_02536	SPF629_02363	SPF630_02136	SPF631_02462	SPF633_02362	SPF634_02071	SPF635_02407	SPF636_02319	SPF637_02465	SPF638_02091	SPF639_02067	SPF640_02070	SPF641_02296	SPF642_02360	SPF643_02361	SPF644_02044	SPF645_01920	SPF646_02769	SPF647_02361	SPF648_02048	SPF649_02465	SPF650_02366	SPF651_02345	SPF652_01948	SPF653_02164	SPF654_01467	SPF655_02110	SPF656_01879	SPF657_02467	SPF658_02076	SPF659_02463	SPF660_02464	SPF661_01536	SPF664_01958	SPF665_02464	SPF666_02070	SPF938_02383	SPF939_02383	SPF940_02377	SPF941_02462	SPF942_02376
group_1250		hypothetical protein	M34295_02384	SPF544_02396	SPF581_01501	SPF597_02720	SPF599_01992	SPF600_02467	SPF601_02746	SPF629_02466	SPF630_02239	SPF631_02359	SPF633_02466	SPF634_02175	SPF635_02303	SPF636_02422	SPF637_02361	SPF638_02628;SPF638_02627	SPF639_02171	SPF640_02174	SPF641_02192	SPF642_02463	SPF643_02465	SPF644_01940	SPF645_02024	SPF646_02451	SPF647_02464	SPF648_01944	SPF649_02362	SPF650_02469	SPF651_02241	SPF652_02052	SPF653_02268	SPF654_01363	SPF655_02213	SPF656_01983	SPF657_02363	SPF658_01972	SPF659_02360	SPF660_02360	SPF661_01640	SPF664_01855	SPF665_02361	SPF666_02174	SPF938_02280	SPF939_02279	SPF940_02480	SPF941_02358	SPF942_02479
bamE	bamE	Outer membrane protein assembly factor BamE	M34295_02255	SPF544_02267	SPF581_01631	SPF597_02508	SPF599_02121	SPF600_02338	SPF601_02562	SPF629_02337	SPF630_02110	SPF631_02488	SPF633_02336	SPF634_02045	SPF635_02433	SPF636_02293	SPF637_02491	SPF638_02117	SPF639_02041	SPF640_02044	SPF641_02322	SPF642_02334	SPF643_02335	SPF644_02070	SPF645_01894	SPF646_02743	SPF647_02335	SPF648_02074	SPF649_02491	SPF650_02340	SPF651_02371	SPF652_01922	SPF653_02138	SPF654_01493	SPF655_02084	SPF656_01853	SPF657_02493	SPF658_02102	SPF659_02489	SPF660_02490	SPF661_01510	SPF664_01984	SPF665_02490	SPF666_02044	SPF938_02409	SPF939_02409	SPF940_02351	SPF941_02488	SPF942_02350
gpmI	gpmI	23-bisphosphoglycerate-independent phosphoglycerate mutase	M34295_02382	SPF544_02394	SPF581_01503	SPF597_02718	SPF599_01994	SPF600_02465	SPF601_02748	SPF629_02464	SPF630_02237	SPF631_02361	SPF633_02464	SPF634_02173	SPF635_02305	SPF636_02420	SPF637_02363	SPF638_02630	SPF639_02169	SPF640_02172	SPF641_02194	SPF642_02461	SPF643_02463	SPF644_01942	SPF645_02022	SPF646_02453	SPF647_02462	SPF648_01946	SPF649_02364	SPF650_02467	SPF651_02243	SPF652_02050	SPF653_02266	SPF654_01365	SPF655_02211	SPF656_01981	SPF657_02365	SPF658_01974	SPF659_02362	SPF660_02362	SPF661_01638	SPF664_01857	SPF665_02363	SPF666_02172	SPF938_02282	SPF939_02281	SPF940_02478	SPF941_02360	SPF942_02477
coaD	coaD	Phosphopantetheine adenylyltransferase	M34295_02432	SPF544_02444	SPF581_01454	SPF597_02767	SPF599_01944	SPF600_02514	SPF601_02699	SPF629_02513	SPF630_02286	SPF631_02312	SPF633_02513	SPF634_02222	SPF635_02256	SPF636_02469	SPF637_02314	SPF638_02580	SPF639_02218	SPF640_02222	SPF641_02145	SPF642_02510	SPF643_02512	SPF644_01893	SPF645_02071	SPF646_02404	SPF647_02511	SPF648_01897	SPF649_02315	SPF650_02516	SPF651_02194	SPF652_02099	SPF653_02315	SPF654_01316	SPF655_02260	SPF656_02030	SPF657_02316	SPF658_01925	SPF659_02313	SPF660_02313	SPF661_01687	SPF664_01808	SPF665_02314	SPF666_02221	SPF938_02232	SPF939_02231	SPF940_02527	SPF941_02311	SPF942_02526
group_1249		hypothetical protein	M34295_02293	SPF544_02305	SPF581_01593	SPF597_02546	SPF599_02083	SPF600_02376	SPF601_02524	SPF629_02375	SPF630_02148	SPF631_02450	SPF633_02374	SPF634_02083	SPF635_02395	SPF636_02331	SPF637_02453	SPF638_02079	SPF639_02079	SPF640_02082	SPF641_02284	SPF642_02372	SPF643_02373	SPF644_02032	SPF645_01932	SPF646_02543	SPF647_02373	SPF648_02036	SPF649_02453	SPF650_02378	SPF651_02333	SPF652_01960	SPF653_02176	SPF654_01455	SPF655_02122	SPF656_01891	SPF657_02455	SPF658_02064	SPF659_02451	SPF660_02452	SPF661_01548	SPF664_01946	SPF665_02452	SPF666_02082	SPF938_02371	SPF939_02371	SPF940_02389	SPF941_02450	SPF942_02388
rsmE	rsmE	Ribosomal RNA small subunit methyltransferase E	M34295_01187	SPF544_01187	SPF581_00933	SPF597_01219	SPF599_01189	SPF600_01447	SPF601_01668	SPF629_01810	SPF630_01809	SPF631_01809	SPF633_01809	SPF634_01810	SPF635_01753	SPF636_01721	SPF637_01778	SPF638_01344	SPF639_01775	SPF640_01190	SPF641_01687	SPF642_01776	SPF643_01777	SPF644_01473	SPF645_01443	SPF646_01777	SPF647_01777	SPF648_02357	SPF649_01777	SPF650_01779	SPF651_01424	SPF652_02763	SPF653_01995	SPF654_01717	SPF655_02282	SPF656_01565	SPF657_01779	SPF658_01124	SPF659_01808	SPF660_01188	SPF661_02326	SPF664_00192	SPF665_01778	SPF666_01778	SPF938_01187	SPF939_01186	SPF940_01808	SPF941_01807	SPF942_01807
group_1248		hypothetical protein	M34295_01098	SPF544_01098	2_refound_18	SPF597_01309	SPF599_01279	SPF600_01537	SPF601_01758	SPF629_01900	SPF630_02374	SPF631_01899	SPF633_01899	SPF634_01900	SPF635_01843	SPF636_01632	SPF637_01689	SPF638_01523	SPF639_01686	SPF640_01101	SPF641_02433	SPF642_01687	SPF643_01688	SPF644_01563	SPF645_01533	SPF646_01688	SPF647_01688	25_refound_141	SPF649_01688	SPF650_01690	SPF651_01514	SPF652_02224	SPF653_02085	SPF654_01987	SPF655_02372	SPF656_01476	SPF657_01690	SPF658_01214	SPF659_01898	SPF660_01099	SPF661_01812	SPF664_00103	SPF665_01689	SPF666_01689	SPF938_01277	SPF939_01097	SPF940_01898	SPF941_01897	SPF942_01897
dapB	dapB	4-hydroxy-tetrahydrodipicolinate reductase	M34295_02812	SPF544_02871	SPF581_01146	SPF597_01007	SPF599_02824	SPF600_01234	SPF601_02315	SPF629_01598	SPF630_01597	SPF631_01596	SPF633_01597	SPF634_01598	SPF635_01540	SPF636_01934	SPF637_01990	SPF638_02414	SPF639_01987	SPF640_01402	SPF641_01899	SPF642_01988	SPF643_01989	SPF644_01261	SPF645_02428	SPF646_01989	SPF647_01989	SPF648_02258	SPF649_01990	SPF650_01992	SPF651_02909	SPF652_02467	SPF653_02500	SPF654_02738	SPF655_01829	SPF656_02232	SPF657_01991	SPF658_02447	SPF659_01596	SPF660_01400	SPF661_02360	SPF664_00404	SPF665_01990	SPF666_01990	SPF938_02838	SPF939_02838	SPF940_01596	SPF941_01595	SPF942_01595
artJ_4	artJ_4	ABC transporter arginine-binding protein 1	M34295_01356	SPF544_01356	SPF581_01103	SPF597_01050	SPF599_01020	SPF600_01278	SPF601_02358	SPF629_01641	SPF630_01640	SPF631_01639	SPF633_01640	SPF634_01641	SPF635_01583	SPF636_01891	SPF637_01947	SPF638_02371	SPF639_01944	SPF640_01359	SPF641_01856	SPF642_01945	SPF643_01946	SPF644_01304	SPF645_02471	SPF646_01946	SPF647_01946	SPF648_02215	SPF649_01947	SPF650_01949	SPF651_01255	SPF652_02510	SPF653_02543	SPF654_01548	SPF655_01872	SPF656_02189	SPF657_01948	SPF658_02404	SPF659_01639	SPF660_01357	SPF661_02403	SPF664_00361	SPF665_01947	SPF666_01947	SPF938_01018	SPF939_01355	SPF940_01639	SPF941_01638	SPF942_01638
yhdG_2~~~yhdG_1	yhdG_2;yhdG_1	putative amino acid permease YhdG	M34295_01290	SPF544_01290	SPF581_01036;SPF581_01037	SPF597_01116	SPF599_01086	SPF600_01344	SPF601_02425	SPF629_01707	SPF630_01706	SPF631_01706	SPF633_01706	SPF634_01707	SPF635_01649	SPF636_01825	SPF637_01881	SPF638_02734	SPF639_01878	SPF640_01293	SPF641_01790	SPF642_01879	SPF643_01880	SPF644_01370	SPF645_02537	SPF646_01880	SPF647_01880	SPF648_02149	SPF649_01880	SPF650_01882	SPF651_01321	SPF652_02577	SPF653_01892	SPF654_01614	SPF655_01938	SPF656_02123	SPF657_01882	SPF658_01021	SPF659_01705	SPF660_01291	SPF661_02223	SPF664_00295	SPF665_01881	SPF666_01881	SPF938_01084	SPF939_01289	SPF940_01705	SPF941_01704	SPF942_01704
group_1247		hypothetical protein	M34295_01319	SPF544_01319	SPF581_01066	SPF597_01087	SPF599_01057	SPF600_01315	SPF601_02395	SPF629_01678	SPF630_01677	SPF631_01676	SPF633_01677	SPF634_01678	SPF635_01620	SPF636_01854	SPF637_01910	SPF638_02922	SPF639_01907	SPF640_01322	SPF641_01819	SPF642_01908	SPF643_01909	SPF644_01341	SPF645_02508	SPF646_01909	SPF647_01909	SPF648_02178	SPF649_01910	SPF650_01912	SPF651_01292	SPF652_02547	SPF653_02580	SPF654_01585	SPF655_01909	SPF656_02152	SPF657_01911	SPF658_02367	SPF659_01676	SPF660_01320	SPF661_02440	SPF664_00324	SPF665_01910	SPF666_01910	SPF938_01055	SPF939_01318	SPF940_01676	SPF941_01675	SPF942_01675
group_1246		hypothetical protein	M34295_01129	SPF544_01129	SPF581_00875	SPF597_01278	SPF599_01248	SPF600_01506	SPF601_01727	SPF629_01869	SPF630_02343	SPF631_01868	SPF633_01868	SPF634_01869	SPF635_01812	SPF636_01663	SPF637_01720	SPF638_01286	SPF639_01717	SPF640_01132	SPF641_02402	SPF642_01718	SPF643_01719	SPF644_01532	SPF645_01502	SPF646_01719	SPF647_01719	SPF648_02299	SPF649_01719	SPF650_01721	SPF651_01483	SPF652_02255	SPF653_02054	SPF654_01956	SPF655_02341	SPF656_01507	SPF657_01721	SPF658_01183	SPF659_01867	SPF660_01130	SPF661_01844	SPF664_00134	SPF665_01720	SPF666_01720	SPF938_01246	SPF939_01128	SPF940_01867	SPF941_01866	SPF942_01866
group_1245		hypothetical protein	M34295_01307	SPF544_01307	SPF581_01054	SPF597_01099	SPF599_01069	SPF600_01327	SPF601_02407	SPF629_01690	SPF630_01689	SPF631_01688	SPF633_01689	SPF634_01690	SPF635_01632	SPF636_01842	SPF637_01898	SPF638_02717	SPF639_01895	SPF640_01310	SPF641_01807	SPF642_01896	SPF643_01897	SPF644_01353	SPF645_02520	SPF646_01897	SPF647_01897	SPF648_02166	SPF649_01898	SPF650_01900	SPF651_01304	SPF652_02559	30_refound_167	SPF654_01597	SPF655_01921	SPF656_02140	SPF657_01899	SPF658_01004	SPF659_01688	SPF660_01308	38_refound_207	SPF664_00312	SPF665_01898	SPF666_01898	SPF938_01067	SPF939_01306	SPF940_01688	SPF941_01687	SPF942_01687
group_1244		hypothetical protein	M34295_01324	SPF544_01324	SPF581_01071	SPF597_01082	SPF599_01052	SPF600_01310	SPF601_02390	SPF629_01673	SPF630_01672	SPF631_01671	SPF633_01672	SPF634_01673	SPF635_01615	SPF636_01859	SPF637_01915	SPF638_02917	SPF639_01912	SPF640_01327	SPF641_01824	SPF642_01913	SPF643_01914	SPF644_01336	SPF645_02503	SPF646_01914	SPF647_01914	SPF648_02183	SPF649_01915	SPF650_01917	SPF651_01287	SPF652_02542	SPF653_02575	SPF654_01580	SPF655_01904	SPF656_02157	SPF657_01916	SPF658_02372	SPF659_01671	SPF660_01325	SPF661_02435	SPF664_00329	SPF665_01915	SPF666_01915	SPF938_01050	SPF939_01323	SPF940_01671	SPF941_01670	SPF942_01670
artJ_3	artJ_3	ABC transporter arginine-binding protein 1	M34295_01300	SPF544_01300	SPF581_01047	SPF597_01106	SPF599_01076	SPF600_01334	SPF601_02414	SPF629_01697	SPF630_01696	SPF631_01695	SPF633_01696	SPF634_01697	SPF635_01639	SPF636_01835	SPF637_01891	SPF638_02724	SPF639_01888	SPF640_01303	SPF641_01800	SPF642_01889	SPF643_01890	SPF644_01360	SPF645_02527	SPF646_01890	SPF647_01890	SPF648_02159	SPF649_01891	SPF650_01893	SPF651_01311	SPF652_02566	SPF653_01882	SPF654_01604	SPF655_01928	SPF656_02133	SPF657_01892	SPF658_01011	SPF659_01695	SPF660_01301	SPF661_02213	SPF664_00305	SPF665_01891	SPF666_01891	SPF938_01074	SPF939_01299	SPF940_01695	SPF941_01694	SPF942_01694
ptsP_2~~~ptsP_1~~~ptsP	ptsP_2;ptsP_1;ptsP	Phosphoenolpyruvate-dependent phosphotransferase system	M34295_01116	SPF544_01116	SPF581_00862	SPF597_01291	SPF599_01261	SPF600_01519	SPF601_01740	SPF629_01882	SPF630_02356	SPF631_01881	SPF633_01881	SPF634_01882	SPF635_01825	SPF636_01650	SPF637_01707	SPF638_01541	SPF639_01704	SPF640_01119	SPF641_02415	SPF642_01705	SPF643_01706	SPF644_01545	SPF645_01515	SPF646_01706	SPF647_01706	SPF648_02286	SPF649_01706	SPF650_01708	SPF651_01496	SPF652_02242	SPF653_02067	SPF654_01969	SPF655_02354	SPF656_01494	SPF657_01708	SPF658_01196	SPF659_01880	SPF660_01117	SPF661_01830;SPF661_01831	SPF664_00121	SPF665_01707	SPF666_01707	SPF938_01259	SPF939_01115	SPF940_01880	SPF941_01879	SPF942_01879
group_1243		hypothetical protein	M34295_01291	SPF544_01291	SPF581_01038	SPF597_01115	SPF599_01085	SPF600_01343	SPF601_02423;SPF601_02424	SPF629_01706	SPF630_01705	SPF631_01705;SPF631_01704	SPF633_01705	SPF634_01706	SPF635_01648	SPF636_01826	SPF637_01882	SPF638_02733	SPF639_01879	SPF640_01294	SPF641_01791	SPF642_01880	SPF643_01881	SPF644_01369	SPF645_02536	SPF646_01881	SPF647_01881	SPF648_02150	SPF649_01881	SPF650_01883	SPF651_01320	SPF652_02576	SPF653_01891	SPF654_01613	SPF655_01937	SPF656_02124	SPF657_01883	SPF658_01020	SPF659_01704	SPF660_01292	SPF661_02222	SPF664_00296	SPF665_01882	SPF666_01882	SPF938_01083	SPF939_01290	SPF940_01704	SPF941_01703	SPF942_01703
group_1242		hypothetical protein;putative signaling protein	M34295_01293	SPF544_01293	SPF581_01040	SPF597_01113	SPF599_01083	SPF600_01341	SPF601_02421	SPF629_01704	SPF630_01703	SPF631_01702	SPF633_01703	SPF634_01704	SPF635_01646	SPF636_01828	SPF637_01884	SPF638_02731	SPF639_01881	SPF640_01296	SPF641_01793	SPF642_01882	SPF643_01883	SPF644_01367	SPF645_02534	SPF646_01883	SPF647_01883	SPF648_02152	SPF649_01883;SPF649_01884	SPF650_01885;SPF650_01886	SPF651_01318	SPF652_02573;SPF652_02574	SPF653_01889	SPF654_01611	SPF655_01935	SPF656_02126	SPF657_01885	SPF658_01018	SPF659_01702	SPF660_01294	SPF661_02220	SPF664_00298	SPF665_01884	SPF666_01884	SPF938_01081	SPF939_01292	SPF940_01702	SPF941_01701	SPF942_01701
tpiA	tpiA	Triosephosphate isomerase	M34295_01035	SPF544_01035	SPF581_02190	SPF597_01372	SPF599_01342	SPF600_01600	SPF601_01821	SPF629_01963	SPF630_02437	SPF631_01962	SPF633_01962	SPF634_01963	SPF635_01907	SPF636_01569	SPF637_01626	SPF638_01460	SPF639_01623	SPF640_01037	SPF641_02497	SPF642_01624	SPF643_01624	SPF644_01626	SPF645_01597	SPF646_01624	SPF647_01625	SPF648_02468	SPF649_01624	SPF650_01626	SPF651_01578	SPF652_02160	SPF653_02644	SPF654_02051	SPF655_02436	SPF656_01412	SPF657_01626	SPF658_01277	SPF659_01961	SPF660_01036	SPF661_01748	SPF664_00040	SPF665_01626	SPF666_01626	SPF938_01340	SPF939_01034	SPF940_01961	SPF941_01960	SPF942_01960
ubiE	ubiE	Ubiquinone/menaquinone biosynthesis C-methyltransferase UbiE	M34295_01149	SPF544_01149	SPF581_00895	SPF597_01257	SPF599_01227	SPF600_01485	SPF601_01706	SPF629_01848	SPF630_02322	SPF631_01847	SPF633_01847	SPF634_01848	SPF635_01791	SPF636_01683	SPF637_01740	SPF638_01306	SPF639_01737	SPF640_01152	SPF641_02381	SPF642_01738	SPF643_01739	SPF644_01511	SPF645_01481	SPF646_01739	SPF647_01739	SPF648_02319	SPF649_01739	SPF650_01741	SPF651_01462	SPF652_02275	SPF653_02033	SPF654_01935	SPF655_02320	SPF656_01527	SPF657_01741	SPF658_01162	SPF659_01846	SPF660_01150	SPF661_01864	SPF664_00154	SPF665_01740	SPF666_01740	SPF938_01225	SPF939_01148	SPF940_01846	SPF941_01845	SPF942_01845
group_1241		hypothetical protein	M34295_01073	SPF544_01073	SPF581_02228	SPF597_01334	SPF599_01304	SPF600_01562	SPF601_01783	SPF629_01925	SPF630_02399	SPF631_01924	SPF633_01924	SPF634_01925	SPF635_01868;SPF635_01869	SPF636_01607	SPF637_01664	SPF638_01498	SPF639_01661	SPF640_01076;SPF640_01075	SPF641_02459;SPF641_02458	SPF642_01662	SPF643_01662;SPF643_01663	SPF644_01588	SPF645_01558;SPF645_01559	SPF646_01662;SPF646_01663	SPF647_01663	SPF648_02507;SPF648_02506	SPF649_01662;SPF649_01663	SPF650_01664;SPF650_01665	SPF651_01540;SPF651_01539	SPF652_02198;SPF652_02199	SPF653_02606	SPF654_02012;SPF654_02013	SPF655_02398;SPF655_02397	SPF656_01451;SPF656_01450	SPF657_01665;SPF657_01664	SPF658_01239	SPF659_01923	SPF660_01074	SPF661_01786;SPF661_01787	SPF664_00078	SPF665_01664	SPF666_01664	SPF938_01302	SPF939_01072	SPF940_01923	SPF941_01922	SPF942_01922
group_1240		hypothetical protein	M34295_01001	SPF544_01001	SPF581_02156	SPF597_01405	SPF599_01375	SPF600_01633	SPF601_01854	SPF629_01996	SPF630_02470	SPF631_01995	SPF633_01995	SPF634_01996	SPF635_01940	SPF636_01535	SPF637_01592	SPF638_01426;SPF638_03029	SPF639_01589	SPF640_01003	SPF641_02530	SPF642_01590	SPF643_01590	SPF644_01659	SPF645_01630	SPF646_01590	SPF647_01591	SPF648_02434	SPF649_01590	SPF650_01592	SPF651_01611	SPF652_02126	SPF653_02677	SPF654_02084	SPF655_02469	SPF656_01378	SPF657_01592	SPF658_01310	SPF659_01994	SPF660_01002	SPF661_01714	SPF664_00006	SPF665_01592	SPF666_01592	SPF938_01373	SPF939_01000	SPF940_01994	SPF941_01993	SPF942_01994;SPF942_01993
group_1239		hypothetical protein	M34295_01214	SPF544_01214	SPF581_00960	SPF597_01192	SPF599_01162	SPF600_01420	SPF601_01641	SPF629_01783	SPF630_01782	SPF631_01782	SPF633_01782	SPF634_01783	SPF635_01725;SPF635_01726	SPF636_01748;SPF636_01749	SPF637_01805	SPF638_01371	SPF639_01802	SPF640_01217	SPF641_01714	SPF642_01803	SPF643_01804	SPF644_01446	SPF645_01416	SPF646_01804	SPF647_01804	SPF648_02384	SPF649_01804	SPF650_01806	SPF651_01397	SPF652_02736	SPF653_01968	SPF654_01690	SPF655_02014	SPF656_01592	SPF657_01806	SPF658_01097	SPF659_01781	SPF660_01215	SPF661_02299	SPF664_00219	SPF665_01805	SPF666_01805	SPF938_01160	SPF939_01213	SPF940_01781	SPF941_01780	SPF942_01780
lpxD_2	;lpxD_2	hypothetical protein;UDP-3-O-acylglucosamine N-acyltransferase	M34295_01368	SPF544_01368	SPF581_01115	SPF597_01038	SPF599_01008	SPF600_01266	SPF601_02346	SPF629_01629	SPF630_01628	SPF631_01627	SPF633_01628	SPF634_01629	SPF635_01571	SPF636_01903	SPF637_01959	SPF638_02383	SPF639_01956	SPF640_01371	SPF641_01868	SPF642_01957	SPF643_01958	SPF644_01292	SPF645_02459	SPF646_01958	SPF647_01958	SPF648_02227	SPF649_01959	SPF650_01961	SPF651_01243	SPF652_02498	SPF653_02531	SPF654_02769	SPF655_01860	SPF656_02201	SPF657_01960	SPF658_02416	SPF659_01627	SPF660_01369	SPF661_02391	SPF664_00373	SPF665_01959	SPF666_01959	SPF938_01006	SPF939_01367	SPF940_01627	SPF941_01626	SPF942_01626
group_1238		putative protein	M34295_01213	SPF544_01213	SPF581_00959	SPF597_01193	SPF599_01163	SPF600_01421	SPF601_01642	SPF629_01784	SPF630_01783	SPF631_01783	SPF633_01783	SPF634_01784	SPF635_01727	SPF636_01747	SPF637_01804	SPF638_01370	SPF639_01801	SPF640_01216	SPF641_01713	SPF642_01802	SPF643_01803	SPF644_01447	SPF645_01417	SPF646_01803	SPF647_01803	SPF648_02383	SPF649_01803	SPF650_01805	SPF651_01398	SPF652_02737	SPF653_01969	SPF654_01691	SPF655_02015	SPF656_01591	SPF657_01805	SPF658_01098	SPF659_01782	SPF660_01214	SPF661_02300	SPF664_00218	SPF665_01804	SPF666_01804	SPF938_01161	SPF939_01212	SPF940_01782	SPF941_01781	SPF942_01781
ycdF_2	ycdF_2	Glucose 1-dehydrogenase 2	M34295_01107	SPF544_01107	SPF581_00853	SPF597_01300	SPF599_01270	SPF600_01528	SPF601_01749	SPF629_01891	SPF630_02365	SPF631_01890	SPF633_01890	SPF634_01891	SPF635_01834	SPF636_01641	SPF637_01698	SPF638_01532	SPF639_01695	SPF640_01110	SPF641_02424	SPF642_01696	SPF643_01697	SPF644_01554	SPF645_01524	SPF646_01697	SPF647_01697	SPF648_02277	SPF649_01697	SPF650_01699	SPF651_01505	SPF652_02233	SPF653_02076	SPF654_01978	SPF655_02363	SPF656_01485	SPF657_01699	SPF658_01205	SPF659_01889	SPF660_01108	SPF661_01821	SPF664_00112	SPF665_01698	SPF666_01698	SPF938_01268	SPF939_01106	SPF940_01889	SPF941_01888	SPF942_01888
group_1237		hypothetical protein	M34295_01177	SPF544_01177	SPF581_00923	SPF597_01229	SPF599_01199	SPF600_01457	SPF601_01678	SPF629_01820	SPF630_01819	SPF631_01819	SPF633_01819	SPF634_01820	SPF635_01763	SPF636_01711	SPF637_01768	SPF638_01334	SPF639_01765	SPF640_01180	SPF641_01677	SPF642_01766	SPF643_01767	SPF644_01483	SPF645_01453	SPF646_01767	SPF647_01767	SPF648_02347	SPF649_01767	SPF650_01769	SPF651_01434	SPF652_02303	SPF653_02005	SPF654_01727	SPF655_02292	SPF656_01555	SPF657_01769	SPF658_01134	SPF659_01818	SPF660_01178	SPF661_02336	SPF664_00182	SPF665_01768	SPF666_01768	SPF938_01197	SPF939_01176	SPF940_01818	SPF941_01817	SPF942_01817
group_1235		hypothetical protein	M34295_01334	SPF544_01334	SPF581_01081	SPF597_01072	SPF599_01042	SPF600_01300	SPF601_02380	SPF629_01663	SPF630_01662	SPF631_01661	SPF633_01662	SPF634_01663	SPF635_01605	SPF636_01869	SPF637_01925	SPF638_02907	SPF639_01922	SPF640_01337	SPF641_01834	SPF642_01923	SPF643_01924	SPF644_01326	SPF645_02493	SPF646_01924	SPF647_01924	SPF648_02193	SPF649_01925	SPF650_01927	SPF651_01277	SPF652_02532	SPF653_02565	SPF654_01570	SPF655_01894	SPF656_02167	SPF657_01926	SPF658_02382	SPF659_01661	SPF660_01335	SPF661_02425	SPF664_00339	SPF665_01925	SPF666_01925	SPF938_01040	SPF939_01333	SPF940_01661	SPF941_01660	SPF942_01660
rlmB	rlmB	'23S rRNA (guanosine-2''-O-)-methyltransferase RlmB'	M34295_01361	SPF544_01361	SPF581_01108	SPF597_01045	SPF599_01015	SPF600_01273	SPF601_02353	SPF629_01636	SPF630_01635	SPF631_01634	SPF633_01635	SPF634_01636	SPF635_01578	SPF636_01896	SPF637_01952	SPF638_02376	SPF639_01949	SPF640_01364	SPF641_01861	SPF642_01950	SPF643_01951	SPF644_01299	SPF645_02466	SPF646_01951	SPF647_01951	SPF648_02220	SPF649_01952	SPF650_01954	SPF651_01250	SPF652_02505	SPF653_02538	SPF654_01543	SPF655_01867	SPF656_02194	SPF657_01953	SPF658_02409	SPF659_01634	SPF660_01362	SPF661_02398	SPF664_00366	SPF665_01952	SPF666_01952	SPF938_01013	SPF939_01360	SPF940_01634	SPF941_01633	SPF942_01633
group_1234		hypothetical protein	M34295_01297	SPF544_01297	SPF581_01044	SPF597_01109	SPF599_01079	SPF600_01337	SPF601_02417	SPF629_01700	SPF630_01699	SPF631_01698	SPF633_01699	SPF634_01700	SPF635_01642	SPF636_01832	SPF637_01888	SPF638_02727	SPF639_01885	SPF640_01300	SPF641_01797	SPF642_01886	SPF643_01887	SPF644_01363	SPF645_02530	SPF646_01887	SPF647_01887	SPF648_02156	SPF649_01888	SPF650_01890	SPF651_01314	SPF652_02569	SPF653_01885	SPF654_01607	SPF655_01931	SPF656_02130	SPF657_01889	SPF658_01014	SPF659_01698	SPF660_01298	SPF661_02216	SPF664_00302	SPF665_01888	SPF666_01888	SPF938_01077	SPF939_01296	SPF940_01698	SPF941_01697	SPF942_01697
group_1233		hypothetical protein	M34295_01082	SPF544_01082	SPF581_02237	SPF597_01325	SPF599_01295	SPF600_01553	SPF601_01774	SPF629_01916	SPF630_02390	SPF631_01915	SPF633_01915	SPF634_01916	SPF635_01859	SPF636_01616	SPF637_01673	SPF638_01507	SPF639_01670	SPF640_01085	SPF641_02449	SPF642_01671	SPF643_01672	SPF644_01579	SPF645_01549	SPF646_01672	SPF647_01672	SPF648_02516	SPF649_01672	SPF650_01674	SPF651_01530	SPF652_02208	SPF653_02597	SPF654_02003	SPF655_02388	SPF656_01460	SPF657_01674	SPF658_01230	SPF659_01914	SPF660_01083	SPF661_01796	SPF664_00087	SPF665_01673	SPF666_01673	SPF938_01293	SPF939_01081	SPF940_01914	SPF941_01913	SPF942_01913
speA	speA	Biosynthetic arginine decarboxylase	M34295_01268	SPF544_01268	SPF581_01014	SPF597_01138	SPF599_01108	SPF600_01366	SPF601_01587	SPF629_01729	SPF630_01728	SPF631_01728	SPF633_01728	SPF634_01729	SPF635_01671	SPF636_01803	SPF637_01859	SPF638_01425	SPF639_01856	SPF640_01271	SPF641_01768	SPF642_01857	SPF643_01858	SPF644_01392	SPF645_02559	SPF646_01858	SPF647_01858	SPF648_02127	SPF649_01858	SPF650_01860	SPF651_01343	SPF652_02682	SPF653_01914	SPF654_01636	SPF655_01960	SPF656_02101	SPF657_01860	SPF658_01043	SPF659_01727	SPF660_01269	SPF661_02245	SPF664_00273	SPF665_01859	SPF666_01859	SPF938_01106	SPF939_01267	SPF940_01727	SPF941_01726	SPF942_01726
group_1232		hypothetical protein	M34295_01348	SPF544_01348	SPF581_01095	SPF597_01058	SPF599_01028	SPF600_01286	SPF601_02366	SPF629_01649	SPF630_01648	SPF631_01647	SPF633_01648	SPF634_01649	SPF635_01591	SPF636_01883	SPF637_01939	SPF638_02363	SPF639_01936	SPF640_01351	SPF641_01848	SPF642_01937	SPF643_01938	SPF644_01312	SPF645_02479	SPF646_01938	SPF647_01938	SPF648_02207	SPF649_01939	SPF650_01941	SPF651_01263	SPF652_02518	SPF653_02551	SPF654_01556	SPF655_01880	SPF656_02181	SPF657_01940	SPF658_02396	SPF659_01647	SPF660_01349	SPF661_02411	SPF664_00353	SPF665_01939	SPF666_01939	SPF938_01026	SPF939_01347	SPF940_01647	SPF941_01646	SPF942_01646
rbn	rbn	Ribonuclease BN	M34295_01226	SPF544_01226	SPF581_00972	SPF597_01180	SPF599_01150	SPF600_01408	SPF601_01629	SPF629_01771	SPF630_01770	SPF631_01770	SPF633_01770	SPF634_01771	SPF635_01713	SPF636_01761	SPF637_01817	SPF638_01383	SPF639_01814	SPF640_01229	SPF641_01726	SPF642_01815	SPF643_01816	SPF644_01434	SPF645_01404	SPF646_01816	SPF647_01816	SPF648_02396	SPF649_01816	SPF650_01818	SPF651_01385	SPF652_02724	SPF653_01956	SPF654_01678	SPF655_02002	SPF656_02059	SPF657_01818	SPF658_01085	SPF659_01769	SPF660_01227	SPF661_02287	SPF664_00231	SPF665_01817	SPF666_01817	SPF938_01148	SPF939_01225	SPF940_01769	SPF941_01768	SPF942_01768
msrA_2~~~msrA_1	msrA_2;msrA_1	Peptide methionine sulfoxide reductase MsrA	M34295_01157	SPF544_01157	SPF581_00903	SPF597_01249	SPF599_01219	SPF600_01477	SPF601_01698	SPF629_01840	SPF630_02314	SPF631_01839	SPF633_01839	SPF634_01840	SPF635_01783	SPF636_01691	SPF637_01748	SPF638_01314	SPF639_01745	SPF640_01160	SPF641_02373	SPF642_01746	SPF643_01747	SPF644_01503	SPF645_01473	SPF646_01747	SPF647_01747	SPF648_02327	SPF649_01747	SPF650_01749	SPF651_01454	SPF652_02283	SPF653_02025	SPF654_01927	SPF655_02312	SPF656_01535	SPF657_01749	SPF658_01154	SPF659_01838	SPF660_01158	SPF661_01872	SPF664_00162	SPF665_01748	SPF666_01748	SPF938_01217	SPF939_01156	SPF940_01838	SPF941_01837	SPF942_01837
rsmA	rsmA	Ribosomal RNA small subunit methyltransferase A	M34295_01178	SPF544_01178	SPF581_00924	SPF597_01228	SPF599_01198	SPF600_01456	SPF601_01677	SPF629_01819	SPF630_01818	SPF631_01818	SPF633_01818	SPF634_01819	SPF635_01762	SPF636_01712	SPF637_01769	SPF638_01335	SPF639_01766	SPF640_01181	SPF641_01678	SPF642_01767	SPF643_01768	SPF644_01482	SPF645_01452	SPF646_01768	SPF647_01768	SPF648_02348	SPF649_01768	SPF650_01770	SPF651_01433	SPF652_02772	SPF653_02004	SPF654_01726	SPF655_02291	SPF656_01556	SPF657_01770	SPF658_01133	SPF659_01817	SPF660_01179	SPF661_02335	SPF664_00183	SPF665_01769	SPF666_01769	SPF938_01196	SPF939_01177	SPF940_01817	SPF941_01816	SPF942_01816
soj	soj	Sporulation initiation inhibitor protein Soj	M34295_01136	SPF544_01136	SPF581_00882	SPF597_01271	SPF599_01241	SPF600_01499	SPF601_01720	SPF629_01862	SPF630_02336	SPF631_01861	SPF633_01861	SPF634_01862	SPF635_01805	SPF636_01670	SPF637_01727	SPF638_01293	SPF639_01724	SPF640_01139	SPF641_02395	SPF642_01725	SPF643_01726	SPF644_01525	SPF645_01495	SPF646_01726	SPF647_01726	SPF648_02306	SPF649_01726	SPF650_01728	SPF651_01476	SPF652_02262	SPF653_02047	SPF654_01949	SPF655_02334	SPF656_01514	SPF657_01728	SPF658_01176	SPF659_01860	SPF660_01137	SPF661_01851	SPF664_00141	SPF665_01727	SPF666_01727	SPF938_01239	SPF939_01135	SPF940_01860	SPF941_01859	SPF942_01859
lgt	lgt	Phosphatidylglycerol--prolipoprotein diacylglyceryl transferase	M34295_01114	SPF544_01114	SPF581_00860	SPF597_01293	SPF599_01263	SPF600_01521	SPF601_01742	SPF629_01884	SPF630_02358	SPF631_01883	SPF633_01883	SPF634_01884	SPF635_01827	SPF636_01648	SPF637_01705	SPF638_01539	SPF639_01702	SPF640_01117	SPF641_02417	SPF642_01703	SPF643_01704	SPF644_01547	SPF645_01517	SPF646_01704	SPF647_01704	SPF648_02284	SPF649_01704	SPF650_01706	SPF651_01498	SPF652_02240	SPF653_02069	SPF654_01971	SPF655_02356	SPF656_01492	SPF657_01706	SPF658_01198	SPF659_01882	SPF660_01115	SPF661_01828	SPF664_00119	SPF665_01705	SPF666_01705	SPF938_01261	SPF939_01113	SPF940_01882	SPF941_01881	SPF942_01881
group_1231		hypothetical protein;putative transporter	M34295_01121	SPF544_01121	SPF581_00867	SPF597_01286	SPF599_01256	SPF600_01514	SPF601_01735	SPF629_01877	SPF630_02351	SPF631_01876	SPF633_01876	SPF634_01877	SPF635_01820	SPF636_01655	SPF637_01712	SPF638_01278;SPF638_01546	SPF639_01709	SPF640_01124	SPF641_02410	SPF642_01710	SPF643_01711	SPF644_01540	SPF645_01510	SPF646_01711	SPF647_01711	SPF648_02291	SPF649_01711	SPF650_01713	SPF651_01491	SPF652_02247	SPF653_02062	SPF654_01964	SPF655_02349	SPF656_01499	SPF657_01713	SPF658_01191	SPF659_01875	SPF660_01122	SPF661_01836	SPF664_00126	SPF665_01712	SPF666_01712	SPF938_01254	SPF939_01120	SPF940_01875	SPF941_01874	SPF942_01874
cdgJ_1~~~cdgJ_2~~~cdgJ	cdgJ_1;cdgJ_2;cdgJ	Cyclic di-GMP phosphodiesterase CdgJ	M34295_02831	SPF544_02852	SPF581_01127	SPF597_01026	SPF599_02805	SPF600_01254;SPF600_01253	SPF601_02334	SPF629_01617	SPF630_01616	SPF631_01615	SPF633_01616	SPF634_01617	SPF635_01559	SPF636_01915	SPF637_01971	SPF638_02395	SPF639_01968	SPF640_01383	SPF641_01880	SPF642_01969	SPF643_01970	SPF644_01280	SPF645_02447	SPF646_01970	SPF647_01970	SPF648_02239	SPF649_01971	SPF650_01973	SPF651_01231	SPF652_02486	SPF653_02519	SPF654_02757	SPF655_01848	SPF656_02213	SPF657_01972	SPF658_02428	SPF659_01615	SPF660_01381	SPF661_02379	SPF664_00385	SPF665_01971	SPF666_01971	SPF938_02819	SPF939_02819	SPF940_01615	SPF941_01614	SPF942_01614
group_1230		hypothetical protein	M34295_01369	SPF544_01369	SPF581_01116	SPF597_01037	SPF599_01007	SPF600_01265	SPF601_02345	SPF629_01628	SPF630_01627	SPF631_01626	SPF633_01627	SPF634_01628	SPF635_01570	SPF636_01904	SPF637_01960	SPF638_02384	SPF639_01957	SPF640_01372	SPF641_01869	SPF642_01958	SPF643_01959	SPF644_01291	SPF645_02458	SPF646_01959	SPF647_01959	SPF648_02228	SPF649_01960	SPF650_01962	SPF651_01242	SPF652_02497	SPF653_02530	SPF654_02768	SPF655_01859	SPF656_02202	SPF657_01961	SPF658_02417	SPF659_01626	SPF660_01370	SPF661_02390	SPF664_00374	SPF665_01960	SPF666_01960	SPF938_01005	SPF939_01368	SPF940_01626	SPF941_01625	SPF942_01625
group_1229		hypothetical protein	M34295_01227	SPF544_01227	SPF581_00973	SPF597_01179	SPF599_01149	SPF600_01407	SPF601_01628	SPF629_01770	SPF630_01769	SPF631_01769	SPF633_01769	SPF634_01770	SPF635_01712	SPF636_01762	SPF637_01818	SPF638_01384	SPF639_01815	SPF640_01230	SPF641_01727	SPF642_01816	SPF643_01817	SPF644_01433	SPF645_01403	SPF646_01817	SPF647_01817	SPF648_02397	SPF649_01817	SPF650_01819	SPF651_01384	SPF652_02723	SPF653_01955	SPF654_01677	SPF655_02001	SPF656_02060	SPF657_01819	SPF658_01084	SPF659_01768	SPF660_01228	SPF661_02286	SPF664_00232	SPF665_01818	SPF666_01818	SPF938_01147	SPF939_01226	SPF940_01768	SPF941_01767	SPF942_01767
mnmE	mnmE	tRNA modification GTPase MnmE	M34295_01258	SPF544_01258	SPF581_01004	SPF597_01148	SPF599_01118	SPF600_01376	SPF601_01597	SPF629_01739	SPF630_01738	SPF631_01738	SPF633_01738	SPF634_01739	SPF635_01681	SPF636_01793	SPF637_01849	SPF638_01415	SPF639_01846	SPF640_01261	SPF641_01758	SPF642_01847	SPF643_01848	SPF644_01402	SPF645_01372	SPF646_01848	SPF647_01848	SPF648_02428	SPF649_01848	SPF650_01850	SPF651_01353	SPF652_02692	SPF653_01924	SPF654_01646	SPF655_01970	SPF656_02091	SPF657_01850	SPF658_01053	SPF659_01737	SPF660_01259	SPF661_02255	SPF664_00263	SPF665_01849	SPF666_01849	SPF938_01116	SPF939_01257	SPF940_01737	SPF941_01736	SPF942_01736
group_1228		hypothetical protein	M34295_02818	SPF544_02865	SPF581_01140	SPF597_01013	SPF599_02818	SPF600_01240	SPF601_02321	SPF629_01604	SPF630_01603	SPF631_01602	SPF633_01603	SPF634_01604	SPF635_01546	SPF636_01928	SPF637_01984	SPF638_02408	SPF639_01981	SPF640_01396	SPF641_01893	SPF642_01982	SPF643_01983	SPF644_01267	SPF645_02434	SPF646_01983	SPF647_01983	SPF648_02252	SPF649_01984	SPF650_01986	SPF651_02903	SPF652_02473	SPF653_02506	SPF654_02744	SPF655_01835	SPF656_02226	SPF657_01985	SPF658_02441	SPF659_01602	SPF660_01394	SPF661_02366	SPF664_00398	SPF665_01984	SPF666_01984	SPF938_02832	SPF939_02832	SPF940_01602	SPF941_01601	SPF942_01601
group_1227		hypothetical protein	M34295_01353	SPF544_01353	SPF581_01100	SPF597_01053	SPF599_01023	SPF600_01281	SPF601_02361	SPF629_01644	SPF630_01643	SPF631_01642	SPF633_01643	SPF634_01644	SPF635_01586	SPF636_01888	SPF637_01944	SPF638_02368	SPF639_01941	SPF640_01356	SPF641_01853	SPF642_01942	SPF643_01943	SPF644_01307	SPF645_02474	SPF646_01943	SPF647_01943	SPF648_02212	SPF649_01944	SPF650_01946	SPF651_01258	SPF652_02513	SPF653_02546	SPF654_01551	SPF655_01875	SPF656_02186	SPF657_01945	SPF658_02401	SPF659_01642	SPF660_01354	SPF661_02406	SPF664_00358	SPF665_01944	SPF666_01944	SPF938_01021	SPF939_01352	SPF940_01642	SPF941_01641	SPF942_01641
thyA	thyA	Thymidylate synthase	M34295_01113	SPF544_01113	SPF581_00859	SPF597_01294	SPF599_01264	SPF600_01522	SPF601_01743	SPF629_01885	SPF630_02359	SPF631_01884	SPF633_01884	SPF634_01885	SPF635_01828	SPF636_01647	SPF637_01704	SPF638_01538	SPF639_01701	SPF640_01116	SPF641_02418	SPF642_01702	SPF643_01703	SPF644_01548	SPF645_01518	SPF646_01703	SPF647_01703	SPF648_02283	SPF649_01703	SPF650_01705	SPF651_01499	SPF652_02239	SPF653_02070	SPF654_01972	SPF655_02357	SPF656_01491	SPF657_01705	SPF658_01199	SPF659_01883	SPF660_01114	SPF661_01827	SPF664_00118	SPF665_01704	SPF666_01704	SPF938_01262	SPF939_01112	SPF940_01883	SPF941_01882	SPF942_01882
aroE	aroE	Shikimate dehydrogenase (NADP(+))	M34295_01051	SPF544_01051	SPF581_02206	SPF597_01356	SPF599_01326	SPF600_01584	SPF601_01805	SPF629_01947	SPF630_02421	SPF631_01946	SPF633_01946	SPF634_01947	SPF635_01891	SPF636_01585	SPF637_01642	SPF638_01476	SPF639_01639	SPF640_01053	SPF641_02481	SPF642_01640	SPF643_01640	SPF644_01610	SPF645_01581	SPF646_01640	SPF647_01641	SPF648_02484	SPF649_01640	SPF650_01642	SPF651_01562	SPF652_02176	SPF653_02628	SPF654_02035	SPF655_02420	SPF656_01428	SPF657_01642	SPF658_01261	SPF659_01945	SPF660_01052	SPF661_01764	SPF664_00056	SPF665_01642	SPF666_01642	SPF938_01324	SPF939_01050	SPF940_01945	SPF941_01944	SPF942_01944
group_1226		hypothetical protein	M34295_01256	SPF544_01256	SPF581_01002	SPF597_01150	SPF599_01120	SPF600_01378	SPF601_01599	SPF629_01741	SPF630_01740	SPF631_01740	SPF633_01740	SPF634_01741	SPF635_01683	SPF636_01791	SPF637_01847	SPF638_01413	SPF639_01844	SPF640_01259	SPF641_01756	SPF642_01845	SPF643_01846	SPF644_01404	SPF645_01374	SPF646_01846	SPF647_01846	SPF648_02426	SPF649_01846	SPF650_01848	SPF651_01355	SPF652_02694	SPF653_01926	SPF654_01648	SPF655_01972	SPF656_02089	SPF657_01848	SPF658_01055	SPF659_01739	SPF660_01257	SPF661_02257	SPF664_00261	SPF665_01847	SPF666_01847	SPF938_01118	SPF939_01255	SPF940_01739	SPF941_01738	SPF942_01738
group_1225		hypothetical protein	M34295_01046	SPF544_01046	SPF581_02201	SPF597_01361	SPF599_01331	SPF600_01589	SPF601_01810	SPF629_01952	SPF630_02426	SPF631_01951	SPF633_01951	SPF634_01952	SPF635_01896	SPF636_01580	SPF637_01637	SPF638_01471	SPF639_01634	SPF640_01048	SPF641_02486	SPF642_01635	SPF643_01635	SPF644_01615	SPF645_01586	SPF646_01635	SPF647_01636	SPF648_02479	SPF649_01635	SPF650_01637	SPF651_01567	SPF652_02171	SPF653_02633	SPF654_02040	SPF655_02425	SPF656_01423	SPF657_01637	SPF658_01266	SPF659_01950	SPF660_01047	SPF661_01759	SPF664_00051	SPF665_01637	SPF666_01637	SPF938_01329	SPF939_01045	SPF940_01950	SPF941_01949	SPF942_01949
group_1224		hypothetical protein	M34295_01217	SPF544_01217	SPF581_00963	SPF597_01189	SPF599_01159	SPF600_01417	SPF601_01638	SPF629_01780	SPF630_01779	SPF631_01779	SPF633_01779	SPF634_01780	SPF635_01722	SPF636_01752	SPF637_01808	SPF638_01374	SPF639_01805	SPF640_01220	SPF641_01717	SPF642_01806	SPF643_01807	SPF644_01443	SPF645_01413	SPF646_01807	SPF647_01807	SPF648_02387	SPF649_01807	SPF650_01809	SPF651_01394	SPF652_02733	SPF653_01965	SPF654_01687	SPF655_02011	SPF656_01595	SPF657_01809	SPF658_01094	SPF659_01778	SPF660_01218	SPF661_02296	SPF664_00222	SPF665_01808	SPF666_01808	SPF938_01157	SPF939_01216	SPF940_01778	SPF941_01777	SPF942_01777
group_1223		hypothetical protein	M34295_01375	SPF544_01375	SPF581_01122	SPF597_01031	SPF599_01001	SPF600_01259	SPF601_02339	SPF629_01622	SPF630_01621	SPF631_01620	SPF633_01621	SPF634_01622	SPF635_01564	SPF636_01910	SPF637_01966	SPF638_02390	SPF639_01963	SPF640_01378	SPF641_01875	SPF642_01964	SPF643_01965	SPF644_01285	SPF645_02452	SPF646_01965	SPF647_01965	SPF648_02234	SPF649_01966	SPF650_01968	SPF651_01236	SPF652_02491	SPF653_02524	SPF654_02762	SPF655_01853	SPF656_02208	SPF657_01967	SPF658_02423	SPF659_01620	SPF660_01376	SPF661_02384	SPF664_00380	SPF665_01966	SPF666_01966	SPF938_00999	SPF939_01374	SPF940_01620	SPF941_01619	SPF942_01619
group_1222		hypothetical protein	M34295_01115	SPF544_01115	SPF581_00861	SPF597_01292	SPF599_01262	SPF600_01520	SPF601_01741	SPF629_01883	SPF630_02357	SPF631_01882	SPF633_01882	SPF634_01883	SPF635_01826	SPF636_01649	SPF637_01706	SPF638_01540	SPF639_01703	SPF640_01118	SPF641_02416	SPF642_01704	SPF643_01705	SPF644_01546	SPF645_01516	SPF646_01705	SPF647_01705	SPF648_02285	SPF649_01705	SPF650_01707	SPF651_01497	SPF652_02241	SPF653_02068	SPF654_01970	SPF655_02355	SPF656_01493	SPF657_01707	SPF658_01197	SPF659_01881	SPF660_01116	SPF661_01829	SPF664_00120	SPF665_01706	SPF666_01706	SPF938_01260	SPF939_01114	SPF940_01881	SPF941_01880	SPF942_01880
group_1221		Thermostable monoacylglycerol lipase	M34295_01089	SPF544_01089	SPF581_02244	SPF597_01318	SPF599_01288	SPF600_01546	SPF601_01767	SPF629_01909	SPF630_02383	SPF631_01908	SPF633_01908	SPF634_01909	SPF635_01852	SPF636_01623	SPF637_01680	SPF638_01514	SPF639_01677	SPF640_01092	SPF641_02442	SPF642_01678	SPF643_01679	SPF644_01572	SPF645_01542	SPF646_01679	SPF647_01679	SPF648_02523	SPF649_01679	SPF650_01681	SPF651_01523	SPF652_02215	SPF653_02094	SPF654_01996	SPF655_02381	SPF656_01467	SPF657_01681	SPF658_01223	SPF659_01907	SPF660_01090	SPF661_01803	SPF664_00094	SPF665_01680	SPF666_01680	SPF938_01286	SPF939_01088	SPF940_01907	SPF941_01906	SPF942_01906
APOA1BP	APOA1BP	NAD(P)H-hydrate epimerase	M34295_01065	SPF544_01065	SPF581_02220	SPF597_01342	SPF599_01312	SPF600_01570	SPF601_01791	SPF629_01933	SPF630_02407	SPF631_01932	SPF633_01932	SPF634_01933	SPF635_01877	SPF636_01599	SPF637_01656	SPF638_01490	SPF639_01653	SPF640_01067	SPF641_02467	SPF642_01654	SPF643_01654	SPF644_01596	SPF645_01567	SPF646_01654	SPF647_01655	SPF648_02498	SPF649_01654	SPF650_01656	SPF651_01548	SPF652_02190	SPF653_02614	SPF654_02021	SPF655_02406	SPF656_01442	SPF657_01656	SPF658_01247	SPF659_01931	SPF660_01066	SPF661_01778	SPF664_00070	SPF665_01656	SPF666_01656	SPF938_01310	SPF939_01064	SPF940_01931	SPF941_01930	SPF942_01930
lpxA_1	lpxA_1	Acyl-[acyl-carrier-protein]--UDP-N-acetylglucosamine O-acyltransferase	M34295_01194	SPF544_01194	SPF581_00940	SPF597_01212	SPF599_01182	SPF600_01440	SPF601_01661	SPF629_01803	SPF630_01802	SPF631_01802	SPF633_01802	SPF634_01803	SPF635_01746	SPF636_01728	SPF637_01785	SPF638_01351	SPF639_01782	SPF640_01197	SPF641_01694	SPF642_01783	SPF643_01784	SPF644_01466	SPF645_01436	SPF646_01784	SPF647_01784	SPF648_02364	SPF649_01784	SPF650_01786	SPF651_01417	SPF652_02756	SPF653_01988	SPF654_01710	SPF655_02034	SPF656_01572	SPF657_01786	SPF658_01117	SPF659_01801	SPF660_01195	SPF661_02319	SPF664_00199	SPF665_01785	SPF666_01785	SPF938_01180	SPF939_01193	SPF940_01801	SPF941_01800	SPF942_01800
apaH	apaH	'Bis(5''-nucleosyl)-tetraphosphatase symmetrical'	M34295_01176	SPF544_01176	SPF581_00922	SPF597_01230	SPF599_01200	SPF600_01458	SPF601_01679	SPF629_01821	SPF630_01820	SPF631_01820	SPF633_01820	SPF634_01821	SPF635_01764	SPF636_01710	SPF637_01767	SPF638_01333	SPF639_01764	SPF640_01179	SPF641_01676	SPF642_01765	SPF643_01766	SPF644_01484	SPF645_01454	SPF646_01766	SPF647_01766	SPF648_02346	SPF649_01766	SPF650_01768	SPF651_01435	SPF652_02302	SPF653_02006	SPF654_01728	SPF655_02293	SPF656_01554	SPF657_01768	SPF658_01135	SPF659_01819	SPF660_01177	SPF661_02337	SPF664_00181	SPF665_01767	SPF666_01767	SPF938_01198	SPF939_01175	SPF940_01819	SPF941_01818	SPF942_01818
[truncated: 2,614 more rows]
[truncated: 4 more columns]
